# Supplementary material for: Transcriptional Analysis on Resistant and Susceptible Kiwifruit Genotypes Activating Different Plant-Immunity Processes against Pseudomonas syringae pv. actinidiae
Source: Int J Mol Sci. 2022 Jul 11;23(14):7643. doi: 10.3390/ijms23147643 (PMC9322148; doi:10.3390/ijms23147643)
Supplement: Supplementary file 1 [file ijms-23-07643-s001.zip]

Archive with 7 entries (7 files):
- Figure S1 Plant hormone signal HY MH.pdf
- Figure S2 q-PCR validation.pdf
- Table S1 Differentially expressed genes HY_Psa vs HY_Control.xls
- Table S2 Differentially expressed genes MH_Psa vs MH_Control.xls
- Table S3 HY_Psa VS HY_Control_kegg.xls
- Table S4 MH_Psa VS MH_Control_kegg.xls
- Table S5 q-PCR primers.xls
