# Supplementary material for: Transcriptional Analysis on Resistant and Susceptible Kiwifruit Genotypes Activating Different Plant-Immunity Processes against Pseudomonas syringae pv. actinidiae
Source: Int J Mol Sci. 2022 Jul 11;23(14):7643. doi: 10.3390/ijms23147643 (PMC9322148; doi:10.3390/ijms23147643)
Supplement: Supplementary file 1 [file ijms-23-07643-s001.zip › Table S1 Differentially expressed genes HY_Psa vs HY_Control.xls]

## Sheet: Sheet1
Gene	H_Psa_normalize	H_Control_normalize	Log2FoldChange	pval	padj	Significant	NR:Description	GO:biological_process	GO:cellular_component	GO:molecular_function	KEGG:Description
Achn073871	889.979	259.321	1.77903	0.000458927	0.00447035	yes	hypothetical protein CICLE_v10031761mg [Citrus clementina]	.	.	.	.
Achn349521	3.4122	44.3051	-3.6987	8.22652e-05	0.00105401	yes	hypothetical protein L484_006756 [Morus notabilis]	.	.	.	.
Achn273211	12.6716	62.5901	-2.30434	0.00315452	0.0213843	yes	unnamed protein product [Vitis vinifera]	.	.	.	.
Achn125531	968.072	375.988	1.36443	0.00226224	0.0164602	yes	PREDICTED: protein odr-4 homolog isoform X1 [Populus euphratica]	.	.	.	.
Achn241401	81.8987	244.609	-1.57856	0.00318479	0.0215297	yes	unnamed protein product [Vitis vinifera]	GO:0048573|photoperiodism, flowering;GO:0006355|regulation of transcription, DNA-templated;GO:0006366|transcription from RNA polymerase II promoter;	GO:0005634|nucleus;	GO:0001046|core promoter sequence-specific DNA binding;GO:0003700|transcription factor activity, sequence-specific DNA binding;GO:0001228|transcriptional activator activity, RNA polymerase II transcription regulatory region sequence-specific binding;	.
Achn355441	211.27	73.6356	1.52062	0.00164708	0.0127789	yes	F14D16.26 [Arabidopsis thaliana]	GO:0009058|biosynthetic process;GO:0009723|response to ethylene;GO:0009620|response to fungus;GO:0009753|response to jasmonic acid;GO:0009751|response to salicylic acid;GO:0009615|response to virus;	GO:0005783|endoplasmic reticulum;GO:0016020|membrane;GO:0005773|vacuole;	GO:0016788|hydrolase activity, acting on ester bonds;	.
Achn096641	28.5724	620.813	-4.44146	1.13104e-10	6.96836e-09	yes	PREDICTED: ABC transporter B family member 2 [Vitis vinifera]	GO:0055085|transmembrane transport;	GO:0016021|integral component of membrane;GO:0016020|membrane;	GO:0005524|ATP binding;GO:0042626|ATPase activity, coupled to transmembrane movement of substances;	ABCB1; ATP-binding cassette, subfamily B (MDR/TAP), member 1 [EC:3.6.3.44]
Achn370611	817.411	294.152	1.4745	0.00393037	0.0254171	yes	PREDICTED: cysteine synthase [Vitis vinifera]	GO:0008652|cellular amino acid biosynthetic process;GO:0006535|cysteine biosynthetic process from serine;	GO:0005737|cytoplasm;	GO:0047458|beta-pyrazolylalanine synthase activity;GO:0004124|cysteine synthase activity;GO:0050461|L-mimosine synthase activity;GO:0050234|pyrazolylalanine synthase activity;	.
Achn262501	210.692	29.5354	2.83462	5.56628e-08	1.88294e-06	yes	hypothetical protein POPTR_0005s20850g [Populus trichocarpa]	.	.	.	.
Achn074131	2.2922	83.4562	-5.18621	7.18026e-10	3.79376e-08	yes	PREDICTED: GDSL esterase/lipase At3g26430-like [Sesamum indicum]	GO:0016042|lipid catabolic process;	GO:0005576|extracellular region;	GO:0016298|lipase activity;	.
Achn187051	484.691	204.682	1.24368	0.00673945	0.0387257	yes	PREDICTED: uncharacterized protein LOC100267879 isoform X2 [Vitis vinifera]	.	.	.	.
Achn221611	52.8617	345.732	-2.70936	0.000623559	0.00577723	yes	UDP-Glycosyltransferase superfamily protein [Theobroma cacao]	GO:0006506|GPI anchor biosynthetic process;GO:0009893|positive regulation of metabolic process;GO:0016254|preassembly of GPI anchor in ER membrane;	GO:0005789|endoplasmic reticulum membrane;GO:0000506|glycosylphosphatidylinositol-N-acetylglucosaminyltransferase (GPI-GnT) complex;GO:0016021|integral component of membrane;GO:0016020|membrane;	GO:0017176|phosphatidylinositol N-acetylglucosaminyltransferase activity;GO:0008194|UDP-glycosyltransferase activity;	PIGA, GPI3; phosphatidylinositol glycan, class A [EC:2.4.1.198]
Achn168721	783.471	4218.43	-2.42875	0.00272829	0.0191294	yes	chalcone synthase [Actinidia chinensis]	GO:0009813|flavonoid biosynthetic process;	.	GO:0016210|naringenin-chalcone synthase activity;	.
Achn045871	0	26.9465	#NAME?	1.23916e-05	0.000211263	yes	PREDICTED: histone-lysine N-methyltransferase ATXR6 [Cucumis melo]	GO:0009901|anther dehiscence;GO:0070734|histone H3-K27 methylation;GO:0051726|regulation of cell cycle;GO:0006275|regulation of DNA replication;	GO:0005634|nucleus;	GO:0046976|histone methyltransferase activity (H3-K27 specific);GO:0008270|zinc ion binding;	.
Achn148291	18397.6	2558.14	2.84635	3.18431e-10	1.81751e-08	yes	PREDICTED: alpha-galactosidase [Prunus mume]	GO:0005975|carbohydrate metabolic process;	.	GO:0052692|raffinose alpha-galactosidase activity;	.
Achn046781	1461.6	303.905	2.26586	4.97354e-07	1.30182e-05	yes	Naringenin,2-oxoglutarate 3-dioxygenase [Gossypium arboreum]	GO:0009805|coumarin biosynthetic process;GO:0010421|hydrogen peroxide-mediated programmed cell death;GO:0009699|phenylpropanoid biosynthetic process;	.	GO:0051213|dioxygenase activity;GO:0046872|metal ion binding;	F6H1; feruloyl-CoA ortho-hydroxylase [EC:1.14.11.-]
Achn182621	2740.66	615.838	2.1539	1.41894e-05	0.000237408	yes	Plant U-box 17 [Theobroma cacao]	GO:0009814|defense response, incompatible interaction;GO:0016567|protein ubiquitination;	GO:0005737|cytoplasm;GO:0005634|nucleus;	GO:0016874|ligase activity;GO:0004842|ubiquitin-protein transferase activity;	.
Achn256221	92.2927	17.6094	2.38987	6.43226e-05	0.000852936	yes	PREDICTED: lysosomal beta glucosidase-like [Prunus mume]	GO:0085030|mutualism;GO:2000899|xyloglucan catabolic process;	GO:0042597|periplasmic space;	GO:0008422|beta-glucosidase activity;	.
Achn267711	23.0486	697.693	-4.91984	3.81815e-07	1.04174e-05	yes	hypothetical protein CICLE_v10014120mg [Citrus clementina]	GO:0030036|actin cytoskeleton organization;GO:0045010|actin nucleation;GO:0051016|barbed-end actin filament capping;	GO:0005618|cell wall;GO:0016021|integral component of membrane;GO:0016020|membrane;GO:0005886|plasma membrane;	GO:0003779|actin binding;GO:0051015|actin filament binding;	.
Achn111981	4540.74	920.227	2.30286	1.36944e-06	3.15396e-05	yes	unnamed protein product [Coffea canephora]	GO:0016567|protein ubiquitination;	GO:0005634|nucleus;	.	.
Achn310141	116.555	1017.74	-3.12628	7.61769e-08	2.48335e-06	yes	PREDICTED: phosphatidylcholine:diacylglycerol cholinephosphotransferase 1-like [Sesamum indicum]	GO:0006629|lipid metabolic process;GO:0046470|phosphatidylcholine metabolic process;	GO:0016021|integral component of membrane;	GO:0004142|diacylglycerol cholinephosphotransferase activity;	.
Achn234451	56.3215	1715.32	-4.92864	0.000372172	0.00376943	yes	ABC transporter B family member 19 [Morus notabilis]	GO:0010541|acropetal auxin transport;GO:0043481|anthocyanin accumulation in tissues in response to UV light;GO:0009926|auxin polar transport;GO:0060918|auxin transport;GO:0009734|auxin-activated signaling pathway;GO:0010540|basipetal auxin transport;GO:0048527|lateral root development;GO:0009640|photomorphogenesis;GO:0009958|positive gravitropism;GO:0008361|regulation of cell size;GO:0009733|resp…	GO:0016021|integral component of membrane;GO:0005886|plasma membrane;	GO:0005524|ATP binding;GO:0042626|ATPase activity, coupled to transmembrane movement of substances;GO:0010329|auxin efflux transmembrane transporter activity;	ABCB1; ATP-binding cassette, subfamily B (MDR/TAP), member 1 [EC:3.6.3.44]
Achn305231	10717.8	2458.64	2.12408	2.21737e-05	0.000348931	yes	unnamed protein product [Coffea canephora]	.	.	.	.
Achn349071	192.957	6027.71	-4.96526	3.55708e-14	3.97997e-12	yes	PREDICTED: acetyl-CoA-benzylalcohol acetyltransferase-like [Solanum tuberosum]	.	.	GO:0016747|transferase activity, transferring acyl groups other than amino-acyl groups;	.
Achn230351	358.878	7.36169	5.60731	7.6609e-21	1.77879e-18	yes	PREDICTED: protein NRT1/ PTR FAMILY 8.2-like [Vitis vinifera]	GO:0042938|dipeptide transport;GO:0006807|nitrogen compound metabolic process;GO:0015031|protein transport;GO:0042939|tripeptide transport;	GO:0016021|integral component of membrane;GO:0005886|plasma membrane;GO:0009506|plasmodesma;	GO:0042936|dipeptide transporter activity;GO:0042937|tripeptide transporter activity;	.
Achn245841	116.434	441.986	-1.92449	0.00250279	0.0178639	yes	hypothetical protein CISIN_1g031181mg [Citrus sinensis]	.	GO:0009507|chloroplast;GO:0009941|chloroplast envelope;GO:0009534|chloroplast thylakoid;GO:0009535|chloroplast thylakoid membrane;GO:0016021|integral component of membrane;GO:0010287|plastoglobule;GO:0009579|thylakoid;	.	.
Achn156931	88.1061	366.895	-2.05805	4.85314e-05	0.000674461	yes	PREDICTED: transcription factor bHLH106-like [Fragaria vesca subsp. vesca]	GO:0006355|regulation of transcription, DNA-templated;GO:0006351|transcription, DNA-templated;	GO:0005634|nucleus;	GO:0003677|DNA binding;GO:0003700|transcription factor activity, sequence-specific DNA binding;	.
Achn049201	10.1039	58.2128	-2.52642	0.000550284	0.00521876	yes	PREDICTED: ocs element-binding factor 1-like [Nelumbo nucifera]	GO:0006351|transcription, DNA-templated;	GO:0005634|nucleus;	GO:0043565|sequence-specific DNA binding;GO:0003700|transcription factor activity, sequence-specific DNA binding;	.
Achn325961	3974.55	696.392	2.51282	0.0022473	0.0163724	yes	hypothetical protein CARUB_v10005580mg [Capsella rubella]	GO:0006430|lysyl-tRNA aminoacylation;	GO:0005737|cytoplasm;	GO:0005524|ATP binding;GO:0004824|lysine-tRNA ligase activity;GO:0003676|nucleic acid binding;	.
Achn183571	20.1129	125.688	-2.64366	0.000621016	0.00575836	yes	CW14 protein isoform 1 [Theobroma cacao]	.	.	.	.
Achn264931	5.33461	1684.98	-8.30313	3.52394e-38	3.53762e-35	yes	PREDICTED: protein ASPARTIC PROTEASE IN GUARD CELL 2-like [Gossypium raimondii]	GO:0030163|protein catabolic process;GO:0006508|proteolysis;	.	GO:0004190|aspartic-type endopeptidase activity;GO:0003677|DNA binding;	.
Achn271101	108.708	366.67	-1.75403	0.000475328	0.00461562	yes	PREDICTED: ADP-ribosylation factor GTPase-activating protein AGD3 isoform X2 [Erythranthe guttatus]	GO:0006897|endocytosis;GO:0009965|leaf morphogenesis;GO:0010087|phloem or xylem histogenesis;GO:0009733|response to auxin;GO:0010051|xylem and phloem pattern formation;	GO:0005829|cytosol;GO:0005886|plasma membrane;GO:0030140|trans-Golgi network transport vesicle;	GO:0005096|GTPase activator activity;GO:0046872|metal ion binding;GO:0035091|phosphatidylinositol binding;	ACAP; Arf-GAP with coiled-coil, ANK repeat and PH domain-containing protein
Achn259151	2817.08	138.757	4.34356	2.07539e-11	1.46232e-09	yes	PREDICTED: uncharacterized protein LOC104879760 [Vitis vinifera]	.	.	.	.
Achn382921	4.24288	63.1442	-3.89553	9.92369e-06	0.000174506	yes	unnamed protein product [Vitis vinifera]	GO:0006281|DNA repair;	GO:0005634|nucleus;	GO:0035312|5'-3' exodeoxyribonuclease activity;GO:0003677|DNA binding;GO:0004519|endonuclease activity;GO:0046872|metal ion binding;	EXO1; exonuclease 1 [EC:3.1.-.-]
Achn186671	214.997	1018.01	-2.24336	0.000326369	0.00338899	yes	unnamed protein product [Vitis vinifera]	.	GO:0005886|plasma membrane;	.	.
Achn273491	10015.1	103.633	6.59456	1.49294e-09	7.31091e-08	yes	Wound-induced protein WIN2 precursor, putative [Ricinus communis]	GO:0042742|defense response to bacterium;GO:0050832|defense response to fungus;	.	GO:0008061|chitin binding;	.
Achn246891	3.3822	148.198	-5.45342	3.18325e-11	2.16868e-09	yes	PREDICTED: probable leucine-rich repeat receptor-like protein kinase At1g68400 [Vitis vinifera]	.	GO:0016021|integral component of membrane;GO:0005886|plasma membrane;	GO:0005524|ATP binding;GO:0004674|protein serine/threonine kinase activity;	.
Achn121321	44.4084	543.352	-3.61298	9.98918e-07	2.39768e-05	yes	PREDICTED: protein LONGIFOLIA 1 [Vitis vinifera]	GO:0051513|regulation of monopolar cell growth;	GO:0005829|cytosol;GO:0005634|nucleus;	.	.
Achn240031	30.7553	93.1392	-1.59855	0.00768237	0.0428946	yes	unnamed protein product [Vitis vinifera]	.	.	.	.
Achn330531	5110.39	405.342	3.65622	3.24976e-14	3.66076e-12	yes	unnamed protein product [Coffea canephora]	GO:0006887|exocytosis;	GO:0005829|cytosol;GO:0000145|exocyst;GO:0070062|extracellular exosome;GO:0045335|phagocytic vesicle;GO:0005886|plasma membrane;	.	.
Achn048781	3.35999	220.68	-6.03736	7.28828e-07	1.82244e-05	yes	PREDICTED: replication protein A 70 kDa DNA-binding subunit B [Sesamum indicum]	GO:0006310|DNA recombination;GO:0006281|DNA repair;GO:0006260|DNA replication;GO:0010224|response to UV-B;	GO:0005634|nucleus;	GO:0003677|DNA binding;GO:0046872|metal ion binding;	RFA1, RPA1, rpa; replication factor A1
Achn323971	1.98068	46.8537	-4.56409	1.15299e-05	0.000198456	yes	PREDICTED: E2F transcription factor-like E2FF isoform X2 [Vitis vinifera]	GO:0042023|DNA endoreduplication;GO:0032876|negative regulation of DNA endoreduplication;GO:0006351|transcription, DNA-templated;	GO:0005634|nucleus;GO:0005667|transcription factor complex;	GO:0003677|DNA binding;GO:0003700|transcription factor activity, sequence-specific DNA binding;	.
Achn041551	182.629	51.8675	1.81601	0.000388813	0.00391474	yes	PREDICTED: uncharacterized protein LOC105120405 [Populus euphratica]	.	.	.	.
Achn211741	180.688	2038.55	-3.49598	4.83435e-06	9.37002e-05	yes	PREDICTED: uncharacterized protein LOC104214838 isoform X1 [Nicotiana sylvestris]	GO:0055085|transmembrane transport;	GO:0005783|endoplasmic reticulum;GO:0016021|integral component of membrane;	.	.
Achn119791	309.659	2052.21	-2.72843	6.72747e-09	2.87387e-07	yes	Phosphatidylinositol-speciwc phospholipase C4 [Theobroma cacao]	GO:0035556|intracellular signal transduction;GO:0016042|lipid catabolic process;	GO:0005829|cytosol;GO:0005886|plasma membrane;	GO:0004435|phosphatidylinositol phospholipase C activity;GO:0004871|signal transducer activity;	PLCD; phosphatidylinositol phospholipase C, delta [EC:3.1.4.11]
Achn275661	12.7304	99.7081	-2.96943	4.8218e-06	9.351e-05	yes	WRKY transcription factor 23, putative [Theobroma cacao]	GO:0006952|defense response;GO:0010150|leaf senescence;GO:0010200|response to chitin;GO:0006351|transcription, DNA-templated;	GO:0005634|nucleus;	GO:0043565|sequence-specific DNA binding;GO:0003700|transcription factor activity, sequence-specific DNA binding;	WRKY22; WRKY transcription factor 22
Achn025411	136.99	472.498	-1.78624	0.000194389	0.00219771	yes	PREDICTED: probable disease resistance protein At4g27220 [Nelumbo nucifera]	GO:0006952|defense response;	.	GO:0043531|ADP binding;GO:0005524|ATP binding;	.
Achn271471	98.0173	20.4175	2.26323	0.000110702	0.00136457	yes	PREDICTED: uncharacterized protein LOC105164811 [Sesamum indicum]	.	.	.	.
Achn099551	700.761	284.317	1.30142	0.00435368	0.0275389	yes	uncharacterized protein LOC100242500 [Vitis vinifera]	GO:0006887|exocytosis;	GO:0005576|extracellular region;GO:0016021|integral component of membrane;GO:0072556|other organism presynaptic membrane;	.	.
Achn078331	170.161	792.45	-2.21942	0.000954471	0.00819572	yes	Glutathione gamma-glutamylcysteinyltransferase 1 [Gossypium arboreum]	GO:0046938|phytochelatin biosynthetic process;GO:0010038|response to metal ion;	.	GO:0016756|glutathione gamma-glutamylcysteinyltransferase activity;GO:0046872|metal ion binding;	.
Achn193311	278.166	36.6428	2.92434	0.000129459	0.00156563	yes	proline dehydrogenase [Actinidia deliciosa]	GO:0006562|proline catabolic process;GO:0010133|proline catabolic process to glutamate;GO:0006970|response to osmotic stress;GO:0009414|response to water deprivation;	GO:0005739|mitochondrion;	GO:0004657|proline dehydrogenase activity;	PRODH; proline dehydrogenase [EC:1.5.-.-]
Achn004501	28.4337	486.755	-4.09752	6.6666e-06	0.000124002	yes	unnamed protein product [Coffea canephora]	.	GO:0016021|integral component of membrane;GO:0005886|plasma membrane;	GO:0005524|ATP binding;GO:0004674|protein serine/threonine kinase activity;	.
Achn239361	94.9017	254.747	-1.42456	0.0039711	0.0256514	yes	PREDICTED: expansin-A13 [Eucalyptus grandis]	GO:0009664|plant-type cell wall organization;	GO:0005618|cell wall;GO:0005576|extracellular region;GO:0016020|membrane;	.	.
Achn256581	4.75544	48.675	-3.35553	0.000268424	0.00287619	yes	PREDICTED: uncharacterized protein DDB_G0284459 [Cucumis melo]	.	.	.	.
Achn100531	0	10.5375	#NAME?	0.00650995	0.0376926	yes	hypothetical protein L484_016122 [Morus notabilis]	GO:0009658|chloroplast organization;GO:0040007|growth;GO:0009416|response to light stimulus;GO:0009451|RNA modification;	GO:0009507|chloroplast;	GO:0008270|zinc ion binding;	.
Achn205841	5.29626	41.4187	-2.96724	0.00222533	0.0162509	yes	unnamed protein product [Coffea canephora]	.	.	.	.
Achn358831	70.8646	241.913	-1.77135	0.000501541	0.00481563	yes	.	.	.	.	.
Achn175551	17.5392	180.421	-3.36271	0.000407301	0.00406017	yes	hypothetical protein MIMGU_mgv1a010120mg [Erythranthe guttata]	GO:0006878|cellular copper ion homeostasis;GO:0006825|copper ion transport;GO:0046686|response to cadmium ion;GO:0009651|response to salt stress;	GO:0048046|apoplast;GO:0009507|chloroplast;	GO:0016531|copper chaperone activity;GO:0046914|transition metal ion binding;	.
Achn326221	448.639	107.835	2.05672	1.52029e-05	0.000252386	yes	PREDICTED: protein TRANSPARENT TESTA 12-like [Eucalyptus grandis]	GO:0006855|drug transmembrane transport;GO:0009813|flavonoid biosynthetic process;GO:0010231|maintenance of seed dormancy;GO:0010023|proanthocyanidin biosynthetic process;	GO:0016021|integral component of membrane;GO:0009705|plant-type vacuole membrane;	GO:0015238|drug transmembrane transporter activity;GO:0015299|solute:proton antiporter activity;GO:0022857|transmembrane transporter activity;	TC.MATE, SLC47A, norM, mdtK, dinF; multidrug resistance protein, MATE family
Achn222131	350.014	124.084	1.4961	0.00117102	0.00966139	yes	PREDICTED: transcription factor bHLH93-like [Nelumbo nucifera]	GO:0007275|multicellular organismal development;GO:0006351|transcription, DNA-templated;	GO:0005634|nucleus;	GO:0003677|DNA binding;GO:0003700|transcription factor activity, sequence-specific DNA binding;	.
Achn024591	13146.8	3216.32	2.03123	0.00344134	0.0229044	yes	late embryogenesis abundant protein 3L-1 [Camellia sinensis]	GO:0006950|response to stress;	.	.	.
Achn133351	576.145	193.142	1.57677	0.000514621	0.00492156	yes	PREDICTED: monoglyceride lipase [Vitis vinifera]	GO:0009809|lignin biosynthetic process;GO:0006629|lipid metabolic process;GO:0046686|response to cadmium ion;GO:0042542|response to hydrogen peroxide;GO:0006979|response to oxidative stress;GO:0010043|response to zinc ion;	GO:0005783|endoplasmic reticulum;GO:0005794|Golgi apparatus;GO:0005886|plasma membrane;GO:0009506|plasmodesma;	GO:0003846|2-acylglycerol O-acyltransferase activity;GO:0090430|caffeoyl-CoA: alcohol caffeoyl transferase activity;GO:0016787|hydrolase activity;GO:0004622|lysophospholipase activity;	CSE; caffeoylshikimate esterase [EC:3.1.1.-]
Achn219311	34.4176	193.879	-2.49394	5.64076e-06	0.000107021	yes	PREDICTED: uncharacterized protein LOC104098575 [Nicotiana tomentosiformis]	.	.	.	.
Achn155811	111.777	2232.76	-4.32013	3.12034e-06	6.42361e-05	yes	PREDICTED: uncharacterized protein LOC104609345 [Nelumbo nucifera]	.	.	.	.
Achn197311	692.368	1735.39	-1.32565	0.0070945	0.0402716	yes	hypothetical protein BVRB_9g217460 [Beta vulgaris subsp. vulgaris]	.	GO:0016021|integral component of membrane;GO:0009505|plant-type cell wall;GO:0005886|plasma membrane;GO:0009506|plasmodesma;	GO:0005524|ATP binding;GO:0004674|protein serine/threonine kinase activity;	.
Achn251611	30.9941	99.32	-1.68009	0.0080295	0.0444619	yes	PREDICTED: uncharacterized protein LOC103341461 [Prunus mume]	.	.	.	.
Achn010771	570.809	155.636	1.87484	0.000141933	0.0016961	yes	PREDICTED: uncharacterized Rho GTPase-activating protein At5g61530 [Populus euphratica]	GO:0043087|regulation of GTPase activity;GO:0007165|signal transduction;	GO:0005737|cytoplasm;	GO:0005096|GTPase activator activity;	.
Achn319021	515.586	5816.12	-3.49577	0.000115651	0.00142146	yes	PREDICTED: UMP-CMP kinase isoform X2 [Sesamum indicum]	GO:0006207|'de novo' pyrimidine nucleobase biosynthetic process;GO:0006221|pyrimidine nucleotide biosynthetic process;	GO:0005737|cytoplasm;GO:0005634|nucleus;	GO:0005524|ATP binding;GO:0004127|cytidylate kinase activity;GO:0009041|uridylate kinase activity;	.
Achn030241	1241.58	451.341	1.45989	0.000938898	0.00809254	yes	unnamed protein product [Vitis vinifera]	.	.	.	.
Achn141711	171.367	1372.91	-3.00207	2.42531e-09	1.14496e-07	yes	PREDICTED: ribose-phosphate pyrophosphokinase 1, chloroplastic-like isoform X3 [Nicotiana sylvestris]	GO:0009116|nucleoside metabolic process;GO:0009165|nucleotide biosynthetic process;GO:0009156|ribonucleoside monophosphate biosynthetic process;	GO:0009507|chloroplast;	GO:0005524|ATP binding;GO:0016301|kinase activity;GO:0000287|magnesium ion binding;GO:0004749|ribose phosphate diphosphokinase activity;	PRPS, prsA; ribose-phosphate pyrophosphokinase [EC:2.7.6.1]
Achn045661	27869	70.8007	8.62068	2.90997e-46	5.84254e-43	yes	Small heat shock protein isoform 2 [Theobroma cacao]	.	GO:0009507|chloroplast;	.	.
Achn213071	48.0018	507.962	-3.40356	7.25212e-05	0.000946575	yes	hypothetical protein PRUPE_ppa005040mg [Prunus persica]	GO:0030163|protein catabolic process;GO:0006508|proteolysis;	.	GO:0004190|aspartic-type endopeptidase activity;GO:0003677|DNA binding;	.
Achn034411	3099.33	106.409	4.86426	3.05181e-22	8.07476e-20	yes	PREDICTED: peptidyl-prolyl cis-trans isomerase FKBP65-like [Vitis vinifera]	GO:0070370|cellular heat acclimation;GO:0061077|chaperone-mediated protein folding;	GO:0005789|endoplasmic reticulum membrane;GO:0005634|nucleus;GO:0005773|vacuole;	GO:0005528|FK506 binding;GO:0003755|peptidyl-prolyl cis-trans isomerase activity;	E5.2.1.8; peptidylprolyl isomerase [EC:5.2.1.8]
Achn374931	7.7217	87.6813	-3.50528	2.86364e-06	5.95261e-05	yes	hypothetical protein CICLE_v10031966mg [Citrus clementina]	GO:0090603|sieve element differentiation;GO:0090602|sieve element enucleation;GO:0006351|transcription, DNA-templated;	GO:0005634|nucleus;	GO:0003677|DNA binding;GO:0003700|transcription factor activity, sequence-specific DNA binding;	.
Achn335311	532.206	175.77	1.5983	0.0006425	0.00591419	yes	PREDICTED: uncharacterized protein DDB_G0292186 [Nicotiana tomentosiformis]	.	.	.	.
Achn378991	793.181	148.335	2.41879	0.000160427	0.00186947	yes	PREDICTED: uncharacterized protein LOC105352787 [Fragaria vesca subsp. vesca]	.	.	.	.
Achn249301	65.1759	378.556	-2.5381	0.00154239	0.0121553	yes	PREDICTED: U-box domain-containing protein 30 [Vitis vinifera]	GO:0071472|cellular response to salt stress;GO:1901001|negative regulation of response to salt stress;	.	GO:0016874|ligase activity;GO:0061630|ubiquitin protein ligase activity;	.
Achn234681	4125.24	39.9829	6.68895	6.49205e-35	4.92414e-32	yes	.	.	.	.	.
Achn011421	62.2028	222.855	-1.84105	0.00334679	0.0224048	yes	PREDICTED: probable membrane-associated kinase regulator 6 [Vitis vinifera]	GO:0009738|abscisic acid-activated signaling pathway;	GO:0005886|plasma membrane;	.	.
Achn217351	80.4943	11.9145	2.75616	1.32587e-05	0.000224228	yes	putative E3 ubiquitin-protein ligase MARCH10 [Gossypium arboreum]	.	.	.	.
Achn006101	16.9445	80.8264	-2.25401	0.00153632	0.0121215	yes	ATP binding protein, putative [Ricinus communis]	GO:0000911|cytokinesis by cell plate formation;GO:0007018|microtubule-based movement;GO:0000281|mitotic cytokinesis;	GO:0005871|kinesin complex;GO:0005874|microtubule;GO:0009524|phragmoplast;	GO:0005524|ATP binding;GO:0016887|ATPase activity;GO:0003777|microtubule motor activity;	KIF15; kinesin family member 15
Achn053351	4091.78	1208.92	1.75901	0.00138343	0.0111314	yes	Metalloendoproteinase 1 precursor, putative [Ricinus communis]	.	GO:0031012|extracellular matrix;	GO:0004222|metalloendopeptidase activity;GO:0008270|zinc ion binding;	.
Achn017761	17.0754	189.618	-3.4731	0.000133428	0.0016081	yes	RNA splicing protein mrs2, mitochondrial, putative [Ricinus communis]	GO:0015693|magnesium ion transport;GO:0009555|pollen development;	GO:0016021|integral component of membrane;GO:0005886|plasma membrane;	GO:0015095|magnesium ion transmembrane transporter activity;	MRS2, MFM1; magnesium transporter
Achn226931	19.9436	2.82191	2.82118	0.00542743	0.0326891	yes	PREDICTED: NAC transcription factor 25 [Vitis vinifera]	GO:0006351|transcription, DNA-templated;	GO:0005634|nucleus;	GO:0003677|DNA binding;GO:0003700|transcription factor activity, sequence-specific DNA binding;	.
Achn059651	5.39288	58.9237	-3.44972	9.40458e-05	0.00118712	yes	PREDICTED: probable pectinesterase 67 [Malus domestica]	GO:0042545|cell wall modification;GO:0045490|pectin catabolic process;	GO:0005618|cell wall;GO:0005576|extracellular region;	GO:0045330|aspartyl esterase activity;GO:0030599|pectinesterase activity;	.
Achn017151	59.1962	18.3505	1.68969	0.00604186	0.0354575	yes	PREDICTED: probable glucuronosyltransferase Os01g0926700 [Erythranthe guttatus]	GO:0042546|cell wall biogenesis;GO:0071555|cell wall organization;GO:0010417|glucuronoxylan biosynthetic process;GO:0009834|plant-type secondary cell wall biogenesis;GO:0045492|xylan biosynthetic process;	GO:0005768|endosome;GO:0005794|Golgi apparatus;GO:0000139|Golgi membrane;GO:0016021|integral component of membrane;GO:0005802|trans-Golgi network;	GO:0047517|1,4-beta-D-xylan synthase activity;GO:0080116|glucuronoxylan glucuronosyltransferase activity;	.
Achn131581	306.989	916.07	-1.57727	0.00082664	0.00728438	yes	hypothetical protein PHAVU_001G022700g [Phaseolus vulgaris]	.	.	.	.
Achn080981	9.44914	0	Inf	0.00141044	0.0113167	yes	hexose transport protein [Actinidia polygama]	GO:0008643|carbohydrate transport;	GO:0016021|integral component of membrane;	GO:0022891|substrate-specific transmembrane transporter activity;GO:0015293|symporter activity;	.
Achn095091	38.3513	437.798	-3.51292	0.000281973	0.00299823	yes	3-hydroxy-3-methylglutaryl coenzyme A reductase [Eucommia ulmoides]	GO:0015936|coenzyme A metabolic process;GO:0008299|isoprenoid biosynthetic process;	GO:0005789|endoplasmic reticulum membrane;GO:0016021|integral component of membrane;GO:0031966|mitochondrial membrane;GO:0042170|plastid membrane;	GO:0004420|hydroxymethylglutaryl-CoA reductase (NADPH) activity;GO:0050661|NADP binding;	.
Achn333121	5.92764	449.429	-6.24449	1.6916e-20	3.79852e-18	yes	Histone H2A [Medicago truncatula]	GO:0006342|chromatin silencing;	GO:0000790|nuclear chromatin;GO:0000786|nucleosome;GO:0005634|nucleus;	GO:0003677|DNA binding;	H2A; histone H2A
Achn022331	2529.93	144.246	4.13249	5.66661e-10	3.10454e-08	yes	hypothetical protein CICLE_v10019147mg [Citrus clementina]	GO:0010029|regulation of seed germination;	GO:0005737|cytoplasm;GO:0005634|nucleus;	GO:0016874|ligase activity;GO:0004842|ubiquitin-protein transferase activity;	.
Achn228031	30.2321	838.652	-4.79392	3.89618e-06	7.74968e-05	yes	PREDICTED: L-ascorbate oxidase-like [Prunus mume]	.	GO:0005576|extracellular region;	GO:0005507|copper ion binding;GO:0008447|L-ascorbate oxidase activity;	.
Achn097821	1168.26	228.248	2.35569	1.29579e-06	3.01486e-05	yes	PREDICTED: uncharacterized protein LOC102606368 [Solanum tuberosum]	.	.	.	.
Achn110361	891.632	241.344	1.88536	0.0059972	0.0353108	yes	D-galacturonic acid reductase 1 [Actinidia deliciosa]	GO:0019853|L-ascorbic acid biosynthetic process;	.	GO:0016491|oxidoreductase activity;	.
Achn193121	4.19067	97.0329	-4.53322	1.05114e-08	4.29671e-07	yes	PREDICTED: cysteine-rich receptor-like protein kinase 29 [Vitis vinifera]	GO:0006952|defense response;GO:0006468|protein phosphorylation;GO:0009737|response to abscisic acid;	GO:0016021|integral component of membrane;GO:0005886|plasma membrane;GO:0009506|plasmodesma;GO:0005773|vacuole;	GO:0005524|ATP binding;GO:0004674|protein serine/threonine kinase activity;	.
Achn156391	214.543	72.5598	1.56403	0.0016513	0.0128038	yes	PREDICTED: UPF0415 protein C7orf25 homolog isoform X1 [Vitis vinifera]	.	.	.	.
Achn121151	28.8897	109.079	-1.91674	0.00542733	0.0326891	yes	PREDICTED: protein trichome berefringence-like 7 isoform X2 [Vitis vinifera]	GO:0071554|cell wall organization or biogenesis;	GO:0005794|Golgi apparatus;GO:0016021|integral component of membrane;	GO:0016413|O-acetyltransferase activity;	.
Achn037141	5.25846	55.2197	-3.39247	0.00188469	0.0142351	yes	PREDICTED: abscisic acid receptor PYL4 [Vitis vinifera]	GO:0009738|abscisic acid-activated signaling pathway;GO:0080163|regulation of protein serine/threonine phosphatase activity;	GO:0005737|cytoplasm;GO:0005634|nucleus;GO:0005886|plasma membrane;	GO:0010427|abscisic acid binding;GO:0042803|protein homodimerization activity;GO:0004864|protein phosphatase inhibitor activity;GO:0004872|receptor activity;	PYL; abscisic acid receptor PYR/PYL family
Achn303511	4483.25	1958.91	1.1945	0.00793187	0.0439997	yes	unnamed protein product [Vitis vinifera]	GO:0010150|leaf senescence;GO:0090359|negative regulation of abscisic acid biosynthetic process;GO:0010115|regulation of abscisic acid biosynthetic process;GO:0010380|regulation of chlorophyll biosynthetic process;GO:0010271|regulation of chlorophyll catabolic process;	GO:0005737|cytoplasm;GO:0005634|nucleus;GO:0005886|plasma membrane;	GO:0016874|ligase activity;GO:0070696|transmembrane receptor protein serine/threonine kinase binding;GO:0004842|ubiquitin-protein transferase activity;	.
Achn115301	9.29543	60.7342	-2.70792	0.00191847	0.0144455	yes	PREDICTED: uncharacterized protein LOC105631433 [Jatropha curcas]	.	.	.	.
Achn186241	1247.75	417.448	1.57966	0.00042385	0.00418722	yes	PREDICTED: CONSTANS interacting protein 2b isoform X1 [Solanum lycopersicum]	GO:0006351|transcription, DNA-templated;	GO:0005737|cytoplasm;GO:0005829|cytosol;GO:0005634|nucleus;	GO:0003677|DNA binding;GO:0003700|transcription factor activity, sequence-specific DNA binding;	.
Achn129091	45.7701	148.917	-1.70203	0.00203124	0.015098	yes	PREDICTED: uncharacterized protein LOC100248625 [Vitis vinifera]	.	.	.	.
Achn239191	274.059	36.4491	2.91053	1.27163e-08	5.07639e-07	yes	A-type R2R3 Myb protein [Sorghum bicolor]	GO:0006355|regulation of transcription, DNA-templated;GO:0006351|transcription, DNA-templated;	GO:0005634|nucleus;	GO:0003677|DNA binding;	.
Achn367241	2482.71	483.19	2.36125	4.0398e-07	1.09231e-05	yes	Citrate synthase [Morus notabilis]	GO:0006097|glyoxylate cycle;GO:0006099|tricarboxylic acid cycle;	GO:0009514|glyoxysome;	GO:0046912|transferase activity, transferring acyl groups, acyl groups converted into alkyl on transfer;	.
Achn359761	459.384	159.52	1.52596	0.00111816	0.00929951	yes	PREDICTED: TOM1-like protein 1-like isoform X1 [Citrus sinensis]	.	.	.	.
Achn390821	369.953	94.4027	1.97044	3.80456e-05	0.00055071	yes	Putative inactive purple acid phosphatase 2 [Glycine soja]	GO:0045040|protein import into mitochondrial outer membrane;GO:0006626|protein targeting to mitochondrion;GO:0006109|regulation of carbohydrate metabolic process;	GO:0009507|chloroplast;GO:0009941|chloroplast envelope;GO:0005768|endosome;GO:0005576|extracellular region;GO:0005794|Golgi apparatus;GO:0005740|mitochondrial envelope;GO:0005739|mitochondrion;GO:0005802|trans-Golgi network;	GO:0003993|acid phosphatase activity;GO:0046872|metal ion binding;GO:0030943|mitochondrion targeting sequence binding;	.
Achn356101	7436.83	135.991	5.7731	6.46419e-25	2.1215e-22	yes	PREDICTED: chaperone protein dnaJ 6-like [Nicotiana tomentosiformis]	.	GO:0005813|centrosome;GO:0005737|cytoplasm;	.	DNAJB3; DnaJ homolog subfamily B member 3
Achn126201	1.12	87.601	-6.28938	1.49901e-10	9.03963e-09	yes	unnamed protein product [Coffea canephora]	GO:0009658|chloroplast organization;GO:0010274|hydrotropism;	GO:0032541|cortical endoplasmic reticulum;GO:0005737|cytoplasm;GO:0005783|endoplasmic reticulum;GO:0005789|endoplasmic reticulum membrane;GO:0016020|membrane;	.	.
Achn382001	603.919	50.4532	3.58134	8.0386e-07	1.99324e-05	yes	Encodes alpha-helical IF-like protein isoform 1 [Theobroma cacao]	.	.	.	.
Achn336451	10.5732	0	Inf	0.000963591	0.00825535	yes	.	.	.	.	.
Achn279681	419.885	73.506	2.51406	1.54005e-07	4.71012e-06	yes	.	.	.	.	.
Achn201901	11.7904	170.771	-3.85638	0.00266575	0.0187681	yes	PREDICTED: uncharacterized protein LOC104243135 [Nicotiana sylvestris]	.	.	.	.
Achn208621	4.99254	36.3501	-2.86411	0.00404194	0.0260056	yes	PREDICTED: uncharacterized protein LOC104113484 [Nicotiana tomentosiformis]	.	.	.	.
Achn051121	1.93627	26.7094	-3.78599	0.00116507	0.00962398	yes	PREDICTED: zinc finger protein CONSTANS-LIKE 4 [Vitis vinifera]	.	.	.	.
Achn362611	3.00406	29.167	-3.27935	0.00251367	0.0179228	yes	PREDICTED: probable acyl-activating enzyme 5, peroxisomal [Sesamum indicum]	GO:0006631|fatty acid metabolic process;	.	GO:0016874|ligase activity;	.
Achn280631	2188.34	743.651	1.55714	0.000425319	0.00419566	yes	PREDICTED: exocyst complex component EXO70B1 [Vitis vinifera]	GO:0006887|exocytosis;	GO:0005829|cytosol;GO:0000145|exocyst;GO:0070062|extracellular exosome;GO:0045335|phagocytic vesicle;GO:0005886|plasma membrane;	.	.
Achn344031	14.2848	0	Inf	9.14818e-05	0.00115732	yes	PREDICTED: high mobility group B protein 9-like [Nicotiana sylvestris]	GO:0000741|karyogamy;GO:0010197|polar nucleus fusion;GO:0006355|regulation of transcription, DNA-templated;GO:0006351|transcription, DNA-templated;	GO:0005634|nucleus;	GO:0003677|DNA binding;GO:0003700|transcription factor activity, sequence-specific DNA binding;	.
Achn388361	10.2888	0.28105	5.1941	0.00307401	0.0209718	yes	unnamed protein product [Vitis vinifera]	.	GO:0016021|integral component of membrane;GO:0016020|membrane;GO:0005886|plasma membrane;GO:0009506|plasmodesma;GO:0090406|pollen tube;	GO:0005524|ATP binding;GO:0004674|protein serine/threonine kinase activity;	.
Achn333651	1717.9	329.886	2.38061	2.78324e-07	7.91648e-06	yes	hypothetical protein VITISV_017373 [Vitis vinifera]	GO:0008152|metabolic process;	GO:0005789|endoplasmic reticulum membrane;GO:0000139|Golgi membrane;GO:0016021|integral component of membrane;GO:0016020|membrane;	GO:0010296|prenylcysteine methylesterase activity;	PCME; prenylcysteine alpha-carboxyl methylesterase [EC:3.1.1.-]
Achn302371	527.62	77.9148	2.75953	1.48578e-08	5.86952e-07	yes	F-box family protein [Populus trichocarpa]	GO:0016567|protein ubiquitination;	GO:0005634|nucleus;	.	.
Achn383801	3103.69	1235.67	1.32869	0.00272655	0.0191251	yes	sucrose phosphate synthase [Actinidia chinensis]	GO:0005986|sucrose biosynthetic process;	.	GO:0016157|sucrose synthase activity;GO:0046524|sucrose-phosphate synthase activity;	.
Achn006591	2379.04	129.974	4.19409	2.93914e-12	2.41151e-10	yes	hypothetical protein CICLE_v10028201mg [Citrus clementina]	GO:0071281|cellular response to iron ion;GO:0044550|secondary metabolite biosynthetic process;	GO:0016021|integral component of membrane;GO:0016020|membrane;	GO:0020037|heme binding;GO:0005506|iron ion binding;GO:0004497|monooxygenase activity;GO:0016709|oxidoreductase activity, acting on paired donors, with incorporation or reduction of molecular oxygen, NAD(P)H as one donor, and incorporation of one atom of oxygen;	E1.14.-.-
Achn081291	1211.9	396.997	1.61008	0.000299675	0.00315695	yes	PREDICTED: uncharacterized protein LOC103442883 [Malus domestica]	.	.	.	.
Achn281651	1309.88	124.573	3.39436	2.55587e-09	1.19372e-07	yes	hypothetical protein VITISV_028111 [Vitis vinifera]	.	GO:0016021|integral component of membrane;GO:0009705|plant-type vacuole membrane;	GO:0015140|malate transmembrane transporter activity;	.
Achn297941	80.8696	206.37	-1.35156	0.00741602	0.041742	yes	PREDICTED: uncharacterized protein LOC103952961 [Pyrus x bretschneideri]	.	.	.	.
Achn012501	323.887	102.906	1.65416	0.000715291	0.00647938	yes	unnamed protein product [Coffea canephora]	GO:0006355|regulation of transcription, DNA-templated;GO:0009739|response to gibberellin;GO:0006351|transcription, DNA-templated;	GO:0005634|nucleus;	GO:0043565|sequence-specific DNA binding;GO:0003700|transcription factor activity, sequence-specific DNA binding;GO:0000989|transcription factor activity, transcription factor binding;	.
Achn163431	4325.28	658.961	2.71453	2.76527e-09	1.28239e-07	yes	Peroxisomal membrane 22 kDa family protein isoform 1 [Theobroma cacao]	.	GO:0016021|integral component of membrane;GO:0005778|peroxisomal membrane;GO:0043234|protein complex;	.	PXMP2, PMP22; peroxisomal membrane protein 2
Achn111541	9.76413	1466.32	-7.2305	2.6124e-28	1.10082e-25	yes	Pyridoxal-5\'-phosphate-dependent enzyme family protein isoform 1 [Theobroma cacao]	GO:0008652|cellular amino acid biosynthetic process;	GO:0009507|chloroplast;	GO:0004834|tryptophan synthase activity;	.
Achn146051	1.1422	36.1201	-4.98291	8.22099e-06	0.000147917	yes	PREDICTED: rho guanine nucleotide exchange factor 8-like [Nicotiana sylvestris]	.	GO:0005886|plasma membrane;	GO:0005085|guanyl-nucleotide exchange factor activity;GO:0042802|identical protein binding;GO:0005089|Rho guanyl-nucleotide exchange factor activity;	.
Achn358291	49.1728	859.478	-4.12753	3.6233e-07	9.93338e-06	yes	PREDICTED: fasciclin-like arabinogalactan protein 7 [Vitis vinifera]	.	GO:0031225|anchored component of membrane;GO:0046658|anchored component of plasma membrane;GO:0016020|membrane;GO:0005886|plasma membrane;	.	.
Achn058521	858.588	345.282	1.31419	0.0030097	0.0206819	yes	PREDICTED: zinc finger protein VAR3, chloroplastic [Vitis vinifera]	GO:1900871|chloroplast mRNA modification;GO:0009658|chloroplast organization;	GO:0009507|chloroplast;GO:0009570|chloroplast stroma;	GO:0008270|zinc ion binding;	.
Achn121521	24.7418	100.093	-2.01632	0.00568942	0.0338146	yes	PREDICTED: galactoside 2-alpha-L-fucosyltransferase-like isoform X2 [Gossypium raimondii]	GO:0042546|cell wall biogenesis;GO:0071555|cell wall organization;GO:0006486|protein glycosylation;	GO:0032580|Golgi cisterna membrane;GO:0016021|integral component of membrane;	GO:0008107|galactoside 2-alpha-L-fucosyltransferase activity;	.
Achn013661	3136.89	13.9484	7.81309	2.27692e-41	3.10864e-38	yes	Methionyl-tRNA synthetase [Theobroma cacao]	.	.	.	.
Achn330551	136.694	2829.31	-4.37143	1.95834e-06	4.28334e-05	yes	flavonoid 3' hydroxylase [Actinidia chinensis]	GO:0009813|flavonoid biosynthetic process;GO:0009733|response to auxin;GO:0044550|secondary metabolite biosynthetic process;	GO:0005789|endoplasmic reticulum membrane;GO:0016021|integral component of membrane;GO:0016020|membrane;	GO:0016711|flavonoid 3'-monooxygenase activity;GO:0020037|heme binding;GO:0005506|iron ion binding;	E1.14.13.21; flavonoid 3'-monooxygenase [EC:1.14.13.21]
Achn015991	154.874	4.70833	5.03974	3.581e-14	3.98132e-12	yes	PREDICTED: 22.0 kDa class IV heat shock protein [Jatropha curcas]	GO:0009408|response to heat;	GO:0005783|endoplasmic reticulum;	.	HSP20; HSP20 family protein
Achn321001	3295.13	599.75	2.4579	5.91429e-07	1.51552e-05	yes	PREDICTED: uncharacterized protein LOC105171100 [Sesamum indicum]	GO:0009734|auxin-activated signaling pathway;	.	.	SAUR; SAUR family protein
Achn052261	325.801	80.9187	2.00945	0.000878333	0.00765826	yes	PREDICTED: uncharacterized protein LOC103337565 [Prunus mume]	.	.	.	.
Achn346971	3.46441	72.6472	-4.39023	5.61713e-05	0.000762981	yes	PREDICTED: phragmoplast orienting kinesin 2 isoform X2 [Vitis vinifera]	.	.	.	.
Achn222851	2.81917	32.6269	-3.53272	0.000357818	0.0036555	yes	hypothetical protein CICLE_v10014128mg [Citrus clementina]	.	.	GO:0016874|ligase activity;GO:0004842|ubiquitin-protein transferase activity;GO:0008270|zinc ion binding;	.
Achn175271	1915.06	617.176	1.63363	0.000395063	0.00397161	yes	VHS domain-containing family protein [Populus trichocarpa]	GO:0006886|intracellular protein transport;	GO:0005622|intracellular;	.	.
Achn385141	4.22068	1027.67	-7.92769	7.96969e-33	5.13248e-30	yes	PREDICTED: probable galactinol--sucrose galactosyltransferase 1 [Vitis vinifera]	GO:0005975|carbohydrate metabolic process;	.	GO:0047274|galactinol-sucrose galactosyltransferase activity;	E2.4.1.82; raffinose synthase [EC:2.4.1.82]
Achn347081	31756.4	594.965	5.7381	5.8927e-29	2.57859e-26	yes	PREDICTED: bifunctional nitrilase/nitrile hydratase NIT4A-like isoform X1 [Citrus sinensis]	GO:0006807|nitrogen compound metabolic process;	GO:0005886|plasma membrane;	GO:0047558|3-cyanoalanine hydratase activity;GO:0047427|cyanoalanine nitrilase activity;	.
Achn096751	1406.51	201.331	2.80448	1.81806e-09	8.78953e-08	yes	PREDICTED: chaperone protein ClpB3, mitochondrial isoform X1 [Eucalyptus grandis]	GO:0016485|protein processing;GO:0009408|response to heat;	GO:0005739|mitochondrion;	GO:0005524|ATP binding;	clpB; ATP-dependent Clp protease ATP-binding subunit ClpB
Achn390501	99.0358	610.948	-2.62503	0.00382162	0.0248883	yes	unnamed protein product [Coffea canephora]	.	.	.	.
Achn083471	7.15032	57.8824	-3.01704	0.000851868	0.00747839	yes	PREDICTED: GDSL esterase/lipase At1g54790-like isoform X1 [Cucumis melo]	GO:0016042|lipid catabolic process;	GO:0005576|extracellular region;	GO:0016788|hydrolase activity, acting on ester bonds;	.
Achn045501	395.993	168.373	1.23381	0.00887351	0.0480442	yes	unnamed protein product [Coffea canephora]	GO:0019252|starch biosynthetic process;	GO:0009501|amyloplast;GO:0009507|chloroplast;	GO:0033201|alpha-1,4-glucan synthase activity;GO:0004373|glycogen (starch) synthase activity;GO:0009011|starch synthase activity;	E2.4.1.21, glgA; starch synthase [EC:2.4.1.21]
Achn379091	831.271	2026.36	-1.2855	0.00380272	0.0247936	yes	PREDICTED: 50S ribosomal protein L3, chloroplastic [Vitis vinifera]	GO:0006412|translation;	GO:0009507|chloroplast;GO:0005840|ribosome;	GO:0019843|rRNA binding;GO:0003735|structural constituent of ribosome;	.
Achn132741	182.513	898.06	-2.29881	0.00251271	0.0179197	yes	aquaporin protein AQU19 [Camellia sinensis]	GO:0009992|cellular water homeostasis;GO:0034220|ion transmembrane transport;	GO:0005887|integral component of plasma membrane;GO:0009506|plasmodesma;	GO:0015254|glycerol channel activity;	PIP; aquaporin PIP
Achn282451	7102.99	2568.67	1.4674	0.00345012	0.0229417	yes	PREDICTED: probable WRKY transcription factor 17 [Vitis vinifera]	GO:0042742|defense response to bacterium;GO:0010200|response to chitin;GO:0006351|transcription, DNA-templated;	GO:0005634|nucleus;	GO:0005516|calmodulin binding;GO:0043565|sequence-specific DNA binding;GO:0003700|transcription factor activity, sequence-specific DNA binding;	.
Achn023151	68.388	1844.11	-4.75304	2.13507e-17	3.7564e-15	yes	PREDICTED: transcription factor MYB12-like [Glycine max]	GO:0006633|fatty acid biosynthetic process;GO:0009813|flavonoid biosynthetic process;GO:0010023|proanthocyanidin biosynthetic process;GO:0006970|response to osmotic stress;GO:0006351|transcription, DNA-templated;	GO:0005634|nucleus;	GO:0005524|ATP binding;GO:0003677|DNA binding;GO:0003700|transcription factor activity, sequence-specific DNA binding;	MYBP; myb proto-oncogene protein, plant
Achn278081	715.854	164.758	2.11932	1.08048e-05	0.000187965	yes	PREDICTED: protein ODORANT1 [Cucumis sativus]	GO:0006355|regulation of transcription, DNA-templated;GO:0006351|transcription, DNA-templated;	GO:0005634|nucleus;	GO:0003677|DNA binding;	.
Achn221321	13869.5	1252.78	3.46872	8.61741e-14	9.02237e-12	yes	PREDICTED: callose synthase 1 [Jatropha curcas]	GO:0006075|(1->3)-beta-D-glucan biosynthetic process;GO:0071555|cell wall organization;GO:0008360|regulation of cell shape;	GO:0000148|1,3-beta-D-glucan synthase complex;GO:0016021|integral component of membrane;	GO:0003843|1,3-beta-D-glucan synthase activity;	CALS; callose synthase [EC:2.4.1.-]
Achn269221	5.39288	80.9881	-3.90858	5.72395e-07	1.47005e-05	yes	.	.	.	.	.
Achn253201	0.408138	17.649	-5.43439	0.0018317	0.0139091	yes	hypothetical protein POPTR_0014s16360g [Populus trichocarpa]	GO:0009740|gibberellic acid mediated signaling pathway;GO:0043161|proteasome-mediated ubiquitin-dependent protein catabolic process;GO:0016567|protein ubiquitination;GO:0009937|regulation of gibberellic acid mediated signaling pathway;GO:0048831|regulation of shoot system development;	GO:0005634|nucleus;GO:0019005|SCF ubiquitin ligase complex;	.	.
Achn037801	7.17079	0	Inf	0.00612982	0.0358689	yes	PREDICTED: probable calcium-binding protein CML44 [Solanum lycopersicum]	.	.	GO:0005509|calcium ion binding;	CML; calcium-binding protein CML
Achn256141	620.651	4741.91	-2.93361	2.63718e-10	1.53082e-08	yes	methionine synthase [Camellia sinensis]	GO:0009086|methionine biosynthetic process;	GO:0005737|cytoplasm;	GO:0003871|5-methyltetrahydropteroyltriglutamate-homocysteine S-methyltransferase activity;GO:0008270|zinc ion binding;	metE; 5-methyltetrahydropteroyltriglutamate--homocysteine methyltransferase [EC:2.1.1.14]
Achn315431	288.644	118.172	1.2884	0.0072429	0.0409228	yes	Serine/threonine-protein kinase PBS1, putative [Ricinus communis]	GO:0009738|abscisic acid-activated signaling pathway;GO:0009742|brassinosteroid mediated signaling pathway;GO:0050832|defense response to fungus;GO:0009873|ethylene-activated signaling pathway;GO:0009788|negative regulation of abscisic acid-activated signaling pathway;GO:0030308|negative regulation of cell growth;GO:0010483|pollen tube reception;GO:0009791|post-embryonic development;GO:0046777|pr…	GO:0043680|filiform apparatus;GO:0016021|integral component of membrane;GO:0005622|intracellular;GO:0016020|membrane;GO:0005886|plasma membrane;GO:0009506|plasmodesma;	GO:0005524|ATP binding;GO:0004672|protein kinase activity;GO:0004674|protein serine/threonine kinase activity;	.
Achn110971	22.7899	92.5294	-2.02152	0.00106443	0.00892221	yes	PREDICTED: putative serine/threonine-protein kinase [Fragaria vesca subsp. vesca]	.	.	GO:0005524|ATP binding;GO:0004674|protein serine/threonine kinase activity;	.
Achn143761	310.252	66.3307	2.22569	7.69389e-06	0.000140058	yes	PREDICTED: uncharacterized protein LOC100247891 [Vitis vinifera]	.	.	.	.
Achn159521	3.51662	36.3682	-3.37042	0.00319199	0.0215741	yes	PREDICTED: calmodulin-lysine N-methyltransferase [Jatropha curcas]	GO:0007005|mitochondrion organization;GO:0022400|regulation of rhodopsin mediated signaling pathway;	GO:0005829|cytosol;GO:0005794|Golgi apparatus;GO:0005634|nucleus;	GO:0018025|calmodulin-lysine N-methyltransferase activity;	CAMKMT; calmodulin-lysine N-methyltransferase [EC:2.1.1.60]
Achn128051	259.024	1050.99	-2.02059	1.28227e-05	0.000217636	yes	PREDICTED: uncharacterized protein LOC103319881 [Prunus mume]	.	.	.	.
Achn344531	17.93	130.387	-2.86235	2.31767e-05	0.000362708	yes	PREDICTED: uncharacterized protein At1g04910 isoform X2 [Vitis vinifera]	.	GO:0005737|cytoplasm;GO:0005768|endosome;GO:0005794|Golgi apparatus;GO:0000139|Golgi membrane;GO:0016021|integral component of membrane;GO:0005802|trans-Golgi network;	GO:0016757|transferase activity, transferring glycosyl groups;	.
Achn231981	79.6968	219.613	-1.46237	0.00355861	0.0235156	yes	unnamed protein product [Coffea canephora]	.	.	.	.
Achn290261	657.502	279.713	1.23305	0.00689994	0.0393479	yes	suppressor of ty, putative [Ricinus communis]	GO:0032784|regulation of DNA-templated transcription, elongation;GO:0006357|regulation of transcription from RNA polymerase II promoter;GO:0006351|transcription, DNA-templated;GO:0006412|translation;	GO:0005634|nucleus;GO:0005840|ribosome;	GO:0003735|structural constituent of ribosome;	SUPT5H, SPT5; transcription elongation factor SPT5
Achn246401	92.6593	1.09667	6.40074	3.90102e-06	7.75479e-05	yes	PREDICTED: 1-aminocyclopropane-1-carboxylate oxidase homolog 3-like [Sesamum indicum]	.	.	GO:0046872|metal ion binding;GO:0016491|oxidoreductase activity;	.
Achn160851	25.365	2.48412	3.35203	0.00158357	0.0123997	yes	PREDICTED: probable glutathione S-transferase parC [Prunus mume]	GO:0009734|auxin-activated signaling pathway;	.	GO:0004364|glutathione transferase activity;	.
Achn058081	22.6188	145.982	-2.69019	6.40623e-05	0.000850476	yes	unnamed protein product [Coffea canephora]	GO:0045492|xylan biosynthetic process;	GO:0005794|Golgi apparatus;GO:0016021|integral component of membrane;	GO:1990538|xylan O-acetyltransferase activity;	.
Achn253651	1216.93	509.276	1.25673	0.00494093	0.0304192	yes	PREDICTED: serine/threonine-protein kinase TOR isoform X2 [Nelumbo nucifera]	GO:0006281|DNA repair;GO:0009793|embryo development ending in seed dormancy;GO:0009630|gravitropism;GO:0010507|negative regulation of autophagy;GO:0050687|negative regulation of defense response to virus;GO:0010116|positive regulation of abscisic acid biosynthetic process;GO:0010929|positive regulation of auxin mediated signaling pathway;GO:1900459|positive regulation of brassinosteroid mediated …	GO:0005737|cytoplasm;GO:0005634|nucleus;GO:0005844|polysome;	GO:0016303|1-phosphatidylinositol-3-kinase activity;GO:0005524|ATP binding;GO:0042802|identical protein binding;GO:0016301|kinase activity;GO:0044877|macromolecular complex binding;GO:0004672|protein kinase activity;GO:0043621|protein self-association;GO:0004674|protein serine/threonine kinase activity;GO:0000975|regulatory region DNA binding;	FRAP; FKBP12-rapamycin complex-associated protein
Achn174811	547.995	150.79	1.86162	4.98391e-05	0.000689266	yes	hypothetical protein CICLE_v10016237mg [Citrus clementina]	.	GO:0005739|mitochondrion;	GO:0004017|adenylate kinase activity;GO:0005524|ATP binding;	.
Achn067571	1164.76	280.057	2.05624	5.80695e-06	0.00010999	yes	hypothetical protein L484_003233 [Morus notabilis]	.	.	.	.
Achn112531	33.4644	1.96096	4.09299	0.0040534	0.0260302	yes	hypothetical protein MIMGU_mgv1a020907mg [Erythranthe guttata]	GO:0006811|ion transport;	GO:0016021|integral component of membrane;	.	.
Achn291181	3.91696	44.0479	-3.49127	7.4209e-05	0.00096565	yes	hypothetical protein F383_08187 [Gossypium arboreum]	.	GO:0005634|nucleus;	GO:0003677|DNA binding;GO:0046872|metal ion binding;	.
Achn291091	1.17221	20.1923	-4.1065	0.00184478	0.0139956	yes	.	.	.	.	.
Achn003311	3.86475	33.9127	-3.13338	0.00257295	0.0182502	yes	PREDICTED: uncharacterized protein LOC105131518 [Populus euphratica]	.	.	.	.
Achn087181	376.968	1415.3	-1.90859	2.85653e-05	0.00043256	yes	PREDICTED: 33 kDa ribonucleoprotein, chloroplastic [Erythranthe guttatus]	GO:0055114|oxidation-reduction process;	.	GO:0009055|electron carrier activity;GO:0046872|metal ion binding;	.
Achn365471	288.379	1190.68	-2.04574	9.23993e-06	0.000164003	yes	PREDICTED: uncharacterized protein LOC100249441 isoform X1 [Vitis vinifera]	GO:0008610|lipid biosynthetic process;	.	GO:0008168|methyltransferase activity;	.
Achn371041	61.901	13.8957	2.15533	0.00327565	0.0220304	yes	hypothetical protein PRUPE_ppa019021mg, partial [Prunus persica]	GO:0007049|cell cycle;GO:0051301|cell division;GO:0007031|peroxisome organization;	GO:0005739|mitochondrion;GO:0005777|peroxisome;	GO:0005525|GTP binding;GO:0003924|GTPase activity;GO:0008017|microtubule binding;	.
Achn047901	415.431	1820.85	-2.13193	3.23614e-06	6.63797e-05	yes	beta-galactosidase 3 [Camellia sinensis]	GO:0005975|carbohydrate metabolic process;GO:0080167|response to karrikin;	GO:0048046|apoplast;GO:0005618|cell wall;GO:0009505|plant-type cell wall;GO:0005773|vacuole;	GO:0004565|beta-galactosidase activity;	.
Achn129321	1.83185	24.9506	-3.7677	0.00418092	0.0266685	yes	.	.	.	.	.
Achn025331	1.22441	69.0771	-5.81804	0.00263723	0.0186095	yes	unnamed protein product [Coffea canephora]	GO:0006468|protein phosphorylation;GO:0048544|recognition of pollen;	GO:0016021|integral component of membrane;GO:0005886|plasma membrane;	GO:0005524|ATP binding;GO:0005516|calmodulin binding;GO:0030246|carbohydrate binding;GO:0004674|protein serine/threonine kinase activity;	.
Achn082211	21.3289	186.593	-3.12901	1.67999e-07	5.09249e-06	yes	.	.	.	.	.
Achn223791	503.28	221.942	1.18118	0.00915348	0.049248	yes	PREDICTED: probable RNA helicase SDE3 [Nelumbo nucifera]	GO:0035194|posttranscriptional gene silencing by RNA;GO:0009616|virus induced gene silencing;	GO:0005737|cytoplasm;	GO:0005524|ATP binding;GO:0003724|RNA helicase activity;	MOV10; helicase MOV-10 [EC:3.6.4.13]
Achn175101	1962.41	74.5276	4.7187	0.000572584	0.00540023	yes	Ferretin 1 isoform 1 [Theobroma cacao]	GO:0006879|cellular iron ion homeostasis;GO:0006826|iron ion transport;	GO:0009507|chloroplast;	GO:0008199|ferric iron binding;GO:0004322|ferroxidase activity;	.
Achn383781	34.8006	157.308	-2.17641	8.70627e-05	0.0011084	yes	chloride channel-like family protein [Populus trichocarpa]	.	GO:0034707|chloride channel complex;	GO:0005247|voltage-gated chloride channel activity;	CLCN7; chloride channel 7
Achn133881	144.643	557.618	-1.94678	0.000614806	0.00571631	yes	PREDICTED: transcription factor TCP4-like [Populus euphratica]	GO:0030154|cell differentiation;GO:0009793|embryo development ending in seed dormancy;GO:0048366|leaf development;GO:0009965|leaf morphogenesis;GO:0045962|positive regulation of development, heterochronic;GO:0006355|regulation of transcription, DNA-templated;GO:0006351|transcription, DNA-templated;	GO:0005634|nucleus;	GO:0003677|DNA binding;GO:0003700|transcription factor activity, sequence-specific DNA binding;	.
Achn140121	17.1671	1.38745	3.62914	0.00171061	0.0131658	yes	.	.	.	.	.
Achn305791	30.5494	151.408	-2.30923	4.18331e-05	0.000594193	yes	PREDICTED: probable BOI-related E3 ubiquitin-protein ligase 3 [Nelumbo nucifera]	GO:0006952|defense response;GO:0043161|proteasome-mediated ubiquitin-dependent protein catabolic process;GO:0031347|regulation of defense response;GO:0043067|regulation of programmed cell death;	GO:0005634|nucleus;	GO:0016874|ligase activity;GO:0004842|ubiquitin-protein transferase activity;GO:0008270|zinc ion binding;	BOI; E3 ubiquitin-protein ligase BOI and related proteins [EC:2.3.2.27]
Achn293651	22.6771	163.791	-2.85255	0.000282563	0.00300356	yes	PREDICTED: putative methylesterase 11, chloroplastic [Sesamum indicum]	.	GO:0009507|chloroplast;	GO:0016787|hydrolase activity;	.
Achn148311	58.298	9.96499	2.54851	0.000195116	0.00220384	yes	hypothetical protein VITISV_012582 [Vitis vinifera]	.	GO:0016021|integral component of membrane;	GO:0020037|heme binding;GO:0005506|iron ion binding;GO:0004497|monooxygenase activity;GO:0016705|oxidoreductase activity, acting on paired donors, with incorporation or reduction of molecular oxygen;	.
Achn153961	4.87427	37.7751	-2.95418	0.00074989	0.00674446	yes	PREDICTED: UDP-glycosyltransferase 73C2 isoform X1 [Vitis vinifera]	GO:0009813|flavonoid biosynthetic process;GO:0052696|flavonoid glucuronidation;	GO:0043231|intracellular membrane-bounded organelle;	GO:0080043|quercetin 3-O-glucosyltransferase activity;GO:0080044|quercetin 7-O-glucosyltransferase activity;	UGT73C; UDP-glucosyl transferase 73C [EC:2.4.1.-]
Achn112511	167.92	47.9349	1.80862	0.000586641	0.00551453	yes	PREDICTED: scarecrow-like protein 3 isoform X2 [Vitis vinifera]	GO:0006355|regulation of transcription, DNA-templated;GO:0009739|response to gibberellin;GO:0006351|transcription, DNA-templated;	GO:0005634|nucleus;	GO:0043565|sequence-specific DNA binding;GO:0003700|transcription factor activity, sequence-specific DNA binding;GO:0000989|transcription factor activity, transcription factor binding;	.
Achn013201	1559.72	694.226	1.16781	0.00902788	0.0487408	yes	PREDICTED: probable E3 ubiquitin-protein ligase ARI8 isoform X3 [Vitis vinifera]	GO:0032436|positive regulation of proteasomal ubiquitin-dependent protein catabolic process;GO:0000209|protein polyubiquitination;GO:0042787|protein ubiquitination involved in ubiquitin-dependent protein catabolic process;	GO:0005737|cytoplasm;GO:0000151|ubiquitin ligase complex;	GO:0016874|ligase activity;GO:0031624|ubiquitin conjugating enzyme binding;GO:0061630|ubiquitin protein ligase activity;GO:0008270|zinc ion binding;	ARIH1; ariadne-1 [EC:2.3.2.27]
Achn277031	54.7034	898.322	-4.03753	5.63754e-05	0.000764293	yes	hypothetical protein VITISV_037750 [Vitis vinifera]	.	GO:0016021|integral component of membrane;	GO:0005524|ATP binding;GO:0004674|protein serine/threonine kinase activity;	.
Achn221791	0.764067	22.0495	-4.8509	0.000438988	0.00430933	yes	Uncharacterized protein TCM_011844 [Theobroma cacao]	.	.	.	.
Achn172621	46408	9863.03	2.23427	3.98581e-07	1.07971e-05	yes	PREDICTED: pentatricopeptide repeat-containing protein At1g07590, mitochondrial [Vitis vinifera]	GO:0046686|response to cadmium ion;	GO:0005739|mitochondrion;	.	.
Achn075141	34.0089	470.913	-3.79147	2.97607e-05	0.000446502	yes	hypothetical protein CICLE_v10005932mg [Citrus clementina]	GO:0006334|nucleosome assembly;	GO:0000786|nucleosome;GO:0005634|nucleus;	GO:0003677|DNA binding;	.
Achn291791	463.344	75.4135	2.61919	4.56271e-06	8.90929e-05	yes	ABI five binding protein 3, putative [Theobroma cacao]	GO:0007165|signal transduction;	GO:0005634|nucleus;	.	.
Achn276921	37.6769	5.26473	2.83925	0.00764055	0.04271	yes	hypothetical protein POPTR_0009s16430g [Populus trichocarpa]	.	.	.	.
Achn127061	6.48288	103.082	-3.99102	2.17384e-07	6.39082e-06	yes	Origin recognition complex subunit, putative [Ricinus communis]	GO:0006260|DNA replication;GO:0006270|DNA replication initiation;GO:0009555|pollen development;	GO:0005664|nuclear origin of replication recognition complex;GO:0000808|origin recognition complex;	GO:0003688|DNA replication origin binding;	ORC6; origin recognition complex subunit 6
Achn080651	89.7168	270.079	-1.58993	0.00169204	0.0130456	yes	hypothetical protein CICLE_v10014569mg [Citrus clementina]	.	GO:0005737|cytoplasm;GO:0005874|microtubule;	.	.
Achn278991	611.374	128.553	2.24969	0.000620099	0.00575259	yes	PREDICTED: zinc finger protein CONSTANS-LIKE 10-like [Nicotiana tomentosiformis]	.	GO:0005634|nucleus;	GO:0003700|transcription factor activity, sequence-specific DNA binding;GO:0008270|zinc ion binding;	.
Achn055731	25.5695	114.241	-2.15959	0.000295374	0.00312127	yes	PREDICTED: receptor-like protein kinase FERONIA [Vitis vinifera]	GO:0009738|abscisic acid-activated signaling pathway;GO:0009742|brassinosteroid mediated signaling pathway;GO:0050832|defense response to fungus;GO:0009873|ethylene-activated signaling pathway;GO:0009788|negative regulation of abscisic acid-activated signaling pathway;GO:0030308|negative regulation of cell growth;GO:0010483|pollen tube reception;GO:0009791|post-embryonic development;GO:0046777|pr…	GO:0043680|filiform apparatus;GO:0016021|integral component of membrane;GO:0005622|intracellular;GO:0016020|membrane;GO:0005886|plasma membrane;GO:0009506|plasmodesma;	GO:0005524|ATP binding;GO:0004672|protein kinase activity;GO:0004674|protein serine/threonine kinase activity;	.
Achn287471	175.335	539.348	-1.62111	0.000514806	0.00492195	yes	PREDICTED: probable galacturonosyltransferase 7 isoform X2 [Vitis vinifera]	GO:0071555|cell wall organization;GO:0045489|pectin biosynthetic process;	GO:0005768|endosome;GO:0005794|Golgi apparatus;GO:0000139|Golgi membrane;GO:0016021|integral component of membrane;GO:0005802|trans-Golgi network;	GO:0047262|polygalacturonate 4-alpha-galacturonosyltransferase activity;	GAUT; alpha-1,4-galacturonosyltransferase [EC:2.4.1.43]
Achn214701	4.04358	64.6961	-3.99997	6.49717e-07	1.64389e-05	yes	PREDICTED: uncharacterized protein LOC103323757 [Prunus mume]	GO:0071281|cellular response to iron ion;GO:0009873|ethylene-activated signaling pathway;GO:0009686|gibberellin biosynthetic process;GO:0010105|negative regulation of ethylene-activated signaling pathway;GO:0046777|protein autophosphorylation;GO:2000069|regulation of post-embryonic root development;GO:2000035|regulation of stem cell division;GO:0048510|regulation of timing of transition from vege…	GO:0005789|endoplasmic reticulum membrane;	GO:0005524|ATP binding;GO:0004674|protein serine/threonine kinase activity;GO:0004712|protein serine/threonine/tyrosine kinase activity;	CTR1; serine/threonine-protein kinase CTR1 [EC:2.7.11.1]
Achn339131	159.365	784.171	-2.29883	1.20041e-06	2.83351e-05	yes	Transcription factor-like protein [Theobroma cacao]	.	.	.	.
Achn332301	257.97	30.4423	3.08305	1.01677e-08	4.18127e-07	yes	hypothetical protein POPTR_0001s30360g [Populus trichocarpa]	.	GO:0016021|integral component of membrane;	.	PXMP2, PMP22; peroxisomal membrane protein 2
Achn130301	946.581	68.2538	3.79375	5.99728e-07	1.53218e-05	yes	hypothetical protein POPTR_0003s10470g, partial [Populus trichocarpa]	.	.	.	.
Achn151521	13218.2	182.777	6.1763	4.44645e-32	2.71011e-29	yes	BnaC07g09270D [Brassica napus]	GO:0015995|chlorophyll biosynthetic process;GO:0015979|photosynthesis;	GO:0009507|chloroplast;	GO:0016630|protochlorophyllide reductase activity;	E1.3.1.33, por; protochlorophyllide reductase [EC:1.3.1.33]
Achn243831	2999.65	931.513	1.68714	0.000594106	0.00557548	yes	PREDICTED: E3 ubiquitin-protein ligase RING1-like [Nelumbo nucifera]	GO:0090378|seed trichome elongation;	.	GO:0016874|ligase activity;GO:0004842|ubiquitin-protein transferase activity;GO:0008270|zinc ion binding;	.
Achn115911	1094.75	413.112	1.406	0.00184948	0.014025	yes	PREDICTED: uncharacterized protein LOC105634858 [Jatropha curcas]	.	.	.	.
Achn113011	871.448	4.15429	7.71267	1.25951e-33	8.42935e-31	yes	PREDICTED: late embryogenesis abundant protein D-7 [Cucumis sativus]	GO:0071555|cell wall organization;GO:0006520|cellular amino acid metabolic process;GO:0009252|peptidoglycan biosynthetic process;GO:0008360|regulation of cell shape;GO:0030435|sporulation resulting in formation of a cellular spore;	.	GO:0047661|amino-acid racemase activity;	.
Achn085681	9.47426	106.703	-3.49344	0.000995036	0.00845271	yes	invertase 3 [Camellia sinensis]	GO:0048364|root development;GO:0005987|sucrose catabolic process;	GO:0005829|cytosol;	GO:0004564|beta-fructofuranosidase activity;GO:0033926|glycopeptide alpha-N-acetylgalactosaminidase activity;GO:0004575|sucrose alpha-glucosidase activity;	.
Achn335071	809.337	349.152	1.21289	0.00704872	0.0400644	yes	PREDICTED: uncharacterized protein LOC104221117 [Nicotiana sylvestris]	GO:0000917|barrier septum assembly;GO:0007067|mitotic nuclear division;GO:0006357|regulation of transcription from RNA polymerase II promoter;GO:0006351|transcription, DNA-templated;	GO:0005634|nucleus;	GO:0000978|RNA polymerase II core promoter proximal region sequence-specific DNA binding;GO:0000981|RNA polymerase II transcription factor activity, sequence-specific DNA binding;GO:0000982|transcription factor activity, RNA polymerase II core promoter proximal region sequence-specific binding;	.
Achn316301	423.225	145.431	1.54109	0.000966432	0.00827138	yes	hypothetical protein B456_009G014300 [Gossypium raimondii]	GO:0098656|anion transmembrane transport;	GO:0031969|chloroplast membrane;GO:0016021|integral component of membrane;GO:0009536|plastid;	GO:0005315|inorganic phosphate transmembrane transporter activity;	.
Achn241371	27.2038	319.497	-3.55392	1.02837e-10	6.37227e-09	yes	PREDICTED: serine/threonine-protein kinase UCNL [Vitis vinifera]	GO:0035556|intracellular signal transduction;	GO:0005737|cytoplasm;GO:0005634|nucleus;GO:0005886|plasma membrane;	GO:0005524|ATP binding;GO:0016301|kinase activity;GO:0004674|protein serine/threonine kinase activity;	.
Achn013121	46.3667	766.009	-4.0462	2.36345e-05	0.00036869	yes	PREDICTED: filament-like plant protein 7 isoform X1 [Vitis vinifera]	GO:0030154|cell differentiation;GO:0009908|flower development;GO:0010073|meristem maintenance;GO:0048481|ovule development;GO:0048316|seed development;GO:0010093|specification of floral organ identity;GO:0006351|transcription, DNA-templated;	GO:0005634|nucleus;	GO:0003677|DNA binding;GO:0003700|transcription factor activity, sequence-specific DNA binding;	.
Achn372851	6480.65	2639.62	1.29581	0.0030597	0.0209286	yes	RecName: Full=Polyadenylate-binding protein RBP47; Short=Poly(A)-binding protein RBP47; AltName: Full=RNA-binding protein 47; Short=NplRBP47 [Nicotiana plumbaginifolia]	GO:0034605|cellular response to heat;GO:0006397|mRNA processing;	GO:0010494|cytoplasmic stress granule;GO:0005634|nucleus;	GO:0000166|nucleotide binding;GO:0008143|poly(A) binding;	.
Achn078461	152.508	506.063	-1.73043	0.000242398	0.00263993	yes	ATP binding protein, putative [Ricinus communis]	GO:0030154|cell differentiation;GO:0042335|cuticle development;GO:0046777|protein autophosphorylation;GO:0010068|protoderm histogenesis;	GO:0016021|integral component of membrane;GO:0005886|plasma membrane;	GO:0005524|ATP binding;GO:0016301|kinase activity;GO:0004674|protein serine/threonine kinase activity;	.
Achn014471	1157.56	498.519	1.21537	0.00657511	0.0379925	yes	PREDICTED: uncharacterized protein LOC100262487 isoform X1 [Vitis vinifera]	GO:0008344|adult locomotory behavior;GO:0044267|cellular protein metabolic process;GO:0007631|feeding behavior;GO:0048873|homeostasis of number of cells within a tissue;GO:0048009|insulin-like growth factor receptor signaling pathway;GO:0031571|mitotic G1 DNA damage checkpoint;GO:0035264|multicellular organism growth;GO:0050881|musculoskeletal movement;GO:0017148|negative regulation of translatio…	GO:0005913|cell-cell adherens junction;GO:0016020|membrane;	GO:0098641|cadherin binding involved in cell-cell adhesion;GO:0044822|poly(A) RNA binding;	GIGYF; PERQ amino acid-rich with GYF domain-containing protein
Achn218281	18.3177	136.917	-2.90199	1.23046e-06	2.89039e-05	yes	unnamed protein product [Coffea canephora]	.	.	.	.
Achn147691	10.2527	63.325	-2.62677	0.000280478	0.00298667	yes	PREDICTED: uncharacterized protein LOC103328575 isoform X2 [Prunus mume]	.	.	.	.
Achn292521	2623.74	874.569	1.58498	0.000382346	0.00386216	yes	PREDICTED: uncharacterized protein LOC105170433 [Sesamum indicum]	GO:0006355|regulation of transcription, DNA-templated;GO:0006351|transcription, DNA-templated;	GO:0005634|nucleus;	GO:0043565|sequence-specific DNA binding;GO:0003700|transcription factor activity, sequence-specific DNA binding;	.
Achn244591	55.2049	249.935	-2.17868	0.00139823	0.0112292	yes	EXS family protein isoform 3 [Theobroma cacao]	GO:0006817|phosphate ion transport;	GO:0016021|integral component of membrane;GO:0005886|plasma membrane;GO:0005802|trans-Golgi network;	.	.
Achn160161	5146.88	719.017	2.8396	2.92437e-08	1.06982e-06	yes	PREDICTED: probable WRKY transcription factor 40 [Nelumbo nucifera]	GO:0042742|defense response to bacterium;GO:0050832|defense response to fungus;GO:0045892|negative regulation of transcription, DNA-templated;GO:0031347|regulation of defense response;GO:0010200|response to chitin;GO:0002237|response to molecule of bacterial origin;GO:0009751|response to salicylic acid;GO:0009611|response to wounding;GO:0006351|transcription, DNA-templated;	GO:0005634|nucleus;	GO:0043565|sequence-specific DNA binding;GO:0003700|transcription factor activity, sequence-specific DNA binding;GO:0044212|transcription regulatory region DNA binding;	.
Achn111321	368.327	104.922	1.81167	0.000545093	0.00517528	yes	PREDICTED: receptor-like serine/threonine-protein kinase SD1-8 isoform X4 [Elaeis guineensis]	GO:0045087|innate immune response;GO:0006468|protein phosphorylation;GO:0048544|recognition of pollen;	GO:0016021|integral component of membrane;GO:0005886|plasma membrane;GO:0009506|plasmodesma;	GO:0005524|ATP binding;GO:0005516|calmodulin binding;GO:0030246|carbohydrate binding;GO:0004674|protein serine/threonine kinase activity;GO:0031625|ubiquitin protein ligase binding;	.
Achn390341	2092.75	923.72	1.17987	0.00594864	0.0350914	yes	Ubiquitin-conjugating enzyme E2 7 [Morus notabilis]	GO:0006511|ubiquitin-dependent protein catabolic process;	GO:0005737|cytoplasm;	GO:0005524|ATP binding;GO:0061630|ubiquitin protein ligase activity;GO:0031625|ubiquitin protein ligase binding;GO:0004842|ubiquitin-protein transferase activity;	UBE2G1, UBC7; ubiquitin-conjugating enzyme E2 G1 [EC:2.3.2.23]
Achn221651	15.9133	58.2269	-1.87145	0.00657318	0.0379877	yes	unnamed protein product [Coffea canephora]	GO:0006816|calcium ion transport;GO:0019722|calcium-mediated signaling;GO:0071230|cellular response to amino acid stimulus;	GO:0016021|integral component of membrane;GO:0005622|intracellular;GO:0005886|plasma membrane;	GO:0005262|calcium channel activity;GO:0004930|G-protein coupled receptor activity;GO:0008066|glutamate receptor activity;GO:0004970|ionotropic glutamate receptor activity;	GRIP; glutamate receptor, ionotropic, plant
Achn017081	2.97406	58.9734	-4.30956	0.00029624	0.00312752	yes	flavonoid 3-0-galactosyltransferase [Actinidia chinensis]	GO:0008152|metabolic process;	.	GO:0033834|kaempferol 3-O-galactosyltransferase activity;	E2.4.1.234; kaempferol 3-O-beta-D-galactosyltransferase [EC:2.4.1.234]
Achn325341	26.642	308.235	-3.53226	1.82164e-08	7.04147e-07	yes	conserved hypothetical protein [Ricinus communis]	.	GO:0016021|integral component of membrane;GO:0005886|plasma membrane;	GO:0005524|ATP binding;GO:0004674|protein serine/threonine kinase activity;	.
Achn020081	0	20.2402	#NAME?	7.74417e-05	0.00100199	yes	PREDICTED: uncharacterized protein LOC100255537 [Vitis vinifera]	GO:0009734|auxin-activated signaling pathway;	.	.	.
Achn126081	56.6844	275.388	-2.28044	0.000459157	0.00447131	yes	PREDICTED: 50S ribosomal protein 6, chloroplastic [Nicotiana sylvestris]	GO:0006412|translation;	GO:0009507|chloroplast;GO:0005840|ribosome;	GO:0019843|rRNA binding;GO:0003735|structural constituent of ribosome;	PSRP6; 50S ribosomal protein 6
Achn301701	16.7477	228.266	-3.76868	0.00037211	0.00376943	yes	short chain alcohol dehydrogenase, putative [Ricinus communis]	.	.	GO:0016491|oxidoreductase activity;	.
Achn182661	38.0522	139.621	-1.87547	0.00599386	0.0352972	yes	PREDICTED: subtilisin-like protease SBT1.7 [Erythranthe guttatus]	GO:0010102|lateral root morphogenesis;GO:0009733|response to auxin;	GO:0005618|cell wall;GO:0005576|extracellular region;	GO:0004252|serine-type endopeptidase activity;	.
Achn316921	4158.43	1199.15	1.79403	8.63574e-05	0.00109983	yes	long-chain acyl-CoA synthetase 2 [Camellia oleifera]	GO:0006631|fatty acid metabolic process;	GO:0009941|chloroplast envelope;GO:0005783|endoplasmic reticulum;GO:0005794|Golgi apparatus;	GO:0005524|ATP binding;GO:0004467|long-chain fatty acid-CoA ligase activity;	ACSL, fadD; long-chain acyl-CoA synthetase [EC:6.2.1.3]
Achn176331	2726.27	1191.94	1.19362	0.00880769	0.0477409	yes	PREDICTED: heme-binding protein 2-like [Citrus sinensis]	GO:0010917|negative regulation of mitochondrial membrane potential;GO:0035794|positive regulation of mitochondrial membrane permeability;GO:0010940|positive regulation of necrotic cell death;	GO:0005737|cytoplasm;GO:0070062|extracellular exosome;GO:0005739|mitochondrion;	.	.
Achn166611	1693.73	579.575	1.54714	0.000565308	0.00534195	yes	PREDICTED: uncharacterized protein LOC103342196 [Prunus mume]	GO:0016042|lipid catabolic process;	GO:0005576|extracellular region;	GO:0016788|hydrolase activity, acting on ester bonds;	.
Achn110091	58.4166	1041.66	-4.15636	4.15818e-10	2.33049e-08	yes	PREDICTED: probable polygalacturonase non-catalytic subunit JP630 [Vitis vinifera]	GO:0071555|cell wall organization;GO:0009835|fruit ripening;	GO:0048046|apoplast;GO:0005618|cell wall;	.	.
Achn068661	2421.61	391.12	2.63029	5.82245e-08	1.95514e-06	yes	PREDICTED: 12-oxophytodienoate reductase 2-like isoform X1 [Citrus sinensis]	GO:0006633|fatty acid biosynthetic process;GO:0055114|oxidation-reduction process;GO:0031408|oxylipin biosynthetic process;GO:0009611|response to wounding;	GO:0005737|cytoplasm;GO:0005622|intracellular;	GO:0016629|12-oxophytodienoate reductase activity;GO:0010181|FMN binding;GO:0003959|NADPH dehydrogenase activity;	OPR; 12-oxophytodienoic acid reductase [EC:1.3.1.42]
Achn350291	46.3227	6.85466	2.75656	0.000189118	0.00215309	yes	.	.	.	.	.
Achn112821	28.4006	511.972	-4.17207	0.000944753	0.00812659	yes	PREDICTED: DNA topoisomerase 2-like isoform X2 [Nelumbo nucifera]	GO:0006265|DNA topological change;GO:0006268|DNA unwinding involved in DNA replication;GO:0044774|mitotic DNA integrity checkpoint;GO:0006312|mitotic recombination;GO:0000712|resolution of meiotic recombination intermediates;GO:0000819|sister chromatid segregation;	GO:0009330|DNA topoisomerase complex (ATP-hydrolyzing);GO:0005634|nucleus;	GO:0005524|ATP binding;GO:0003677|DNA binding;GO:0003916|DNA topoisomerase activity;GO:0003918|DNA topoisomerase type II (ATP-hydrolyzing) activity;GO:0046872|metal ion binding;	TOP2; DNA topoisomerase II [EC:5.99.1.3]
Achn007951	1842.26	651.732	1.49912	0.000727535	0.00657459	yes	PREDICTED: uncharacterized protein LOC100854874 isoform X1 [Vitis vinifera]	.	.	.	.
Achn046431	3.4122	32.7085	-3.26089	0.00083185	0.00732148	yes	.	.	.	.	.
Achn240171	11.572	57.004	-2.30042	0.00154743	0.0121895	yes	unnamed protein product [Vitis vinifera]	.	.	.	.
Achn180591	7.58846	72.3713	-3.25354	0.000743554	0.00670219	yes	PREDICTED: probable LRR receptor-like serine/threonine-protein kinase At3g47570 [Sesamum indicum]	GO:0009793|embryo development ending in seed dormancy;GO:0090558|plant epidermis development;	GO:0016021|integral component of membrane;	GO:0005524|ATP binding;GO:0004674|protein serine/threonine kinase activity;	.
Achn385411	10.3632	577.667	-5.80069	4.23024e-08	1.48083e-06	yes	.	.	.	.	.
Achn230391	13.9465	65.241	-2.22588	0.00186928	0.0141298	yes	hypothetical protein POPTR_0005s25580g [Populus trichocarpa]	GO:0070370|cellular heat acclimation;GO:0042742|defense response to bacterium;GO:0050832|defense response to fungus;GO:0048281|inflorescence morphogenesis;GO:0009965|leaf morphogenesis;GO:0009664|plant-type cell wall organization;GO:0009944|polarity specification of adaxial/abaxial axis;GO:0030155|regulation of cell adhesion;GO:0051302|regulation of cell division;GO:0001558|regulation of cell gro…	GO:0016021|integral component of membrane;GO:0005739|mitochondrion;GO:0005886|plasma membrane;	GO:0005524|ATP binding;GO:0042277|peptide binding;GO:0004674|protein serine/threonine kinase activity;GO:0019199|transmembrane receptor protein kinase activity;	.
Achn388121	5.34067	58.5933	-3.45564	1.68534e-05	0.000275425	yes	PREDICTED: protein PELOTA 1 [Nelumbo nucifera]	GO:0070966|nuclear-transcribed mRNA catabolic process, no-go decay;GO:0070481|nuclear-transcribed mRNA catabolic process, non-stop decay;GO:0071025|RNA surveillance;	GO:0005737|cytoplasm;GO:0005634|nucleus;	GO:0004519|endonuclease activity;GO:0046872|metal ion binding;	PELO, DOM34, pelA; protein pelota
Achn030891	80.1079	265.872	-1.73072	0.000539144	0.00512165	yes	hypothetical protein PRUPE_ppa000920mg [Prunus persica]	GO:0060969|negative regulation of gene silencing;GO:0006355|regulation of transcription, DNA-templated;GO:0006351|transcription, DNA-templated;	GO:0005634|nucleus;	GO:0051213|dioxygenase activity;GO:0032454|histone demethylase activity (H3-K9 specific);GO:0046872|metal ion binding;	KDM3; lysine-specific demethylase 3 [EC:1.14.11.-]
Achn319121	79.4398	327.717	-2.04452	0.000193743	0.00219258	yes	PREDICTED: structural maintenance of chromosomes protein 2-1 [Vitis vinifera]	GO:0051301|cell division;GO:0051321|meiotic cell cycle;GO:0007076|mitotic chromosome condensation;	GO:0000796|condensin complex;GO:0005634|nucleus;	GO:0005524|ATP binding;GO:0005215|transporter activity;	SMC2; structural maintenance of chromosome 2
Achn315471	101.995	2585.42	-4.66383	1.01461e-05	0.000177594	yes	PREDICTED: rapid alkalinization factor-like [Phoenix dactylifera]	.	.	.	.
Achn006311	367.562	1757.54	-2.2575	0.00349792	0.0231866	yes	caffeoyl-CoA-O-methyltransferase [Broussonetia papyrifera]	GO:0009809|lignin biosynthetic process;	.	GO:0042409|caffeoyl-CoA O-methyltransferase activity;GO:0046872|metal ion binding;	.
Achn029771	0.816276	36.9282	-5.49952	0.00561454	0.0335464	yes	PREDICTED: protein IQ-DOMAIN 1-like isoform X4 [Populus euphratica]	.	.	.	.
Achn375531	92.6441	333.933	-1.84979	0.000501374	0.00481563	yes	unnamed protein product [Coffea canephora]	.	.	.	.
Achn236391	452.361	1205.72	-1.41435	0.00353857	0.0234021	yes	PREDICTED: uncharacterized protein LOC105631841 isoform X3 [Jatropha curcas]	GO:0016567|protein ubiquitination;	GO:0030659|cytoplasmic vesicle membrane;GO:0016021|integral component of membrane;	GO:0016874|ligase activity;GO:0008270|zinc ion binding;	MARCH4_9_11; E3 ubiquitin-protein ligase MARCH4/9/11 [EC:2.3.2.27]
Achn366781	115.095	903.867	-2.97329	3.16779e-09	1.45132e-07	yes	PREDICTED: tubulin alpha-3 chain [Elaeis guineensis]	GO:0007017|microtubule-based process;	GO:0005737|cytoplasm;GO:0005874|microtubule;	GO:0005525|GTP binding;GO:0003924|GTPase activity;GO:0005200|structural constituent of cytoskeleton;	.
Achn120901	314.521	2.87865	6.77162	5.91947e-06	0.000111811	yes	hypothetical protein PRUPE_ppa026378mg [Prunus persica]	GO:0006952|defense response;GO:0009607|response to biotic stimulus;	.	.	.
Achn231161	0.430344	15.9083	-5.20815	0.00178871	0.0136552	yes	PREDICTED: uncharacterized protein LOC105629725 [Jatropha curcas]	.	.	.	.
Achn248681	125.483	405.115	-1.69084	0.000520854	0.00497698	yes	hypothetical protein CISIN_1g018404mg [Citrus sinensis]	.	.	GO:0016491|oxidoreductase activity;GO:0008270|zinc ion binding;	.
Achn033901	0	183.559	#NAME?	1.44788e-21	3.5049e-19	yes	PREDICTED: auxin-induced protein 15A [Vitis vinifera]	GO:0009734|auxin-activated signaling pathway;	.	.	SAUR; SAUR family protein
Achn271141	1086.68	292.154	1.89512	0.00101744	0.00861181	yes	phosphate transporter [Manihot esculenta]	GO:0009651|response to salt stress;GO:0006412|translation;GO:0006810|transport;	GO:0016021|integral component of membrane;GO:0005743|mitochondrial inner membrane;	GO:0003735|structural constituent of ribosome;	SLC25A3, PHC, PIC; solute carrier family 25 (mitochondrial phosphate transporter), member 3
Achn391121	1193.11	241.262	2.30605	5.13372e-07	1.33759e-05	yes	PREDICTED: uncharacterized protein LOC100260704 isoform X1 [Vitis vinifera]	GO:0006355|regulation of transcription, DNA-templated;GO:0006351|transcription, DNA-templated;	GO:0005634|nucleus;	GO:0008327|methyl-CpG binding;	.
Achn009131	355.109	6.29088	5.81886	9.85647e-08	3.14119e-06	yes	hypothetical protein MIMGU_mgv1a006516mg [Erythranthe guttata]	GO:0009058|biosynthetic process;GO:0006520|cellular amino acid metabolic process;GO:0006559|L-phenylalanine catabolic process;	GO:0005829|cytosol;	GO:0080130|L-phenylalanine:2-oxoglutarate aminotransferase activity;GO:0004838|L-tyrosine:2-oxoglutarate aminotransferase activity;GO:0030170|pyridoxal phosphate binding;	TAT; tyrosine aminotransferase [EC:2.6.1.5]
Achn144771	15.8484	122.328	-2.94835	0.000621481	0.0057611	yes	PREDICTED: uncharacterized protein LOC105114510 [Populus euphratica]	GO:0006284|base-excision repair;GO:0006541|glutamine metabolic process;GO:0006177|GMP biosynthetic process;	.	GO:0005524|ATP binding;GO:0008725|DNA-3-methyladenine glycosylase activity;GO:0003922|GMP synthase (glutamine-hydrolyzing) activity;GO:0008080|N-acetyltransferase activity;GO:0016462|pyrophosphatase activity;	rimJ; ribosomal-protein-alanine N-acetyltransferase [EC:2.3.1.128]
Achn087221	2.72255	1758.66	-9.33531	6.3669e-39	6.7911e-36	yes	Phosphate-responsive 1 family protein, putative [Theobroma cacao]	.	GO:0048046|apoplast;GO:0005618|cell wall;GO:0005829|cytosol;GO:0005615|extracellular space;GO:0005794|Golgi apparatus;GO:0009505|plant-type cell wall;GO:0009506|plasmodesma;	.	.
Achn121051	159.644	58.656	1.4445	0.00469926	0.0292638	yes	hypothetical protein CISIN_1g037628mg [Citrus sinensis]	.	.	.	.
Achn205801	30198	198.088	7.25217	4.11642e-32	2.55458e-29	yes	PREDICTED: heat shock 22 kDa protein, mitochondrial [Prunus mume]	.	GO:0009570|chloroplast stroma;	.	.
Achn266771	6.54462	111.038	-4.0846	0.00562597	0.0335604	yes	glycosyltransferase [Actinidia deliciosa]	GO:0008152|metabolic process;	.	GO:0035251|UDP-glucosyltransferase activity;	.
Achn099571	38.1266	281.952	-2.88658	0.000241897	0.00263531	yes	unnamed protein product [Coffea canephora]	GO:0006270|DNA replication initiation;	GO:0005658|alpha DNA polymerase:primase complex;	GO:0003677|DNA binding;GO:0003887|DNA-directed DNA polymerase activity;GO:0046982|protein heterodimerization activity;	POLA2; DNA polymerase alpha subunit B
Achn004541	28.6431	5.8698	2.2868	0.00531749	0.0321575	yes	PREDICTED: tetrahydrocannabinolic acid synthase-like, partial [Sesamum indicum]	.	GO:0048046|apoplast;	GO:0050660|flavin adenine dinucleotide binding;GO:0016614|oxidoreductase activity, acting on CH-OH group of donors;	.
Achn348711	4362.5	1412.23	1.62718	0.000241463	0.0026324	yes	PREDICTED: auxin response factor 2 [Vitis vinifera]	GO:0009734|auxin-activated signaling pathway;GO:0010227|floral organ abscission;GO:0010047|fruit dehiscence;GO:0010150|leaf senescence;GO:0008285|negative regulation of cell proliferation;GO:0045892|negative regulation of transcription, DNA-templated;GO:0048481|ovule development;GO:0009911|positive regulation of flower development;GO:0009737|response to abscisic acid;GO:0006351|transcription, DNA…	GO:0005634|nucleus;	GO:0043565|sequence-specific DNA binding;GO:0003700|transcription factor activity, sequence-specific DNA binding;	.
Achn060351	21.8055	135.149	-2.63179	0.00353232	0.0233744	yes	PREDICTED: protein ENHANCED DISEASE RESISTANCE 2-like [Vitis vinifera]	GO:0009873|ethylene-activated signaling pathway;GO:1900056|negative regulation of leaf senescence;GO:0009626|plant-type hypersensitive response;GO:1900150|regulation of defense response to fungus;GO:0009723|response to ethylene;GO:0009751|response to salicylic acid;	GO:0005789|endoplasmic reticulum membrane;GO:0010008|endosome membrane;GO:0016021|integral component of membrane;GO:0005886|plasma membrane;	GO:0070273|phosphatidylinositol-4-phosphate binding;	.
Achn213861	5.85149	120.993	-4.36997	0.000525779	0.00501422	yes	PREDICTED: cell division control protein 6 homolog [Vitis vinifera]	.	.	.	.
Achn357461	2856.65	1166.81	1.29175	0.00363923	0.0239196	yes	PREDICTED: uncharacterized protein OsI_027940 isoform X2 [Vitis vinifera]	.	GO:0005829|cytosol;GO:0005886|plasma membrane;GO:0009506|plasmodesma;	.	.
Achn070191	103.028	26.2427	1.97305	0.000502231	0.00481927	yes	PREDICTED: ankyrin repeat, PH and SEC7 domain containing protein secG-like [Populus euphratica]	.	.	.	.
Achn348641	201.483	67.248	1.5831	0.00191792	0.0144445	yes	.	.	.	.	.
Achn196591	31.4928	6.09411	2.36954	0.00346375	0.0230019	yes	PREDICTED: GDSL esterase/lipase At3g48460-like [Nicotiana tomentosiformis]	GO:0016042|lipid catabolic process;	GO:0005576|extracellular region;	GO:0016788|hydrolase activity, acting on ester bonds;	.
Achn029011	1.17221	21.1884	-4.17598	0.0035501	0.0234739	yes	PREDICTED: uncharacterized protein LOC105125166 [Populus euphratica]	.	.	.	.
Achn199681	62.7715	1460.56	-4.54026	4.50064e-07	1.19545e-05	yes	unnamed protein product [Coffea canephora]	.	.	.	.
Achn279521	10935.1	3383.74	1.69228	0.000107891	0.00133474	yes	PREDICTED: uncharacterized protein LOC100253534 isoform X1 [Vitis vinifera]	GO:1903679|positive regulation of cap-independent translational initiation;GO:0043488|regulation of mRNA stability;	GO:0005737|cytoplasm;GO:0000932|cytoplasmic mRNA processing body;GO:0005829|cytosol;GO:0005634|nucleus;	GO:1990247|N6-methyladenosine-containing RNA binding;GO:0044822|poly(A) RNA binding;	.
Achn355891	88.139	530.374	-2.58916	1.97156e-07	5.87714e-06	yes	PREDICTED: phosphate transporter PHO1 homolog 3-like isoform X3 [Sesamum indicum]	GO:0006817|phosphate ion transport;	GO:0016021|integral component of membrane;GO:0005886|plasma membrane;GO:0005802|trans-Golgi network;	.	.
Achn010731	70.569	300.873	-2.09205	0.000743619	0.00670219	yes	DNA-3-methyladenine glycosylase, putative [Ricinus communis]	GO:0006284|base-excision repair;GO:0006541|glutamine metabolic process;GO:0006177|GMP biosynthetic process;	.	GO:0005524|ATP binding;GO:0008725|DNA-3-methyladenine glycosylase activity;GO:0003922|GMP synthase (glutamine-hydrolyzing) activity;GO:0008080|N-acetyltransferase activity;GO:0016462|pyrophosphatase activity;	rimJ; ribosomal-protein-alanine N-acetyltransferase [EC:2.3.1.128]
Achn333511	210.602	506.203	-1.2652	0.00740038	0.0416815	yes	EH domain-containing protein 1 [Morus notabilis]	GO:1990090|cellular response to nerve growth factor stimulus;GO:0042632|cholesterol homeostasis;GO:0042384|cilium assembly;GO:0032456|endocytic recycling;GO:0006897|endocytosis;GO:0006886|intracellular protein transport;GO:0034383|low-density lipoprotein particle clearance;GO:0031175|neuron projection development;GO:0010886|positive regulation of cholesterol storage;GO:2001137|positive regulation…	GO:0020018|ciliary pocket membrane;GO:0031901|early endosome membrane;GO:0030139|endocytic vesicle;GO:0010008|endosome membrane;GO:0005811|lipid particle;GO:0043209|myelin sheath;GO:0048471|perinuclear region of cytoplasm;GO:0005886|plasma membrane;GO:0031095|platelet dense tubular network membrane;GO:0055038|recycling endosome membrane;	GO:0005524|ATP binding;GO:0005509|calcium ion binding;GO:0005525|GTP binding;	EHD1; EH domain-containing protein 1
Achn149311	156.021	1389.14	-3.15438	4.1046e-06	8.09816e-05	yes	PREDICTED: fasciclin-like arabinogalactan protein 17 [Vitis vinifera]	.	GO:0005576|extracellular region;GO:0005773|vacuole;	.	.
Achn052441	3.61324	38.4467	-3.41149	0.000341743	0.00352398	yes	Putative inactive receptor kinase [Glycine soja]	.	GO:0016021|integral component of membrane;GO:0005886|plasma membrane;	GO:0005524|ATP binding;GO:0004672|protein kinase activity;	.
Achn038701	39.6784	181.09	-2.19028	0.00752133	0.0421748	yes	hypothetical protein CISIN_1g039105mg [Citrus sinensis]	GO:0006598|polyamine catabolic process;	GO:0005777|peroxisome;	GO:0052895|N1-acetylspermine:oxygen oxidoreductase (N1-acetylspermidine-forming) activity;GO:0052894|norspermine:oxygen oxidoreductase activity;GO:0046592|polyamine oxidase activity;GO:0052901|spermine:oxygen oxidoreductase (spermidine-forming) activity;	PAO4, PAO3, PAO2; polyamine oxidase [EC:1.5.3.17 1.5.3.-]
Achn136321	113.051	31.6055	1.83873	0.000789487	0.00702105	yes	.	.	.	.	.
Achn040741	638.1	3945.18	-2.62824	0.00512414	0.0313324	yes	unnamed protein product [Coffea canephora]	GO:0006526|arginine biosynthetic process;	GO:0009507|chloroplast;	GO:0004042|acetyl-CoA:L-glutamate N-acetyltransferase activity;GO:0004358|glutamate N-acetyltransferase activity;	.
Achn369411	14.1602	192.965	-3.76843	6.66895e-10	3.55109e-08	yes	PREDICTED: receptor-like protein 12 [Vitis vinifera]	.	GO:0016021|integral component of membrane;GO:0005886|plasma membrane;	.	.
Achn026481	666.03	99.7749	2.73884	1.01984e-08	4.18381e-07	yes	PREDICTED: splicing factor 1-like [Nicotiana tomentosiformis]	GO:0000398|mRNA splicing, via spliceosome;	GO:0000243|commitment complex;GO:0005829|cytosol;GO:0071004|U2-type prespliceosome;	GO:0045131|pre-mRNA branch point binding;GO:0008270|zinc ion binding;	SF1; splicing factor 1
Achn023471	10.1501	597.999	-5.88058	7.49199e-12	5.70796e-10	yes	PREDICTED: beta-amyrin 28-oxidase-like [Sesamum indicum]	.	GO:0016021|integral component of membrane;	GO:0020037|heme binding;GO:0005506|iron ion binding;GO:0004497|monooxygenase activity;GO:0016705|oxidoreductase activity, acting on paired donors, with incorporation or reduction of molecular oxygen;	.
Achn061201	15.7561	134.168	-3.09006	0.000382229	0.00386212	yes	PREDICTED: beta-galactosidase-like isoform X1 [Populus euphratica]	GO:0005975|carbohydrate metabolic process;	GO:0005618|cell wall;GO:0005773|vacuole;	GO:0004565|beta-galactosidase activity;GO:0030246|carbohydrate binding;	.
Achn101891	13.024	89.8085	-2.78568	0.00424157	0.0269898	yes	bZIP transcription factor bZIP126 [Glycine max]	.	.	.	.
Achn187821	351.513	66.8095	2.39545	1.02727e-06	2.45882e-05	yes	hypothetical protein OsJ_02683 [Oryza sativa Japonica Group]	.	GO:0016021|integral component of membrane;	GO:0020037|heme binding;GO:0005506|iron ion binding;GO:0004497|monooxygenase activity;GO:0016705|oxidoreductase activity, acting on paired donors, with incorporation or reduction of molecular oxygen;	.
Achn071311	25.5412	194.33	-2.9276	1.96109e-06	4.28334e-05	yes	PREDICTED: thymidine kinase [Vitis vinifera]	GO:0071897|DNA biosynthetic process;GO:0006259|DNA metabolic process;GO:0046104|thymidine metabolic process;	.	GO:0005524|ATP binding;GO:0046872|metal ion binding;GO:0004797|thymidine kinase activity;	.
Achn111661	230.959	20.4011	3.50092	6.01429e-06	0.000113386	yes	PREDICTED: putative lactoylglutathione lyase [Vitis vinifera]	.	.	GO:0004462|lactoylglutathione lyase activity;GO:0046872|metal ion binding;	GLO1, gloA; lactoylglutathione lyase [EC:4.4.1.5]
Achn245131	48.2254	340.214	-2.81858	0.0014231	0.0113835	yes	PREDICTED: probable beta-1,3-galactosyltransferase 16 [Gossypium raimondii]	.	.	.	.
Achn009791	36.6408	188.967	-2.36661	1.21741e-05	0.000208179	yes	PREDICTED: uncharacterized protein LOC102584533 [Solanum tuberosum]	.	.	.	.
Achn240681	62.01	0.852886	6.18401	3.98848e-11	2.69574e-09	yes	hypothetical protein POPTR_0006s18780g [Populus trichocarpa]	GO:0042742|defense response to bacterium;GO:0002229|defense response to oomycetes;	GO:0016021|integral component of membrane;GO:0005886|plasma membrane;	GO:0005524|ATP binding;GO:0030246|carbohydrate binding;GO:0004674|protein serine/threonine kinase activity;	.
Achn102521	146.119	403.305	-1.46472	0.0023198	0.0167983	yes	hypothetical protein PRUPE_ppa005480mg [Prunus persica]	GO:0035556|intracellular signal transduction;GO:0006468|protein phosphorylation;GO:0009737|response to abscisic acid;GO:0006970|response to osmotic stress;GO:0009651|response to salt stress;	GO:0005737|cytoplasm;GO:0005634|nucleus;GO:0005886|plasma membrane;	GO:0005524|ATP binding;GO:0004674|protein serine/threonine kinase activity;	.
Achn068561	216.193	773.348	-1.8388	8.39482e-05	0.00107235	yes	PREDICTED: cell division protein FtsZ homolog 2-1, chloroplastic [Vitis vinifera]	GO:0010020|chloroplast fission;	GO:0009507|chloroplast;GO:0009570|chloroplast stroma;GO:0009534|chloroplast thylakoid;GO:0009535|chloroplast thylakoid membrane;	GO:0005525|GTP binding;GO:0003924|GTPase activity;GO:0043621|protein self-association;	ftsZ; cell division protein FtsZ
Achn328881	946.859	328.609	1.52678	0.00679822	0.0389425	yes	GA signaling F-Box [Actinidia deliciosa]	GO:0009740|gibberellic acid mediated signaling pathway;GO:0016567|protein ubiquitination;GO:0010162|seed dormancy process;GO:0009845|seed germination;	GO:0005634|nucleus;GO:0019005|SCF ubiquitin ligase complex;	.	GID2, SLY1; F-box protein GID2
Achn130141	0	13.3664	#NAME?	0.00310064	0.0211113	yes	PREDICTED: transcription repressor OFP11 [Vitis vinifera]	GO:0045892|negative regulation of transcription, DNA-templated;GO:0006351|transcription, DNA-templated;	GO:0005634|nucleus;	.	.
Achn135311	405.799	2065.86	-2.34791	0.000297983	0.00314203	yes	dihydroflavonol reductase [Centaurea maculosa]	GO:0009718|anthocyanin-containing compound biosynthetic process;	.	GO:0050662|coenzyme binding;GO:0045552|dihydrokaempferol 4-reductase activity;	.
Achn195571	216.277	7.31803	4.88528	5.84079e-16	8.37638e-14	yes	PREDICTED: uncharacterized protein LOC100267909 isoform X1 [Vitis vinifera]	GO:0009738|abscisic acid-activated signaling pathway;GO:0008219|cell death;GO:0002229|defense response to oomycetes;GO:0009873|ethylene-activated signaling pathway;GO:0000165|MAPK cascade;GO:0009788|negative regulation of abscisic acid-activated signaling pathway;GO:0046777|protein autophosphorylation;GO:1900424|regulation of defense response to bacterium;GO:1900150|regulation of defense response…	GO:0005829|cytosol;GO:0005769|early endosome;GO:0005783|endoplasmic reticulum;GO:0005768|endosome;GO:0005634|nucleus;GO:0005886|plasma membrane;GO:0005802|trans-Golgi network;GO:0012510|trans-Golgi network transport vesicle membrane;	GO:0005524|ATP binding;GO:0016301|kinase activity;GO:0004709|MAP kinase kinase kinase activity;GO:0004712|protein serine/threonine/tyrosine kinase activity;	.
Achn120241	1.12	70.2604	-5.97115	9.08487e-09	3.77594e-07	yes	PREDICTED: uncharacterized protein At3g28850 [Cucumis sativus]	GO:0045454|cell redox homeostasis;	GO:0005886|plasma membrane;	GO:0009055|electron carrier activity;GO:0015035|protein disulfide oxidoreductase activity;	.
Achn256481	5.61613	33.4342	-2.57368	0.00384318	0.0249952	yes	hypothetical protein PRUPE_ppa001868mg [Prunus persica]	GO:0016556|mRNA modification;GO:0006397|mRNA processing;	GO:0009507|chloroplast;	GO:0004519|endonuclease activity;GO:0008270|zinc ion binding;	.
Achn022481	212.983	75.8434	1.48964	0.003038	0.0208177	yes	hypothetical protein CICLE_v10015483mg [Citrus clementina]	.	GO:0005576|extracellular region;	.	.
Achn311331	92.7831	257.989	-1.47537	0.00311923	0.0212184	yes	unnamed protein product [Coffea canephora]	.	.	.	.
Achn068581	139.528	495.854	-1.82935	0.00012949	0.00156563	yes	PREDICTED: rho GTPase-activating protein 1 [Vitis vinifera]	GO:0007165|signal transduction;	.	GO:0005096|GTPase activator activity;	.
Achn349691	4544.67	1095.18	2.053	0.00130269	0.0105614	yes	NAC protein 4 [Actinidia chinensis]	GO:0006351|transcription, DNA-templated;	GO:0005634|nucleus;	GO:0003677|DNA binding;GO:0003700|transcription factor activity, sequence-specific DNA binding;	.
Achn124811	544.336	169.732	1.68124	0.000264853	0.00284276	yes	PREDICTED: CBL-interacting protein kinase 01 isoform X1 [Vitis vinifera]	GO:0007165|signal transduction;	.	GO:0005524|ATP binding;GO:0004674|protein serine/threonine kinase activity;	.
Achn001271	977.286	58.8454	4.05378	4.44851e-16	6.54468e-14	yes	PREDICTED: putative glycerol-3-phosphate transporter 4 [Vitis vinifera]	GO:0006820|anion transport;GO:0008643|carbohydrate transport;GO:0055062|phosphate ion homeostasis;GO:0055085|transmembrane transport;	GO:0016021|integral component of membrane;GO:0005774|vacuolar membrane;	GO:0022857|transmembrane transporter activity;	SLC37A1_2; MFS transporter, OPA family, solute carrier family 37 (glycerol-3-phosphate transporter), member 1/2
Achn070731	1906.36	168.93	3.49633	1.50737e-13	1.50472e-11	yes	hypothetical protein VITISV_018246 [Vitis vinifera]	.	.	.	.
Achn155761	1.58034	51.7037	-5.03196	2.9192e-05	0.000439709	yes	PREDICTED: uncharacterized protein LOC105173657 [Sesamum indicum]	.	.	.	.
Achn069371	730.609	1982.17	-1.43991	0.00164522	0.0127682	yes	PREDICTED: proline-rich receptor-like protein kinase PERK1 isoform X2 [Populus euphratica]	GO:0046777|protein autophosphorylation;GO:0009620|response to fungus;GO:0009611|response to wounding;	GO:0016021|integral component of membrane;GO:0005886|plasma membrane;	GO:0005524|ATP binding;GO:0004672|protein kinase activity;GO:0004674|protein serine/threonine kinase activity;	.
Achn182271	213.329	1312.3	-2.62095	0.000950092	0.00816634	yes	PREDICTED: protein SCAR3 isoform X3 [Vitis vinifera]	GO:0030036|actin cytoskeleton organization;GO:0051127|positive regulation of actin nucleation;	GO:0005856|cytoskeleton;GO:0031209|SCAR complex;	.	.
Achn167501	0.408138	97.7088	-7.90329	8.60735e-14	9.02237e-12	yes	GHMYB10, putative [Theobroma cacao]	GO:0006633|fatty acid biosynthetic process;GO:0009813|flavonoid biosynthetic process;GO:0010023|proanthocyanidin biosynthetic process;GO:0006970|response to osmotic stress;GO:0006351|transcription, DNA-templated;	GO:0005634|nucleus;	GO:0005524|ATP binding;GO:0003677|DNA binding;GO:0003700|transcription factor activity, sequence-specific DNA binding;	MYBP; myb proto-oncogene protein, plant
Achn095701	749.032	159.826	2.22853	0.000822388	0.00725549	yes	PREDICTED: zeaxanthin epoxidase, chloroplastic-like [Sesamum indicum]	GO:0006144|purine nucleobase metabolic process;GO:0019628|urate catabolic process;	.	GO:0071949|FAD binding;GO:0016709|oxidoreductase activity, acting on paired donors, with incorporation or reduction of molecular oxygen, NAD(P)H as one donor, and incorporation of one atom of oxygen;GO:0004846|urate oxidase activity;	hpxO; FAD-dependent urate hydroxylase [EC:1.14.13.113]
Achn046191	3784.24	331.505	3.5129	2.3012e-09	1.09393e-07	yes	PREDICTED: probable nucleoredoxin 2 [Populus euphratica]	GO:0045454|cell redox homeostasis;	GO:0005737|cytoplasm;	GO:0047134|protein-disulfide reductase activity;GO:0004791|thioredoxin-disulfide reductase activity;	NXN; nucleoredoxin [EC:1.8.1.8]
Achn019511	351.344	1069.33	-1.60575	0.00676006	0.0388181	yes	PREDICTED: hippocampus abundant transcript-like protein 1 [Populus euphratica]	.	.	.	.
Achn037101	24.6318	114.369	-2.21511	0.00111526	0.0092844	yes	PREDICTED: laccase-12-like [Nicotiana sylvestris]	GO:0046274|lignin catabolic process;	GO:0048046|apoplast;	GO:0005507|copper ion binding;GO:0052716|hydroquinone:oxygen oxidoreductase activity;GO:0016722|oxidoreductase activity, oxidizing metal ions;	E1.10.3.2; laccase [EC:1.10.3.2]
Achn279631	6694.67	515.593	3.69871	4.37445e-14	4.832e-12	yes	ADP/ATP carrier 3 isoform 1 [Theobroma cacao]	GO:0015865|purine nucleotide transport;GO:0006412|translation;	GO:0009941|chloroplast envelope;GO:0016021|integral component of membrane;GO:0016020|membrane;GO:0005743|mitochondrial inner membrane;GO:0005739|mitochondrion;	GO:0005471|ATP:ADP antiporter activity;GO:0003735|structural constituent of ribosome;	SLC25A4S, ANT; solute carrier family 25 (mitochondrial adenine nucleotide translocator), member 4/5/6/31
Achn159311	13.6301	166.127	-3.60742	0.000648935	0.00596217	yes	PREDICTED: MFP1 attachment factor 1-like [Vitis vinifera]	.	GO:0005794|Golgi apparatus;GO:0005635|nuclear envelope;GO:0016363|nuclear matrix;	.	.
Achn372321	50.139	12.211	2.03775	0.00215025	0.0158173	yes	PREDICTED: reticuline oxidase-like isoform X1 [Fragaria vesca subsp. vesca]	GO:0009820|alkaloid metabolic process;	GO:0016023|cytoplasmic membrane-bounded vesicle;	GO:0050660|flavin adenine dinucleotide binding;GO:0016614|oxidoreductase activity, acting on CH-OH group of donors;GO:0050468|reticuline oxidase activity;	E1.21.3.3; reticuline oxidase [EC:1.21.3.3]
Achn106541	4.47999	118.615	-4.72665	7.27569e-06	0.000133737	yes	hypothetical protein L484_014667 [Morus notabilis]	GO:0071555|cell wall organization;GO:0046686|response to cadmium ion;GO:0045493|xylan catabolic process;GO:0010411|xyloglucan metabolic process;	GO:0048046|apoplast;GO:0005618|cell wall;GO:0009507|chloroplast;GO:0009505|plant-type cell wall;GO:0009506|plasmodesma;	GO:0061634|alpha-D-xyloside xylohydrolase;GO:0046556|alpha-L-arabinofuranosidase activity;GO:0030246|carbohydrate binding;GO:0009044|xylan 1,4-beta-xylosidase activity;GO:0080176|xyloglucan 1,6-alpha-xylosidase activity;	XYL1; alpha-D-xyloside xylohydrolase [EC:3.2.1.177]
Achn020241	1.42372	109.165	-6.26071	0.00344183	0.0229044	yes	PREDICTED: 24-methylenesterol C-methyltransferase 2-like [Sesamum indicum]	GO:0009825|multidimensional cell growth;GO:0032876|negative regulation of DNA endoreduplication;GO:0007389|pattern specification process;GO:0016126|sterol biosynthetic process;GO:0010051|xylem and phloem pattern formation;	GO:0005783|endoplasmic reticulum;GO:0005794|Golgi apparatus;	GO:0030797|24-methylenesterol C-methyltransferase activity;GO:0008757|S-adenosylmethionine-dependent methyltransferase activity;	E2.1.1.143; 24-methylenesterol C-methyltransferase [EC:2.1.1.143]
Achn198551	21.2918	69.0314	-1.69696	0.00844638	0.0461415	yes	hypothetical protein PRUPE_ppa010142mg [Prunus persica]	GO:0006887|exocytosis;GO:0015031|protein transport;GO:0006906|vesicle fusion;	GO:0005783|endoplasmic reticulum;GO:0005789|endoplasmic reticulum membrane;GO:0005794|Golgi apparatus;GO:0000139|Golgi membrane;GO:0016021|integral component of membrane;GO:0005886|plasma membrane;GO:0031201|SNARE complex;	GO:0005484|SNAP receptor activity;GO:0000149|SNARE binding;	SEC22; vesicle transport protein SEC22
Achn027211	0.430344	18.8196	-5.4506	0.000563923	0.00533033	yes	PREDICTED: zinc finger protein ZAT4-like [Jatropha curcas]	GO:0006355|regulation of transcription, DNA-templated;GO:0006351|transcription, DNA-templated;	GO:0005634|nucleus;	GO:0046872|metal ion binding;GO:0043565|sequence-specific DNA binding;GO:0003700|transcription factor activity, sequence-specific DNA binding;GO:0044212|transcription regulatory region DNA binding;	.
Achn266741	7.87171	150.477	-4.25672	2.44004e-05	0.000378733	yes	PREDICTED: RNA-binding protein 38, partial [Populus euphratica]	GO:0003228|atrial cardiac muscle tissue development;GO:0072358|cardiovascular system development;GO:0030154|cell differentiation;GO:0048702|embryonic neurocranium morphogenesis;GO:0001947|heart looping;GO:0006397|mRNA processing;GO:0043488|regulation of mRNA stability;GO:0010830|regulation of myotube differentiation;GO:0060297|regulation of sarcomere organization;GO:0007519|skeletal muscle tissue…	GO:0005737|cytoplasm;GO:0005634|nucleus;	GO:0003730|mRNA 3'-UTR binding;GO:0000166|nucleotide binding;	.
Achn338401	179.43	1484.1	-3.04809	2.07343e-10	1.22228e-08	yes	PREDICTED: protein COBRA-like [Sesamum indicum]	GO:0010215|cellulose microfibril organization;GO:0009825|multidimensional cell growth;GO:0009651|response to salt stress;	GO:0031225|anchored component of membrane;GO:0046658|anchored component of plasma membrane;GO:0009897|external side of plasma membrane;GO:0016328|lateral plasma membrane;GO:0009930|longitudinal side of cell surface;GO:0009505|plant-type cell wall;GO:0005886|plasma membrane;	.	.
Achn284541	934.98	285.972	1.70906	0.000129654	0.00156705	yes	PREDICTED: F-box protein SKP2B [Vitis vinifera]	GO:0009734|auxin-activated signaling pathway;GO:0071365|cellular response to auxin stimulus;GO:0010311|lateral root formation;GO:0051781|positive regulation of cell division;GO:0016567|protein ubiquitination;GO:0031146|SCF-dependent proteasomal ubiquitin-dependent protein catabolic process;	GO:0005634|nucleus;GO:0019005|SCF ubiquitin ligase complex;	GO:0004842|ubiquitin-protein transferase activity;	SKP2, FBXL1; F-box and leucine-rich repeat protein 1 (S-phase kinase-associated protein 2)
Achn106721	144.175	9.70075	3.89358	0.00105175	0.00884848	yes	PREDICTED: uncharacterized protein LOC104235557 [Nicotiana sylvestris]	GO:0010227|floral organ abscission;GO:0010102|lateral root morphogenesis;GO:0045490|pectin catabolic process;GO:0010468|regulation of gene expression;GO:0009723|response to ethylene;	GO:0048046|apoplast;GO:0005576|extracellular region;GO:0005615|extracellular space;	GO:0005102|receptor binding;	.
Achn064271	290.222	14.9325	4.28062	7.87425e-14	8.32087e-12	yes	Receptor like protein 15, putative [Theobroma cacao]	GO:0009793|embryo development ending in seed dormancy;GO:0090558|plant epidermis development;	GO:0016021|integral component of membrane;	GO:0005524|ATP binding;GO:0004674|protein serine/threonine kinase activity;	.
Achn271881	1.88406	18.9263	-3.32848	0.0083585	0.0457566	yes	hypothetical protein POPTR_0005s23000g [Populus trichocarpa]	.	GO:0016021|integral component of membrane;GO:0009705|plant-type vacuole membrane;	GO:0015140|malate transmembrane transporter activity;	.
Achn336171	0	10.6033	#NAME?	0.00601583	0.0353777	yes	PREDICTED: uncharacterized protein LOC104591250 [Nelumbo nucifera]	.	.	.	.
Achn142331	1712.88	664.457	1.36617	0.00190974	0.0143956	yes	PREDICTED: putative phosphatidylglycerol/phosphatidylinositol transfer protein DDB_G0282179 [Fragaria vesca subsp. vesca]	GO:0006869|lipid transport;	.	.	.
Achn388961	7.28474	50.4153	-2.79091	0.00404272	0.0260057	yes	Uncharacterized protein isoform 1 [Theobroma cacao]	.	.	.	.
Achn030701	8922.67	11.1231	9.64777	2.9569e-52	2.45558e-48	yes	unnamed protein product [Vitis vinifera]	GO:0006040|amino sugar metabolic process;GO:0016998|cell wall macromolecule catabolic process;GO:0006032|chitin catabolic process;GO:0006952|defense response;GO:0000272|polysaccharide catabolic process;	GO:0005618|cell wall;GO:0005576|extracellular region;GO:0005622|intracellular;GO:0005773|vacuole;	GO:0008061|chitin binding;GO:0004568|chitinase activity;	.
Achn171091	4560.11	171.962	4.7289	1.0699e-21	2.60842e-19	yes	PREDICTED: protein OPI10 homolog [Nicotiana sylvestris]	GO:0006606|protein import into nucleus;	GO:0005829|cytosol;GO:0005635|nuclear envelope;GO:0005634|nucleus;	.	.
Achn016391	74.3258	378.923	-2.34997	7.51719e-06	0.000137427	yes	PREDICTED: cysteine synthase [Vitis vinifera]	GO:0008652|cellular amino acid biosynthetic process;GO:0006535|cysteine biosynthetic process from serine;GO:0015979|photosynthesis;GO:0009643|photosynthetic acclimation;GO:0010310|regulation of hydrogen peroxide metabolic process;GO:0090322|regulation of superoxide metabolic process;	GO:0009507|chloroplast;GO:0009543|chloroplast thylakoid lumen;GO:0031977|thylakoid lumen;	GO:0004124|cysteine synthase activity;GO:0030170|pyridoxal phosphate binding;GO:0016740|transferase activity;	cysK; cysteine synthase A [EC:2.5.1.47]
Achn035191	1090.83	470.414	1.21343	0.0063885	0.0371216	yes	PREDICTED: putative ER lumen protein-retaining receptor C28H8.4 [Vitis vinifera]	GO:0006621|protein retention in ER lumen;GO:0015031|protein transport;GO:0016192|vesicle-mediated transport;	GO:0005789|endoplasmic reticulum membrane;GO:0016021|integral component of membrane;	GO:0046923|ER retention sequence binding;	KDELR; ER lumen protein retaining receptor
Achn198121	13.6949	94.2667	-2.78311	7.22994e-05	0.00094404	yes	hypothetical protein MIMGU_mgv11b009377mg [Erythranthe guttata]	.	.	.	.
Achn206711	22.68	178.644	-2.97759	0.0023016	0.0166896	yes	PREDICTED: probable transmembrane ascorbate ferrireductase 4 [Prunus mume]	GO:0055114|oxidation-reduction process;	GO:0016021|integral component of membrane;	GO:0046872|metal ion binding;GO:0016491|oxidoreductase activity;	CYB561; cytochrome b-561
Achn077851	570.388	38.0283	3.9068	1.68396e-09	8.19329e-08	yes	Peptide transporter [Morus notabilis]	GO:0042742|defense response to bacterium;GO:0042938|dipeptide transport;GO:0042538|hyperosmotic salinity response;GO:0009737|response to abscisic acid;GO:0080052|response to histidine;GO:0009753|response to jasmonic acid;GO:0043201|response to leucine;GO:0080053|response to phenylalanine;GO:0009751|response to salicylic acid;GO:0009611|response to wounding;GO:0042939|tripeptide transport;	GO:0016021|integral component of membrane;	GO:0042936|dipeptide transporter activity;GO:0042937|tripeptide transporter activity;	.
Achn131361	1184.77	345.294	1.77871	0.000204606	0.00229423	yes	unnamed protein product [Coffea canephora]	GO:0006355|regulation of transcription, DNA-templated;GO:0006351|transcription, DNA-templated;	GO:0005634|nucleus;	GO:0046872|metal ion binding;GO:0003700|transcription factor activity, sequence-specific DNA binding;GO:0044212|transcription regulatory region DNA binding;	.
Achn297901	42.1315	124.776	-1.56637	0.00483731	0.0298782	yes	unnamed protein product [Vitis vinifera]	GO:0042742|defense response to bacterium;GO:0002229|defense response to oomycetes;	GO:0016021|integral component of membrane;GO:0005886|plasma membrane;GO:0005773|vacuole;	GO:0005524|ATP binding;GO:0030246|carbohydrate binding;GO:0004674|protein serine/threonine kinase activity;	.
Achn066231	64.9826	187.553	-1.52918	0.0043907	0.0277063	yes	unnamed protein product [Coffea canephora]	GO:0006351|transcription, DNA-templated;	GO:0005634|nucleus;	GO:0043565|sequence-specific DNA binding;GO:0003700|transcription factor activity, sequence-specific DNA binding;	.
Achn130491	48.2945	253.841	-2.39399	5.09435e-05	0.000702263	yes	serine/threonine-protein kinase aurora-2 [Arabidopsis thaliana]	GO:0051301|cell division;GO:0016572|histone phosphorylation;GO:0007067|mitotic nuclear division;GO:0007052|mitotic spindle organization;GO:0032465|regulation of cytokinesis;	GO:0009504|cell plate;GO:0032133|chromosome passenger complex;GO:0000780|condensed nuclear chromosome, centromeric region;GO:0005874|microtubule;GO:0031965|nuclear membrane;GO:0005730|nucleolus;GO:0005634|nucleus;GO:0009524|phragmoplast;GO:0005819|spindle;GO:0005876|spindle microtubule;GO:0051233|spindle midzone;GO:0000922|spindle pole;	GO:0005524|ATP binding;GO:0035175|histone kinase activity (H3-S10 specific);GO:0004674|protein serine/threonine kinase activity;	AURKX; aurora kinase, other [EC:2.7.11.1]
Achn241511	772.221	294.791	1.38932	0.00206327	0.0152928	yes	hypothetical protein L484_018427 [Morus notabilis]	GO:0042744|hydrogen peroxide catabolic process;GO:0006979|response to oxidative stress;	GO:0005576|extracellular region;	GO:0020037|heme binding;GO:0046872|metal ion binding;GO:0004601|peroxidase activity;	.
Achn223911	107.702	263.242	-1.28935	0.00877772	0.0476011	yes	PREDICTED: transcription factor GAMYB [Vitis vinifera]	GO:0030154|cell differentiation;GO:0009908|flower development;GO:0006355|regulation of transcription, DNA-templated;GO:0006351|transcription, DNA-templated;	GO:0005634|nucleus;	GO:0003677|DNA binding;	.
Achn384001	3255.51	391.417	3.05611	2.66511e-11	1.84819e-09	yes	PREDICTED: transmembrane protein 230 [Vitis vinifera]	GO:0036465|synaptic vesicle recycling;	GO:0005776|autophagosome;GO:0030054|cell junction;GO:0005769|early endosome;GO:0016021|integral component of membrane;GO:0005770|late endosome;GO:0055037|recycling endosome;GO:0008021|synaptic vesicle;GO:0005802|trans-Golgi network;	.	.
Achn257991	1222.67	527.367	1.21315	0.00712818	0.0404084	yes	PREDICTED: BTB/POZ and MATH domain-containing protein 3-like isoform X1 [Nicotiana sylvestris]	GO:0071472|cellular response to salt stress;GO:0016567|protein ubiquitination;GO:0031396|regulation of protein ubiquitination;GO:0006970|response to osmotic stress;	GO:0005829|cytosol;GO:0005634|nucleus;	GO:0042802|identical protein binding;	SPOP; speckle-type POZ protein
Achn099771	4.17627	133.915	-5.00296	3.33747e-06	6.78466e-05	yes	PREDICTED: ethylene-responsive transcription factor ERF039 [Nelumbo nucifera]	GO:0006351|transcription, DNA-templated;	GO:0005634|nucleus;	GO:0003677|DNA binding;GO:0003700|transcription factor activity, sequence-specific DNA binding;	EREBP; EREBP-like factor
Achn322621	58.378	162.03	-1.47276	0.00516735	0.0315457	yes	PREDICTED: inositol-tetrakisphosphate 1-kinase 1-like [Nicotiana sylvestris]	GO:0032957|inositol trisphosphate metabolic process;GO:0010264|myo-inositol hexakisphosphate biosynthetic process;GO:0048316|seed development;	GO:0005622|intracellular;	GO:0005524|ATP binding;GO:0047325|inositol tetrakisphosphate 1-kinase activity;GO:0000825|inositol tetrakisphosphate 6-kinase activity;GO:0051717|inositol-1,3,4,5-tetrakisphosphate 3-phosphatase activity;GO:0052726|inositol-1,3,4-trisphosphate 5-kinase activity;GO:0052725|inositol-1,3,4-trisphosphate 6-kinase activity;GO:0000287|magnesium ion binding;	ITPK1; inositol-1,3,4-trisphosphate 5/6-kinase / inositol-tetrakisphosphate 1-kinase [EC:2.7.1.159 2.7.1.134]
Achn014531	751.383	206.076	1.86638	0.00012002	0.00146671	yes	PREDICTED: J domain-containing protein required for chloroplast accumulation response 1 isoform X1 [Vitis vinifera]	.	.	GO:0008233|peptidase activity;	.
Achn008221	31.2012	99.7977	-1.6774	0.0046	0.0287722	yes	hypothetical protein VITISV_004566 [Vitis vinifera]	.	.	.	.
Achn251451	97.5391	317.477	-1.7026	0.000484366	0.00469137	yes	PREDICTED: uncharacterized protein LOC100255480 [Vitis vinifera]	GO:0006888|ER to Golgi vesicle-mediated transport;GO:0015031|protein transport;	GO:0005783|endoplasmic reticulum;GO:0005794|Golgi apparatus;GO:0030176|integral component of endoplasmic reticulum membrane;GO:0016020|membrane;GO:0005886|plasma membrane;GO:0005774|vacuolar membrane;	.	PREB, SEC12; prolactin regulatory element-binding protein
Achn350121	6117.9	429.75	3.83147	8.9282e-16	1.21895e-13	yes	Activator of 90 kDa heat shock protein ATPase-1-like protein [Morus notabilis]	GO:0006950|response to stress;	GO:0005913|cell-cell adherens junction;GO:0005737|cytoplasm;GO:0005829|cytosol;GO:0005783|endoplasmic reticulum;GO:0070062|extracellular exosome;	GO:0001671|ATPase activator activity;GO:0098641|cadherin binding involved in cell-cell adhesion;GO:0051087|chaperone binding;	.
Achn272761	526.578	1179.62	-1.1636	0.00839856	0.0459389	yes	PREDICTED: transcriptional activator DEMETER isoform X1 [Vitis vinifera]	GO:0006284|base-excision repair;GO:0006306|DNA methylation;GO:0009793|embryo development ending in seed dormancy;GO:0006349|regulation of gene expression by genetic imprinting;GO:0006355|regulation of transcription, DNA-templated;GO:0006351|transcription, DNA-templated;	GO:0005634|nucleus;GO:0043078|polar nucleus;	GO:0051539|4 iron, 4 sulfur cluster binding;GO:0003677|DNA binding;GO:0019104|DNA N-glycosylase activity;GO:0003906|DNA-(apurinic or apyrimidinic site) lyase activity;GO:0046872|metal ion binding;	.
Achn173941	105.514	479.49	-2.18407	2.9208e-05	0.000439756	yes	PREDICTED: 10 kDa chaperonin-like [Musa acuminata subsp. malaccensis]	GO:0051085|chaperone mediated protein folding requiring cofactor;GO:0009408|response to heat;GO:0006986|response to unfolded protein;	GO:0005759|mitochondrial matrix;GO:0005739|mitochondrion;	GO:0005524|ATP binding;GO:0051087|chaperone binding;GO:0005507|copper ion binding;GO:0051082|unfolded protein binding;	groES, HSPE1; chaperonin GroES
Achn248731	1.42372	60.4998	-5.4092	0.00492086	0.030312	yes	Uncharacterized protein TCM_019839 [Theobroma cacao]	.	.	.	.
Achn282591	17.3382	300.374	-4.11474	3.32041e-07	9.23654e-06	yes	PREDICTED: probable beta-1,3-galactosyltransferase 6 [Vitis vinifera]	GO:0009793|embryo development ending in seed dormancy;GO:0006486|protein glycosylation;	GO:0000139|Golgi membrane;GO:0016021|integral component of membrane;	GO:0008378|galactosyltransferase activity;	.
Achn346931	23.1602	4.04416	2.51774	0.00659349	0.0380911	yes	hypothetical protein CICLE_v10018273mg [Citrus clementina]	GO:0051607|defense response to virus;GO:0035196|production of miRNAs involved in gene silencing by miRNA;GO:0070919|production of siRNA involved in chromatin silencing by small RNA;GO:0010267|production of ta-siRNAs involved in RNA interference;GO:0060145|viral gene silencing in virus induced gene silencing;	GO:0005634|nucleus;	GO:0003725|double-stranded RNA binding;	.
Achn319471	19082.6	2861.65	2.73733	7.34546e-08	2.4061e-06	yes	ethylene response factor 11 [Actinidia deliciosa]	GO:0006952|defense response;GO:0009873|ethylene-activated signaling pathway;GO:0006351|transcription, DNA-templated;	GO:0005634|nucleus;	GO:0003677|DNA binding;GO:0003700|transcription factor activity, sequence-specific DNA binding;	.
Achn060591	3161.71	194.317	4.02423	2.58347e-16	3.95422e-14	yes	PREDICTED: probable serine/threonine-protein kinase RLCKVII [Nicotiana tomentosiformis]	.	.	GO:0005524|ATP binding;GO:0004674|protein serine/threonine kinase activity;	.
Achn104471	9.42205	93.7769	-3.31512	0.00114572	0.00949171	yes	hypothetical protein CICLE_v10018674mg [Citrus clementina]	GO:0007268|synaptic transmission;GO:0006887|exocytosis;GO:0035556|intracellular signal transduction;GO:0046928|regulation of neurotransmitter secretion;	GO:0030054|cell junction;GO:0005737|cytoplasm;GO:0005886|plasma membrane;GO:0042734|presynaptic membrane;	GO:0019992|diacylglycerol binding;GO:0046872|metal ion binding;	UNC13, MUNC13; protein unc-13
Achn172011	10926.1	68.7064	7.31312	7.48947e-40	8.52102e-37	yes	hypothetical protein PHAVU_009G152400g [Phaseolus vulgaris]	.	GO:0005737|cytoplasm;	.	HSP20; HSP20 family protein
Achn384921	20.4599	99.1195	-2.27637	0.000247578	0.00268691	yes	hypothetical protein CICLE_v10017595mg, partial [Citrus clementina]	GO:0006873|cellular ion homeostasis;	GO:0016021|integral component of membrane;GO:0005886|plasma membrane;	GO:0008308|voltage-gated anion channel activity;	.
Achn036461	234.669	52.523	2.15961	0.00876078	0.0475319	yes	hypothetical protein CICLE_v10013896mg [Citrus clementina]	.	GO:0016021|integral component of membrane;GO:0005886|plasma membrane;	GO:0005524|ATP binding;GO:0030246|carbohydrate binding;GO:0004674|protein serine/threonine kinase activity;	.
Achn339751	2593.61	764.346	1.76266	8.90354e-05	0.0011293	yes	S-adenosylmethionine decarboxylase [Camellia sinensis]	GO:0006557|S-adenosylmethioninamine biosynthetic process;GO:0008295|spermidine biosynthetic process;GO:0006597|spermine biosynthetic process;	.	GO:0004014|adenosylmethionine decarboxylase activity;	.
Achn111871	0	18.7255	#NAME?	0.00013785	0.00165522	yes	hypothetical protein POPTR_0011s03470g [Populus trichocarpa]	GO:0016567|protein ubiquitination;	.	.	.
Achn141671	1446.35	425.378	1.76561	6.22437e-05	0.000830208	yes	transcription factor, putative [Ricinus communis]	GO:0000160|phosphorelay signal transduction system;GO:0006351|transcription, DNA-templated;	GO:0005634|nucleus;	GO:0003677|DNA binding;GO:0003700|transcription factor activity, sequence-specific DNA binding;	.
Achn119651	23.7244	178.413	-2.91078	6.378e-05	0.000847387	yes	unnamed protein product [Vitis vinifera]	.	.	.	.
Achn141151	837.805	117.394	2.83526	4.94643e-07	1.29571e-05	yes	UGT4 [Panax ginseng]	GO:1900994|(-)-secologanin biosynthetic process;	.	GO:0035251|UDP-glucosyltransferase activity;	.
Achn037841	384.044	137.042	1.48666	0.00122689	0.0100207	yes	RING/FYVE/PHD-type zinc finger family protein, putative isoform 1 [Theobroma cacao]	GO:0006342|chromatin silencing;GO:0051568|histone H3-K4 methylation;GO:0001701|in utero embryonic development;GO:0001555|oocyte growth;GO:0048477|oogenesis;GO:0008284|positive regulation of cell proliferation;GO:0033148|positive regulation of intracellular estrogen receptor signaling pathway;GO:0045944|positive regulation of transcription from RNA polymerase II promoter;GO:0010468|regulation of g…	GO:0035097|histone methyltransferase complex;GO:0044666|MLL3/4 complex;GO:0005654|nucleoplasm;	GO:0018024|histone-lysine N-methyltransferase activity;GO:0044212|transcription regulatory region DNA binding;GO:0008270|zinc ion binding;	.
Achn149761	604.087	195.801	1.62537	0.00157868	0.01237	yes	PREDICTED: UDP-glycosyltransferase 73C2 isoform X1 [Vitis vinifera]	GO:0009813|flavonoid biosynthetic process;GO:0052696|flavonoid glucuronidation;	GO:0043231|intracellular membrane-bounded organelle;	GO:0080043|quercetin 3-O-glucosyltransferase activity;GO:0080044|quercetin 7-O-glucosyltransferase activity;	UGT73C; UDP-glucosyl transferase 73C [EC:2.4.1.-]
Achn039701	18.0892	110.265	-2.60777	0.00830892	0.0455769	yes	PREDICTED: probable pectate lyase 18 [Populus euphratica]	GO:0045490|pectin catabolic process;	.	GO:0046872|metal ion binding;GO:0030570|pectate lyase activity;	pel; pectate lyase [EC:4.2.2.2]
Achn213231	16580.8	1208.71	3.77797	2.89858e-14	3.28685e-12	yes	PREDICTED: uncharacterized protein LOC104104364 [Nicotiana tomentosiformis]	GO:0017144|drug metabolic process;GO:0055114|oxidation-reduction process;GO:0042373|vitamin K metabolic process;	GO:0005737|cytoplasm;GO:0070062|extracellular exosome;GO:1903561|extracellular vesicle;	GO:0047021|15-hydroxyprostaglandin dehydrogenase (NADP+) activity;GO:0004090|carbonyl reductase (NADPH) activity;GO:0016655|oxidoreductase activity, acting on NAD(P)H, quinone or similar compound as acceptor;GO:0050221|prostaglandin-E2 9-reductase activity;	CBR1; carbonyl reductase 1 [EC:1.1.1.184 1.1.1.189 1.1.1.197]
Achn102291	5053	420.072	3.58843	7.86926e-13	7.14344e-11	yes	polyphenoloxidase [Camellia nitidissima]	GO:0046148|pigment biosynthetic process;	GO:0009543|chloroplast thylakoid lumen;	GO:0004097|catechol oxidase activity;GO:0046872|metal ion binding;	E1.10.3.1; polyphenol oxidase [EC:1.10.3.1]
Achn310621	30.6304	95.0421	-1.6336	0.00605886	0.0355328	yes	hypothetical protein VITISV_018999 [Vitis vinifera]	GO:0042744|hydrogen peroxide catabolic process;GO:0006979|response to oxidative stress;	GO:0005777|peroxisome;	GO:0004096|catalase activity;GO:0020037|heme binding;GO:0046872|metal ion binding;	.
Achn064041	3.35999	30.349	-3.17512	0.00320266	0.0216376	yes	actin, partial [Nicotiana tabacum]	.	GO:0005737|cytoplasm;GO:0005856|cytoskeleton;	GO:0005524|ATP binding;	.
Achn058111	3672.43	536.854	2.77413	1.05243e-09	5.32961e-08	yes	PREDICTED: digalactosyldiacylglycerol synthase 1, chloroplastic [Vitis vinifera]	GO:0009877|nodulation;	GO:0009707|chloroplast outer membrane;GO:0043661|peribacteroid membrane;	GO:0046481|digalactosyldiacylglycerol synthase activity;	E2.4.1.241; digalactosyldiacylglycerol synthase [EC:2.4.1.241]
Achn085781	795.712	310.112	1.35946	0.00876636	0.0475546	yes	hypothetical protein PRUPE_ppa021909mg [Prunus persica]	.	GO:0016021|integral component of membrane;	GO:0005524|ATP binding;GO:0042803|protein homodimerization activity;GO:0004672|protein kinase activity;GO:0004674|protein serine/threonine kinase activity;	.
Achn003791	56.2994	5.04681	3.47968	0.000130367	0.00157456	yes	PREDICTED: 4-coumarate--CoA ligase-like 5 [Sesamum indicum]	GO:0009695|jasmonic acid biosynthetic process;GO:0009611|response to wounding;	GO:0005777|peroxisome;	GO:0005524|ATP binding;GO:0016874|ligase activity;	OPCL1; OPC-8:0 CoA ligase 1 [EC:6.2.1.-]
Achn023181	147.516	1160.19	-2.97542	7.15015e-10	3.7837e-08	yes	hypothetical protein VITISV_017917 [Vitis vinifera]	GO:0006633|fatty acid biosynthetic process;GO:0009695|jasmonic acid biosynthetic process;GO:0031408|oxylipin biosynthetic process;	GO:0005777|peroxisome;	GO:0016629|12-oxophytodienoate reductase activity;GO:0010181|FMN binding;GO:0003959|NADPH dehydrogenase activity;	OPR; 12-oxophytodienoic acid reductase [EC:1.3.1.42]
Achn068731	23.2652	3.32894	2.80504	0.00311862	0.0212184	yes	.	.	.	.	.
Achn058041	68.1048	479.96	-2.81709	0.00342975	0.0228463	yes	Leucine-rich repeat protein kinase family protein, putative isoform 1 [Theobroma cacao]	.	GO:0016021|integral component of membrane;GO:0005886|plasma membrane;	GO:0005524|ATP binding;GO:0004672|protein kinase activity;	.
Achn318241	26.2814	4.84197	2.44037	0.00496543	0.0305314	yes	PREDICTED: bifunctional epoxide hydrolase 2-like [Sesamum indicum]	GO:0006874|cellular calcium ion homeostasis;GO:0042632|cholesterol homeostasis;GO:0016311|dephosphorylation;GO:0017144|drug metabolic process;GO:0019373|epoxygenase P450 pathway;GO:0006954|inflammatory response;GO:0046839|phospholipid dephosphorylation;GO:0010628|positive regulation of gene expression;GO:0045909|positive regulation of vasodilation;GO:0072593|reactive oxygen species metabolic proc…	GO:0005737|cytoplasm;GO:0005829|cytosol;GO:0070062|extracellular exosome;GO:0005777|peroxisome;	GO:0033885|10-hydroxy-9-(phosphonooxy)octadecanoate phosphatase activity;GO:0004301|epoxide hydrolase activity;GO:0042577|lipid phosphatase activity;GO:0000287|magnesium ion binding;GO:0016791|phosphatase activity;GO:0042803|protein homodimerization activity;GO:0005102|receptor binding;GO:0015643|toxic substance binding;	EPHX2; soluble epoxide hydrolase / lipid-phosphate phosphatase [EC:3.3.2.10 3.1.3.76]
Achn387601	42.6086	400.113	-3.23119	0.000207263	0.0023202	yes	PREDICTED: phosphoglycerate mutase-like [Malus domestica]	GO:0006094|gluconeogenesis;GO:0006096|glycolytic process;	.	GO:0046538|2,3-bisphosphoglycerate-dependent phosphoglycerate mutase activity;	PGAM, gpmA; 2,3-bisphosphoglycerate-dependent phosphoglycerate mutase [EC:5.4.2.11]
Achn179621	356.746	150.179	1.24822	0.00715651	0.0405286	yes	PREDICTED: uncharacterized protein LOC100267783 isoform X1 [Vitis vinifera]	.	.	.	.
Achn207671	457.402	158.72	1.52698	0.00155449	0.012231	yes	ACT-like protein tyrosine kinase family protein isoform 1 [Theobroma cacao]	.	.	GO:0005524|ATP binding;GO:0004674|protein serine/threonine kinase activity;	.
Achn371031	1873.03	235.138	2.9938	1.42915e-10	8.64889e-09	yes	hypothetical protein B456_013G055400 [Gossypium raimondii]	.	.	.	.
Achn180121	9.64356	73.0773	-2.92178	6.52252e-05	0.000861892	yes	PREDICTED: mediator of RNA polymerase II transcription subunit 33A-like isoform X3 [Vitis vinifera]	GO:0009698|phenylpropanoid metabolic process;GO:2000762|regulation of phenylpropanoid metabolic process;GO:0006355|regulation of transcription, DNA-templated;GO:0006351|transcription, DNA-templated;	GO:0016592|mediator complex;GO:0016020|membrane;	.	.
Achn318791	837.011	3054.32	-1.86753	0.00725937	0.0410023	yes	PREDICTED: non-lysosomal glucosylceramidase [Vitis vinifera]	GO:0008206|bile acid metabolic process;GO:0021954|central nervous system neuron development;GO:0006680|glucosylceramide catabolic process;GO:0016139|glycoside catabolic process;GO:0006687|glycosphingolipid metabolic process;	GO:0005789|endoplasmic reticulum membrane;GO:0000139|Golgi membrane;GO:0016021|integral component of membrane;GO:0005886|plasma membrane;GO:0005790|smooth endoplasmic reticulum;	GO:0008422|beta-glucosidase activity;GO:0004348|glucosylceramidase activity;	GBA2; non-lysosomal glucosylceramidase [EC:3.2.1.45]
Achn052271	124.367	31.1505	1.99728	0.00147769	0.0117403	yes	hypothetical protein PHAVU_002G292900g [Phaseolus vulgaris]	.	.	.	.
Achn171391	47.174	207.452	-2.13672	8.07748e-05	0.00103658	yes	PREDICTED: uncharacterized protein LOC100245130 isoform X1 [Vitis vinifera]	.	.	.	.
Achn234561	10.7136	0.290786	5.20335	0.00305038	0.0208858	yes	PREDICTED: LOB domain-containing protein 27-like [Prunus mume]	GO:0009556|microsporogenesis;GO:0009555|pollen development;GO:0009786|regulation of asymmetric cell division;	GO:0005634|nucleus;	.	.
Achn147081	52.1927	5.31744	3.29504	8.85689e-06	0.000158191	yes	PREDICTED: phytosulfokines [Vitis vinifera]	.	.	.	.
Achn274351	21.6442	83.8129	-1.95319	0.00706685	0.0401474	yes	hypothetical protein VITISV_003624 [Vitis vinifera]	.	.	GO:0008168|methyltransferase activity;	.
Achn301211	737.276	1664.53	-1.17484	0.00684573	0.0391453	yes	Coatomer, beta subunit isoform 1 [Theobroma cacao]	GO:0006886|intracellular protein transport;GO:0016192|vesicle-mediated transport;	GO:0030126|COPI vesicle coat;GO:0000139|Golgi membrane;	GO:0005198|structural molecule activity;	COPB1, SEC26; coatomer, subunit beta
Achn388551	672.774	292.096	1.20368	0.0063384	0.0368933	yes	unnamed protein product [Coffea canephora]	GO:0000045|autophagosome assembly;GO:0006914|autophagy;GO:0006501|C-terminal protein lipidation;GO:0006995|cellular response to nitrogen starvation;GO:0050832|defense response to fungus;GO:0010150|leaf senescence;GO:0000422|mitophagy;GO:0044804|nucleophagy;GO:0015031|protein transport;GO:0042594|response to starvation;	GO:0034274|Atg12-Atg5-Atg16 complex;GO:0034045|pre-autophagosomal structure membrane;	.	ATG5; autophagy-related protein 5
Achn103121	373.789	60.1993	2.63441	6.3808e-07	1.61805e-05	yes	.	.	.	.	.
Achn079901	3.53882	47.263	-3.73937	2.20381e-05	0.000347002	yes	PREDICTED: uncharacterized protein LOC105174845 isoform X2 [Sesamum indicum]	.	.	.	.
Achn013081	18.9918	214.974	-3.50072	7.29719e-09	3.08634e-07	yes	PREDICTED: probable inactive receptor kinase At5g67200 [Vitis vinifera]	.	GO:0016021|integral component of membrane;GO:0005886|plasma membrane;	GO:0005524|ATP binding;GO:0004672|protein kinase activity;	.
Achn140941	1032.4	456.223	1.17819	0.00781895	0.0434794	yes	PREDICTED: pleckstrin homology domain-containing protein 1 [Sesamum indicum]	.	GO:0005737|cytoplasm;	GO:0008289|lipid binding;	.
Achn029061	0	42.8644	#NAME?	1.10739e-07	3.49328e-06	yes	hypothetical protein L484_018909 [Morus notabilis]	.	GO:0010008|endosome membrane;GO:0005886|plasma membrane;	.	.
Achn190951	1784.19	4177.93	-1.22752	0.00518775	0.031642	yes	S-adenosyl-L-homocysteine hydrolase [Populus tomentosa]	GO:0006730|one-carbon metabolic process;	.	GO:0004013|adenosylhomocysteinase activity;	.
Achn389601	1909.27	423.299	2.17327	1.35424e-06	3.13164e-05	yes	Homeobox-leucine zipper protein HAT5 [Theobroma cacao]	GO:0009965|leaf morphogenesis;GO:0045893|positive regulation of transcription, DNA-templated;GO:0009637|response to blue light;GO:0009651|response to salt stress;GO:0006351|transcription, DNA-templated;	GO:0005634|nucleus;	GO:0042803|protein homodimerization activity;GO:0043565|sequence-specific DNA binding;GO:0003700|transcription factor activity, sequence-specific DNA binding;	HD-ZIP; homeobox-leucine zipper protein
Achn161671	4.19847	136.586	-5.0238	9.27211e-11	5.78566e-09	yes	PREDICTED: uncharacterized protein LOC100247426 isoform X4 [Vitis vinifera]	GO:0032147|activation of protein kinase activity;GO:0051301|cell division;GO:0007067|mitotic nuclear division;GO:0060236|regulation of mitotic spindle organization;	GO:0005874|microtubule;GO:0005654|nucleoplasm;GO:0009524|phragmoplast;GO:0005819|spindle;	.	TPX2; targeting protein for Xklp2
Achn099801	619.434	236.888	1.38674	0.00500817	0.0307555	yes	S-locus lectin protein kinase family protein, putative [Theobroma cacao]	GO:0048544|recognition of pollen;	GO:0016021|integral component of membrane;	GO:0005524|ATP binding;GO:0004674|protein serine/threonine kinase activity;	.
Achn114961	62.3926	164.639	-1.39985	0.0069839	0.0397688	yes	PREDICTED: coatomer subunit zeta-1-like [Nicotiana sylvestris]	GO:0015031|protein transport;GO:0016192|vesicle-mediated transport;	GO:0030663|COPI-coated vesicle membrane;GO:0000139|Golgi membrane;	.	.
Achn283841	149.473	24.5604	2.60548	2.13962e-06	4.61919e-05	yes	PREDICTED: uncharacterized protein LOC104880241 [Vitis vinifera]	.	.	.	.
Achn021801	1833.73	215.739	3.08742	1.51378e-05	0.000251549	yes	PREDICTED: uncharacterized protein LOC100243388 [Vitis vinifera]	.	.	.	.
Achn087141	91.0894	578.702	-2.66747	0.0033484	0.022405	yes	hypothetical protein EUGRSUZ_B00058 [Eucalyptus grandis]	GO:0006855|drug transmembrane transport;GO:0009813|flavonoid biosynthetic process;GO:0010231|maintenance of seed dormancy;GO:0010023|proanthocyanidin biosynthetic process;	GO:0016021|integral component of membrane;GO:0009705|plant-type vacuole membrane;	GO:0015238|drug transmembrane transporter activity;GO:0015299|solute:proton antiporter activity;GO:0022857|transmembrane transporter activity;	TC.MATE, SLC47A, norM, mdtK, dinF; multidrug resistance protein, MATE family
Achn093091	57.058	6.64008	3.10315	1.37458e-05	0.000230891	yes	ripening-related P-450 enzyme-like [Vitis vinifera]	GO:0016099|monoterpenoid biosynthetic process;	GO:0005789|endoplasmic reticulum membrane;GO:0016021|integral component of membrane;	GO:0020037|heme binding;GO:0005506|iron ion binding;GO:0016709|oxidoreductase activity, acting on paired donors, with incorporation or reduction of molecular oxygen, NAD(P)H as one donor, and incorporation of one atom of oxygen;	CYP76B6, G10H; geraniol 8-hydroxylase [EC:1.14.13.152]
Achn161441	437.542	2.22254	7.62107	6.47713e-29	2.79845e-26	yes	PREDICTED: heavy metal-associated isoprenylated plant protein 26 [Vitis vinifera]	GO:0046916|cellular transition metal ion homeostasis;GO:0010286|heat acclimation;GO:0030001|metal ion transport;	GO:0005737|cytoplasm;GO:0031965|nuclear membrane;GO:0005886|plasma membrane;GO:0009506|plasmodesma;	GO:0046914|transition metal ion binding;	.
Achn182811	2591.01	754.401	1.78011	6.75336e-05	0.000889983	yes	PREDICTED: serine/threonine-protein kinase TNNI3K isoform X1 [Vitis vinifera]	.	.	GO:0005524|ATP binding;GO:0004674|protein serine/threonine kinase activity;	.
Achn042271	2961.99	1236.87	1.25987	0.00297391	0.0204855	yes	PREDICTED: nuclear transcription factor Y subunit B-3 [Vitis vinifera]	GO:0006351|transcription, DNA-templated;	GO:0005634|nucleus;	GO:0043565|sequence-specific DNA binding;GO:0003700|transcription factor activity, sequence-specific DNA binding;	.
Achn385511	131.437	402.591	-1.61494	0.000667726	0.00611342	yes	unnamed protein product [Vitis vinifera]	GO:0019509|L-methionine biosynthetic process from methylthioadenosine;GO:0019284|L-methionine biosynthetic process from S-adenosylmethionine;	GO:0005737|cytoplasm;	GO:0043715|2,3-diketo-5-methylthiopentyl-1-phosphate enolase activity;GO:0043716|2-hydroxy-3-keto-5-methylthiopentenyl-1-phosphate phosphatase activity;GO:0043874|acireductone synthase activity;GO:0000287|magnesium ion binding;GO:0046570|methylthioribulose 1-phosphate dehydratase activity;GO:0008270|zinc ion binding;	DEP1; methylthioribulose 1-phosphate dehydratase / enolase-phosphatase E1 [EC:4.2.1.109 3.1.3.77]
Achn192721	13.8847	111.071	-2.99992	0.000777678	0.00693619	yes	PREDICTED: uncharacterized protein LOC104881565 [Vitis vinifera]	.	.	.	.
Achn345551	12.8426	0	Inf	0.000195976	0.00221012	yes	PREDICTED: protein FAR1-RELATED SEQUENCE 5-like isoform X2 [Vitis vinifera]	GO:0007264|small GTPase mediated signal transduction;	GO:0005622|intracellular;GO:0005886|plasma membrane;	GO:0005525|GTP binding;	.
Achn045971	4424.37	558.547	2.98572	8.75662e-11	5.50425e-09	yes	unnamed protein product [Coffea canephora]	GO:0007275|multicellular organismal development;GO:0006457|protein folding;	GO:0005737|cytoplasm;	GO:0051082|unfolded protein binding;	.
Achn164411	27.742	2.64697	3.38966	0.0061068	0.0357726	yes	ethylene response factor 5 [Actinidia deliciosa]	GO:0009873|ethylene-activated signaling pathway;GO:0010468|regulation of gene expression;GO:0001666|response to hypoxia;GO:0006351|transcription, DNA-templated;	GO:0005634|nucleus;	GO:0003677|DNA binding;GO:0003700|transcription factor activity, sequence-specific DNA binding;	EREBP; EREBP-like factor
Achn037471	1.88406	59.7621	-4.98731	4.41755e-07	1.17705e-05	yes	Pollen Ole e 1 allergen and extensin family protein [Theobroma cacao]	.	.	.	.
Achn208151	303.144	66.063	2.19809	3.58558e-05	0.000524349	yes	PREDICTED: probable calcium-binding protein CML45 [Jatropha curcas]	.	.	GO:0005509|calcium ion binding;	.
Achn097431	302.782	26.9677	3.48898	4.06155e-11	2.72891e-09	yes	PREDICTED: uncharacterized protein LOC104112206 [Nicotiana tomentosiformis]	.	.	.	.
Achn370911	21.269	231.727	-3.4456	0.000430416	0.00424104	yes	PREDICTED: ankyrin repeat-containing protein At2g01680-like [Solanum tuberosum]	GO:0034613|cellular protein localization;GO:0009651|response to salt stress;GO:0007165|signal transduction;	GO:0016021|integral component of membrane;GO:0005634|nucleus;GO:0005886|plasma membrane;	.	.
Achn332191	287.736	86.3819	1.73594	0.00127993	0.010399	yes	PREDICTED: probable polyamine transporter At3g19553 [Fragaria vesca subsp. vesca]	GO:0015846|polyamine transport;	GO:0005887|integral component of plasma membrane;	GO:0015171|amino acid transmembrane transporter activity;GO:0015297|antiporter activity;GO:0015203|polyamine transmembrane transporter activity;GO:0015293|symporter activity;	.
Achn149481	10.311	201.416	-4.28792	2.12079e-05	0.000335434	yes	PREDICTED: 125 kDa kinesin-related protein [Vitis vinifera]	GO:0007018|microtubule-based movement;	GO:0005737|cytoplasm;GO:0005874|microtubule;GO:0005819|spindle;	GO:0005524|ATP binding;GO:0020037|heme binding;GO:0005506|iron ion binding;GO:0003777|microtubule motor activity;GO:0016705|oxidoreductase activity, acting on paired donors, with incorporation or reduction of molecular oxygen;	.
Achn113181	24.0977	524.132	-4.44296	8.1404e-06	0.000146622	yes	ATP binding microtubule motor family protein isoform 1 [Theobroma cacao]	GO:0016049|cell growth;GO:0090058|metaxylem development;GO:0007019|microtubule depolymerization;GO:0007018|microtubule-based movement;GO:0009834|plant-type secondary cell wall biogenesis;GO:1903338|regulation of cell wall organization or biogenesis;GO:0010090|trichome morphogenesis;	GO:0005795|Golgi stack;GO:0005871|kinesin complex;GO:0005874|microtubule;GO:0005886|plasma membrane;GO:0009531|secondary cell wall;	GO:0005524|ATP binding;GO:0016887|ATPase activity;GO:0003777|microtubule motor activity;	KIF2_24, MCAK; kinesin family member 2/24
Achn176271	1235.98	376.484	1.71499	0.000349514	0.00358354	yes	glucosyltransferase [Eucommia ulmoides]	GO:0008152|metabolic process;	.	GO:0047893|flavonol 3-O-glucosyltransferase activity;	.
Achn191731	374.51	1261.72	-1.75232	0.00712453	0.0403966	yes	PREDICTED: glutamate decarboxylase [Sesamum indicum]	GO:0006536|glutamate metabolic process;GO:0046686|response to cadmium ion;	GO:0005829|cytosol;	GO:0005516|calmodulin binding;GO:0004351|glutamate decarboxylase activity;GO:0030170|pyridoxal phosphate binding;	E4.1.1.15, gadB, gadA, GAD; glutamate decarboxylase [EC:4.1.1.15]
Achn075101	198.305	1165.4	-2.55503	1.89801e-05	0.000304575	yes	hypothetical protein VITISV_003949 [Vitis vinifera]	.	.	.	.
Achn317551	300.801	901.402	-1.58336	0.00047581	0.00461767	yes	PREDICTED: lipid transfer-like protein VAS [Nicotiana sylvestris]	.	.	.	.
Achn034121	2.23999	68.4865	-4.93425	7.17339e-07	1.79899e-05	yes	PREDICTED: uncharacterized protein LOC104877974 [Vitis vinifera]	.	.	.	.
Achn245921	15298.6	5152.35	1.5701	0.000421399	0.00416783	yes	hypothetical protein VITISV_010537 [Vitis vinifera]	GO:0015992|proton transport;	GO:0016021|integral component of membrane;GO:0005774|vacuolar membrane;	GO:0009678|hydrogen-translocating pyrophosphatase activity;GO:0004427|inorganic diphosphatase activity;GO:0046872|metal ion binding;	.
Achn105711	6999.37	1098.23	2.67205	7.079e-05	0.000927169	yes	PREDICTED: putative ABC transporter C family member 15 [Vitis vinifera]	.	GO:0016021|integral component of membrane;	GO:0005524|ATP binding;GO:0008559|xenobiotic-transporting ATPase activity;	.
Achn065311	500.562	196.25	1.35086	0.00289803	0.0201007	yes	putative AAA-metalloprotease FtsH (fragment) [Oryza sativa Japonica Group]	GO:0042407|cristae formation;GO:0008053|mitochondrial fusion;GO:0034982|mitochondrial protein processing;GO:0006461|protein complex assembly;GO:0045041|protein import into mitochondrial intermembrane space;	GO:0009535|chloroplast thylakoid membrane;GO:0016021|integral component of membrane;GO:0005743|mitochondrial inner membrane;	GO:0005524|ATP binding;GO:0004176|ATP-dependent peptidase activity;GO:0004222|metalloendopeptidase activity;GO:0008237|metallopeptidase activity;GO:0008270|zinc ion binding;	AFG3; AFG3 family protein [EC:3.4.24.-]
Achn290011	5229.39	385.331	3.76247	4.9543e-08	1.70121e-06	yes	PREDICTED: heat shock cognate 70 kDa protein 2-like [Nicotiana sylvestris]	.	.	GO:0005524|ATP binding;	.
Achn319261	77.8829	359.609	-2.20705	0.000397122	0.0039843	yes	hypothetical protein VITISV_021538 [Vitis vinifera]	GO:0006950|response to stress;	.	GO:0005524|ATP binding;GO:0016874|ligase activity;GO:0004674|protein serine/threonine kinase activity;GO:0004842|ubiquitin-protein transferase activity;	.
Achn318491	632.041	1504.37	-1.25107	0.0046463	0.0290135	yes	PREDICTED: WEB family protein At5g16730, chloroplastic-like [Vitis vinifera]	GO:0007131|reciprocal meiotic recombination;	GO:0009507|chloroplast;GO:0005783|endoplasmic reticulum;GO:0005875|microtubule associated complex;GO:0000795|synaptonemal complex;	.	.
Achn058231	155.434	51.2749	1.59998	0.00179746	0.0137097	yes	DNAJ heat shock N-terminal domain-containing protein, putative isoform 2, partial [Theobroma cacao]	GO:0006457|protein folding;GO:0051259|protein oligomerization;	.	.	hscB, HSCB, HSC20; molecular chaperone HscB
Achn378621	113.115	40.729	1.47366	0.00710489	0.0403108	yes	hypothetical protein CISIN_1g016015mg [Citrus sinensis]	GO:0015865|purine nucleotide transport;GO:0006412|translation;	GO:0009507|chloroplast;GO:0009941|chloroplast envelope;GO:0016021|integral component of membrane;GO:0016020|membrane;GO:0005740|mitochondrial envelope;GO:0005743|mitochondrial inner membrane;GO:0005739|mitochondrion;GO:0005774|vacuolar membrane;	GO:0005471|ATP:ADP antiporter activity;GO:0005507|copper ion binding;GO:0003735|structural constituent of ribosome;	SLC25A4S, ANT; solute carrier family 25 (mitochondrial adenine nucleotide translocator), member 4/5/6/31
Achn255921	33.2742	109.8	-1.72241	0.00253484	0.0180436	yes	PREDICTED: protein downstream neighbor of Son isoform X1 [Vitis vinifera]	.	.	.	.
Achn338861	49.7286	365.545	-2.8779	1.3412e-05	0.000226407	yes	PREDICTED: U-box domain-containing protein 4 isoform X2 [Vitis vinifera]	.	GO:0005634|nucleus;	GO:0016874|ligase activity;GO:0004842|ubiquitin-protein transferase activity;	.
Achn241161	79.2632	214.952	-1.43929	0.00659441	0.0380911	yes	cinnamyl alcohol dehydrogenase [Camellia sinensis]	GO:0009555|pollen development;GO:0010584|pollen exine formation;GO:0048316|seed development;GO:0080110|sporopollenin biosynthetic process;	GO:0005783|endoplasmic reticulum;GO:0005634|nucleus;	GO:0050662|coenzyme binding;GO:0016491|oxidoreductase activity;	.
Achn229891	12.2268	86.989	-2.83078	0.00225028	0.0163905	yes	PREDICTED: RING-H2 finger protein ATL13 isoform X1 [Sesamum indicum]	GO:0043161|proteasome-mediated ubiquitin-dependent protein catabolic process;GO:0080167|response to karrikin;	GO:0016021|integral component of membrane;	GO:0061630|ubiquitin protein ligase activity;GO:0008270|zinc ion binding;	.
Achn228791	829.473	2904.61	-1.80808	0.000239656	0.00261842	yes	PREDICTED: probable methyltransferase PMT20 [Vitis vinifera]	GO:0032259|methylation;	GO:0005768|endosome;GO:0005794|Golgi apparatus;GO:0000139|Golgi membrane;GO:0016021|integral component of membrane;GO:0005802|trans-Golgi network;GO:0005774|vacuolar membrane;	GO:0008757|S-adenosylmethionine-dependent methyltransferase activity;	.
Achn002561	35.2092	1827.38	-5.69768	0.0082489	0.0453384	yes	leucoanthocyanidin dioxygenase [Actinidia chinensis]	GO:0009718|anthocyanin-containing compound biosynthetic process;	.	GO:0031418|L-ascorbic acid binding;GO:0050589|leucocyanidin oxygenase activity;GO:0046872|metal ion binding;	.
Achn302831	69.3523	4.50015	3.9459	2.44013e-08	9.19277e-07	yes	Prefoldin 1 [Theobroma cacao]	.	.	.	.
Achn135041	2.33661	115.601	-5.62859	5.45556e-11	3.56041e-09	yes	PREDICTED: serine carboxypeptidase-like 40 [Sesamum indicum]	GO:0051603|proteolysis involved in cellular protein catabolic process;	GO:0005576|extracellular region;	GO:0004185|serine-type carboxypeptidase activity;	SCPL-II; serine carboxypeptidase-like clade II [EC:3.4.16.-]
Achn026111	1552.62	34.5791	5.48866	1.39948e-23	4.15367e-21	yes	Allene oxide synthase [Morus notabilis]	GO:0006633|fatty acid biosynthetic process;GO:0031408|oxylipin biosynthetic process;	GO:0009507|chloroplast;	GO:0020037|heme binding;GO:0047987|hydroperoxide dehydratase activity;GO:0005506|iron ion binding;GO:0004497|monooxygenase activity;GO:0016705|oxidoreductase activity, acting on paired donors, with incorporation or reduction of molecular oxygen;	.
Achn105871	585.215	4169.71	-2.83291	2.12956e-08	8.13401e-07	yes	Uncharacterized protein isoform 3 [Theobroma cacao]	.	.	.	.
Achn033201	1680.14	662.491	1.34261	0.00214333	0.0157766	yes	PREDICTED: uncharacterized protein LOC104591663 [Nelumbo nucifera]	.	.	.	.
Achn375041	106.702	36.5626	1.54515	0.00513061	0.0313607	yes	unnamed protein product [Vitis vinifera]	GO:0017183|peptidyl-diphthamide biosynthetic process from peptidyl-histidine;	GO:0005737|cytoplasm;	.	dph2, DPH1; 2-(3-amino-3-carboxypropyl)histidine synthase [EC:2.5.1.108]
Achn066031	2.48544	33.4328	-3.74969	0.00018358	0.00210126	yes	PREDICTED: uncharacterized protein LOC100853414 [Vitis vinifera]	.	.	.	.
Achn106991	257.229	654.843	-1.3481	0.00372408	0.0243787	yes	PREDICTED: NAC domain-containing protein 8 isoform X2 [Vitis vinifera]	GO:0000077|DNA damage checkpoint;GO:0040020|regulation of meiotic nuclear division;GO:0010332|response to gamma radiation;GO:0006351|transcription, DNA-templated;	GO:0005634|nucleus;	GO:0003677|DNA binding;GO:0003700|transcription factor activity, sequence-specific DNA binding;	.
Achn235271	5.64439	32.7458	-2.53642	0.00830663	0.045575	yes	PREDICTED: laccase-11-like [Nelumbo nucifera]	GO:0009809|lignin biosynthetic process;GO:0046274|lignin catabolic process;	GO:0048046|apoplast;	GO:0005507|copper ion binding;GO:0052716|hydroquinone:oxygen oxidoreductase activity;GO:0016722|oxidoreductase activity, oxidizing metal ions;	E1.10.3.2; laccase [EC:1.10.3.2]
Achn209281	19.5606	0	Inf	4.97896e-06	9.60124e-05	yes	hypothetical protein F383_13158 [Gossypium arboreum]	GO:0006857|oligopeptide transport;	GO:0016021|integral component of membrane;	GO:0005215|transporter activity;	.
Achn347591	4.3773	585.452	-7.06336	7.12992e-25	2.3177e-22	yes	histone H3 [Zostera marina]	.	GO:0000786|nucleosome;GO:0005634|nucleus;	GO:0003677|DNA binding;	.
Achn028281	27.2393	2051.06	-6.23454	1.08653e-09	5.48603e-08	yes	multicopper oxidase, putative [Ricinus communis]	.	GO:0005615|extracellular space;	GO:0005507|copper ion binding;GO:0016491|oxidoreductase activity;	.
Achn162861	968.356	370.983	1.38418	0.00264683	0.0186656	yes	PREDICTED: non-functional NADPH-dependent codeinone reductase 2-like [Citrus sinensis]	.	GO:0005829|cytosol;	GO:0016491|oxidoreductase activity;	.
Achn280921	17.2386	67.4726	-1.96866	0.00745796	0.0418814	yes	putative hydroxycinnamoyl-CoA:shikimate/quinate hydroxycinnamoyltransferase [Camellia sinensis]	GO:0009555|pollen development;GO:0010584|pollen exine formation;GO:0080088|spermidine hydroxycinnamate conjugate biosynthetic process;	.	GO:0016410|N-acyltransferase activity;GO:0080074|spermidine:caffeoyl CoA N-acyltransferase activity;GO:0080073|spermidine:coumaroyl CoA N-acyltransferase activity;GO:0080075|spermidine:feruloyl CoA N-acyltransferase activity;GO:0080072|spermidine:sinapoyl CoA N-acyltransferase activity;	.
Achn257381	62.4653	190.076	-1.60545	0.00169088	0.0130396	yes	PREDICTED: zinc finger MYND domain-containing protein 15 [Vitis vinifera]	GO:0045892|negative regulation of transcription, DNA-templated;GO:0007286|spermatid development;GO:0006351|transcription, DNA-templated;	GO:0005737|cytoplasm;GO:0005634|nucleus;	GO:0046872|metal ion binding;	.
Achn352551	56.5403	298.817	-2.40191	3.35575e-06	6.81777e-05	yes	PREDICTED: photosystem II reaction center PSB28 protein, chloroplastic-like [Glycine max]	GO:0015979|photosynthesis;	GO:0009535|chloroplast thylakoid membrane;GO:0009654|photosystem II oxygen evolving complex;	.	psb28; photosystem II 13kDa protein
Achn105051	28.513	121.879	-2.09576	0.00245339	0.0175701	yes	PREDICTED: uncharacterized protein LOC100257657 [Vitis vinifera]	.	.	.	.
Achn314441	15.3575	97.831	-2.67135	0.0063179	0.0367991	yes	protein kinase, putative [Ricinus communis]	.	.	GO:0005524|ATP binding;GO:0004674|protein serine/threonine kinase activity;	.
Achn100021	30.3483	97.3125	-1.68101	0.00520153	0.0316977	yes	unnamed protein product [Vitis vinifera]	.	.	.	.
Achn358391	171.58	408.158	-1.25025	0.00669175	0.038536	yes	PREDICTED: cyclin-dependent kinase 12 isoform X2 [Nicotiana tomentosiformis]	.	.	.	.
Achn308041	466.201	107.779	2.11287	1.09651e-05	0.00019056	yes	PREDICTED: uncharacterized protein LOC100251745 [Vitis vinifera]	.	.	.	.
Achn247061	174.371	451.95	-1.374	0.00415634	0.0265713	yes	PREDICTED: transmembrane protein 87B [Nelumbo nucifera]	.	GO:0016021|integral component of membrane;	.	.
Achn044631	1.65476	18.9959	-3.52099	0.00455871	0.0285658	yes	PREDICTED: uncharacterized protein LOC101246082 [Solanum lycopersicum]	.	.	.	.
Achn173701	32.3111	142.206	-2.13788	0.0027275	0.0191278	yes	unnamed protein product [Coffea canephora]	GO:0010252|auxin homeostasis;GO:0009926|auxin polar transport;GO:0009734|auxin-activated signaling pathway;	GO:0005783|endoplasmic reticulum;GO:0016021|integral component of membrane;GO:0005886|plasma membrane;	GO:0010329|auxin efflux transmembrane transporter activity;	PIN; auxin efflux carrier family
Achn217211	8220.58	252.333	5.02584	3.40908e-22	8.88236e-20	yes	beta-amylase 4 [Camellia sinensis]	GO:0009414|response to water deprivation;GO:0005983|starch catabolic process;	GO:0009507|chloroplast;GO:0005829|cytosol;GO:0005634|nucleus;	GO:0016161|beta-amylase activity;	E3.2.1.2; beta-amylase [EC:3.2.1.2]
Achn104831	6623.79	199.189	5.05545	9.53789e-06	0.00016859	yes	PREDICTED: zinc finger protein ZAT10 [Vitis vinifera]	GO:0035264|multicellular organism growth;GO:0045892|negative regulation of transcription, DNA-templated;GO:0010117|photoprotection;GO:0015979|photosynthesis;GO:0009737|response to abscisic acid;GO:0010200|response to chitin;GO:0009409|response to cold;GO:0009644|response to high light intensity;GO:0006979|response to oxidative stress;GO:0009651|response to salt stress;GO:0009414|response to water…	GO:0005634|nucleus;	GO:0046872|metal ion binding;GO:0043565|sequence-specific DNA binding;GO:0003700|transcription factor activity, sequence-specific DNA binding;GO:0044212|transcription regulatory region DNA binding;	.
Achn050091	39.4811	160.515	-2.02347	0.00119097	0.0097834	yes	PREDICTED: protein YLS9 [Nicotiana sylvestris]	.	.	.	.
Achn112631	7.90833	50.9042	-2.68634	0.00116358	0.00961396	yes	PREDICTED: myosin heavy chain kinase B-like [Sesamum indicum]	GO:0000281|mitotic cytokinesis;GO:0031037|myosin II filament disassembly;GO:0018107|peptidyl-threonine phosphorylation;GO:0046777|protein autophosphorylation;	GO:0005826|actomyosin contractile ring;GO:0005737|cytoplasm;	GO:0005524|ATP binding;GO:0016905|myosin heavy chain kinase activity;GO:0045159|myosin II binding;GO:0004674|protein serine/threonine kinase activity;	.
Achn031181	6.58729	41.4529	-2.65372	0.00153203	0.0120949	yes	hypothetical protein CISIN_1g000931mg [Citrus sinensis]	GO:0030048|actin filament-based movement;	GO:0016459|myosin complex;GO:0005886|plasma membrane;GO:0009506|plasmodesma;	GO:0005524|ATP binding;GO:0003774|motor activity;	.
Achn088861	156.486	641.295	-2.03495	1.31763e-05	0.000222971	yes	hypothetical protein PRUPE_ppa008746mg [Prunus persica]	GO:0009793|embryo development ending in seed dormancy;GO:0042761|very long-chain fatty acid biosynthetic process;	GO:0005783|endoplasmic reticulum;GO:0005789|endoplasmic reticulum membrane;GO:0016021|integral component of membrane;GO:0016020|membrane;	GO:0018454|acetoacetyl-CoA reductase activity;GO:0045703|ketoreductase activity;	HSD17B12, KAR, IFA38; 17beta-estradiol 17-dehydrogenase / very-long-chain 3-oxoacyl-CoA reductase [EC:1.1.1.62 1.1.1.330]
Achn316421	746.908	208.695	1.83953	6.55883e-05	0.000865684	yes	hexose transport protein [Actinidia chinensis]	GO:0046323|glucose import;GO:0035428|hexose transmembrane transport;	GO:0005887|integral component of plasma membrane;GO:0005886|plasma membrane;	GO:0005355|glucose transmembrane transporter activity;GO:0005351|sugar:proton symporter activity;	.
Achn180321	2288.83	50.1652	5.51178	6.32367e-09	2.71974e-07	yes	PREDICTED: 2,3-bisphosphoglycerate-independent phosphoglycerate mutase-like [Sesamum indicum]	GO:0006007|glucose catabolic process;GO:0006096|glycolytic process;	GO:0005737|cytoplasm;	GO:0030145|manganese ion binding;GO:0004619|phosphoglycerate mutase activity;	.
Achn210031	39.5832	268.216	-2.76043	0.000254099	0.0027472	yes	PREDICTED: zinc finger protein CONSTANS-LIKE 9 [Vitis vinifera]	GO:0007623|circadian rhythm;GO:0048579|negative regulation of long-day photoperiodism, flowering;GO:0006355|regulation of transcription, DNA-templated;	GO:0005634|nucleus;	GO:0003700|transcription factor activity, sequence-specific DNA binding;GO:0008270|zinc ion binding;	.
Achn138101	21.5236	350.387	-4.02496	7.56116e-05	0.000981657	yes	PREDICTED: protein LONGIFOLIA 1 [Vitis vinifera]	GO:0051513|regulation of monopolar cell growth;	GO:0005829|cytosol;GO:0005634|nucleus;	.	.
Achn005231	65.5799	354.096	-2.43281	0.000142968	0.00170482	yes	PREDICTED: probable BOI-related E3 ubiquitin-protein ligase 2 [Sesamum indicum]	GO:0006952|defense response;GO:0043161|proteasome-mediated ubiquitin-dependent protein catabolic process;GO:0031347|regulation of defense response;GO:0043067|regulation of programmed cell death;	GO:0005634|nucleus;	GO:0016874|ligase activity;GO:0004842|ubiquitin-protein transferase activity;GO:0008270|zinc ion binding;	BOI; E3 ubiquitin-protein ligase BOI and related proteins [EC:2.3.2.27]
Achn174701	231.869	697.205	-1.58827	0.000722922	0.00654157	yes	PREDICTED: nuclear transcription factor Y subunit C-1 [Tarenaya hassleriana]	GO:0045893|positive regulation of transcription, DNA-templated;GO:0006355|regulation of transcription, DNA-templated;GO:0006351|transcription, DNA-templated;	GO:0016602|CCAAT-binding factor complex;GO:0005634|nucleus;	GO:0003677|DNA binding;GO:0003700|transcription factor activity, sequence-specific DNA binding;	.
Achn056651	7.80997	253.977	-5.02323	0.000181332	0.00207971	yes	PREDICTED: kinesin-like protein klp-3 [Erythranthe guttatus]	GO:0007018|microtubule-based movement;	GO:0005737|cytoplasm;GO:0005871|kinesin complex;GO:0005874|microtubule;	GO:0005524|ATP binding;GO:0016887|ATPase activity;GO:0008017|microtubule binding;GO:0003777|microtubule motor activity;	KIFC2_3; kinesin family member C2/C3
Achn032361	21.8291	129.216	-2.56546	0.00235859	0.017027	yes	PREDICTED: gamma-interferon-inducible lysosomal thiol reductase isoform X4 [Nicotiana sylvestris]	.	.	.	.
Achn103041	1833.6	631.7	1.53736	0.000512718	0.00491024	yes	conserved hypothetical protein [Ricinus communis]	GO:0006754|ATP biosynthetic process;GO:1902600|hydrogen ion transmembrane transport;GO:0051453|regulation of intracellular pH;	GO:0005887|integral component of plasma membrane;GO:0043231|intracellular membrane-bounded organelle;	GO:0005524|ATP binding;GO:0008553|hydrogen-exporting ATPase activity, phosphorylative mechanism;GO:0046872|metal ion binding;	.
Achn140211	3.65765	35.9229	-3.29592	0.000417945	0.00413967	yes	PREDICTED: two-component response regulator ARR17 isoform X1 [Vitis vinifera]	GO:0009736|cytokinin-activated signaling pathway;GO:0006355|regulation of transcription, DNA-templated;GO:0006351|transcription, DNA-templated;	GO:0005634|nucleus;	GO:0000156|phosphorelay response regulator activity;	ARR-A; two-component response regulator ARR-A family
Achn229111	8.61845	105.582	-3.61479	0.00141241	0.0113249	yes	PREDICTED: probable WRKY transcription factor 51 [Nelumbo nucifera]	GO:0042742|defense response to bacterium;GO:0050832|defense response to fungus;GO:0009867|jasmonic acid mediated signaling pathway;GO:0006351|transcription, DNA-templated;	GO:0005634|nucleus;	GO:0043565|sequence-specific DNA binding;GO:0003700|transcription factor activity, sequence-specific DNA binding;	.
Achn275551	492.117	139.719	1.81647	8.89037e-05	0.00112851	yes	hypothetical protein CICLE_v10020939mg [Citrus clementina]	GO:0009651|response to salt stress;GO:0006351|transcription, DNA-templated;	GO:0005634|nucleus;	GO:0003677|DNA binding;GO:0003700|transcription factor activity, sequence-specific DNA binding;	.
Achn357101	12.4688	221.97	-4.15397	1.72591e-06	3.8402e-05	yes	PREDICTED: L-ascorbate oxidase homolog [Prunus mume]	.	GO:0005576|extracellular region;	GO:0005507|copper ion binding;GO:0016491|oxidoreductase activity;	.
Achn369581	748.768	188.168	1.99249	1.6857e-05	0.000275425	yes	PREDICTED: F-box/kelch-repeat protein At3g06240-like [Sesamum indicum]	GO:0031348|negative regulation of defense response;GO:0042177|negative regulation of protein catabolic process;GO:0009626|plant-type hypersensitive response;GO:0031146|SCF-dependent proteasomal ubiquitin-dependent protein catabolic process;	GO:0005737|cytoplasm;GO:0005634|nucleus;GO:0019005|SCF ubiquitin ligase complex;	GO:0004842|ubiquitin-protein transferase activity;	.
Achn005181	1213.07	465.576	1.38157	0.00219657	0.0160991	yes	PREDICTED: peroxisome biogenesis protein 5 [Sesamum indicum]	GO:0016560|protein import into peroxisome matrix, docking;GO:0006625|protein targeting to peroxisome;GO:0009733|response to auxin;	GO:0005829|cytosol;GO:0005778|peroxisomal membrane;	GO:0005052|peroxisome matrix targeting signal-1 binding;	PEX5, PXR1; peroxin-5
Achn186091	174.855	599.987	-1.77877	0.00016745	0.0019427	yes	hypothetical protein CISIN_1g0168931mg, partial [Citrus sinensis]	.	.	GO:0016874|ligase activity;GO:0004842|ubiquitin-protein transferase activity;GO:0008270|zinc ion binding;	.
Achn347791	3.56882	39.8553	-3.48125	0.00841888	0.0460149	yes	Armadillo repeat only 1 [Theobroma cacao]	.	.	.	.
Achn187941	28.9246	198.944	-2.78199	6.13764e-07	1.56453e-05	yes	Uncharacterized protein TCM_015294 [Theobroma cacao]	GO:0009738|abscisic acid-activated signaling pathway;	GO:0005886|plasma membrane;	.	.
Achn250391	4633.26	657.657	2.81662	5.40688e-10	2.967e-08	yes	Phosphatase 2C family protein isoform 3 [Theobroma cacao]	.	.	GO:0046872|metal ion binding;GO:0004722|protein serine/threonine phosphatase activity;	PPM1L, PP2CE; protein phosphatase 1L [EC:3.1.3.16]
Achn162651	324.891	53.1486	2.61185	4.2991e-07	1.15259e-05	yes	PREDICTED: reticuline oxidase-like protein [Vitis vinifera]	GO:0006979|response to oxidative stress;	GO:0031225|anchored component of membrane;GO:0048046|apoplast;GO:0005829|cytosol;GO:0005739|mitochondrion;GO:0009505|plant-type cell wall;GO:0005886|plasma membrane;GO:0009506|plasmodesma;GO:0005773|vacuole;	GO:0050660|flavin adenine dinucleotide binding;GO:0016614|oxidoreductase activity, acting on CH-OH group of donors;	.
Achn040121	116377	7648.7	3.92745	1.43427e-16	2.29833e-14	yes	heat shock protein, putative [Ricinus communis]	.	.	GO:0005524|ATP binding;	.
Achn320141	59.1673	251.61	-2.08832	5.49945e-05	0.000749983	yes	PREDICTED: uncharacterized protein LOC100250510 isoform X1 [Vitis vinifera]	.	.	.	.
Achn260571	0.355929	40.7934	-6.8406	5.66675e-07	1.46086e-05	yes	hypothetical protein POPTR_0003s03650g [Populus trichocarpa]	GO:0010588|cotyledon vascular tissue pattern formation;GO:0010222|stem vascular tissue pattern formation;	GO:0016021|integral component of membrane;GO:0005886|plasma membrane;	GO:0005524|ATP binding;GO:0042626|ATPase activity, coupled to transmembrane movement of substances;	.
Achn060311	130.884	542.603	-2.0516	0.00435947	0.0275653	yes	PREDICTED: cytokinin riboside 5'-monophosphate phosphoribohydrolase LOG1 [Vitis vinifera]	GO:0009691|cytokinin biosynthetic process;	GO:0005829|cytosol;GO:0005634|nucleus;	GO:0016799|hydrolase activity, hydrolyzing N-glycosyl compounds;	K06966; uncharacterized protein
Achn132851	295.659	1383.21	-2.22602	1.52794e-05	0.000253469	yes	PREDICTED: uncharacterized protein LOC100248343 [Vitis vinifera]	.	.	.	.
Achn193641	351.016	46.8644	2.90497	0.000208424	0.00233091	yes	PREDICTED: uncharacterized protein At4g14450, chloroplastic-like [Solanum tuberosum]	.	GO:0009507|chloroplast;	.	.
Achn139341	8.83508	66.8581	-2.91979	0.000617774	0.00573453	yes	hypothetical protein VITISV_033052 [Vitis vinifera]	GO:0015031|protein transport;	GO:0009507|chloroplast;GO:0009941|chloroplast envelope;GO:0009706|chloroplast inner membrane;GO:0009570|chloroplast stroma;GO:0009534|chloroplast thylakoid;GO:0009535|chloroplast thylakoid membrane;	.	.
Achn226691	3.76813	152.685	-5.34057	4.34227e-08	1.51235e-06	yes	PREDICTED: sphingolipid delta(4)-desaturase DES1-like [Nicotiana tomentosiformis]	GO:0046513|ceramide biosynthetic process;GO:0030148|sphingolipid biosynthetic process;	GO:0005789|endoplasmic reticulum membrane;GO:0016021|integral component of membrane;	GO:0042284|sphingolipid delta-4 desaturase activity;	DEGS; sphingolipid delta-4 desaturase [EC:1.14.-.-]
Achn129231	28.9774	6.16462	2.23284	0.00777288	0.0432867	yes	unnamed protein product [Vitis vinifera]	GO:0009559|embryo sac central cell differentiation;GO:0000165|MAPK cascade;GO:0045944|positive regulation of transcription from RNA polymerase II promoter;GO:0006351|transcription, DNA-templated;	GO:0005634|nucleus;GO:0043078|polar nucleus;	GO:0000977|RNA polymerase II regulatory region sequence-specific DNA binding;GO:0003700|transcription factor activity, sequence-specific DNA binding;	.
Achn322211	14036.9	1238.09	3.50304	1.85007e-12	1.56691e-10	yes	PREDICTED: uncharacterized protein LOC100260794 [Vitis vinifera]	GO:0045053|protein retention in Golgi apparatus;GO:0006623|protein targeting to vacuole;	GO:0019898|extrinsic component of membrane;GO:0005794|Golgi apparatus;GO:0005622|intracellular;	.	VPS13B; vacuolar protein sorting-associated protein 13B
Achn122591	44.1416	130.5	-1.56384	0.0042577	0.0270571	yes	PREDICTED: uncharacterized protein LOC100246465 [Vitis vinifera]	.	.	.	.
Achn354071	0	78.6825	#NAME?	3.57385e-12	2.87695e-10	yes	PREDICTED: protein HOTHEAD-like [Eucalyptus grandis]	GO:0007267|cell-cell signaling;GO:0009553|embryo sac development;GO:0010430|fatty acid omega-oxidation;	GO:0005576|extracellular region;	GO:0050660|flavin adenine dinucleotide binding;GO:0046593|mandelonitrile lyase activity;GO:0016614|oxidoreductase activity, acting on CH-OH group of donors;	ACE, HTH; fatty acid omega-hydroxy dehydrogenase [EC:1.1.-.-]
Achn254231	120.227	501.996	-2.06192	7.79212e-05	0.00100666	yes	ChaC family protein-like [Theobroma cacao]	GO:0006751|glutathione catabolic process;	.	GO:0003839|gamma-glutamylcyclotransferase activity;	.
Achn370811	102.43	30.6304	1.7416	0.00189949	0.0143355	yes	hypothetical protein PRUPE_ppa004333mg [Prunus persica]	.	.	.	.
Achn030131	44.6187	6.61491	2.75386	0.00285051	0.0198356	yes	unnamed protein product [Coffea canephora]	.	.	.	.
Achn238851	63.6774	263.154	-2.04706	0.000420852	0.00416363	yes	DIV1A protein [Theobroma cacao]	GO:0048262|determination of dorsal/ventral asymmetry;GO:0009908|flower development;GO:0006355|regulation of transcription, DNA-templated;GO:0006351|transcription, DNA-templated;	GO:0005634|nucleus;	GO:0003677|DNA binding;	.
Achn365581	1.60255	27.7496	-4.11403	0.000339555	0.00350777	yes	hypothetical protein PRUPE_ppa021353mg, partial [Prunus persica]	.	.	GO:0003993|acid phosphatase activity;	.
Achn325411	77.227	10.2031	2.9201	1.69382e-05	0.00027662	yes	.	.	.	.	.
Achn388651	159.602	46.3144	1.78494	0.00597984	0.0352335	yes	PREDICTED: putative late blight resistance protein homolog R1B-14 [Sesamum indicum]	GO:0009626|plant-type hypersensitive response;	GO:0005737|cytoplasm;GO:0016020|membrane;	GO:0043531|ADP binding;GO:0005524|ATP binding;	.
Achn385291	126.397	574.938	-2.18544	4.71352e-06	9.15985e-05	yes	RAB GTPase A1F [Theobroma cacao]	GO:0015031|protein transport;GO:0007264|small GTPase mediated signal transduction;	GO:0005622|intracellular;GO:0005886|plasma membrane;	GO:0005525|GTP binding;	.
Achn040701	42.2236	233.385	-2.46659	0.000611812	0.00569663	yes	PREDICTED: short-chain dehydrogenase TIC 32, chloroplastic-like [Nicotiana sylvestris]	GO:0015031|protein transport;	GO:0009706|chloroplast inner membrane;	GO:0016491|oxidoreductase activity;	.
Achn077461	12761.7	782.793	4.02705	2.90153e-16	4.38208e-14	yes	PREDICTED: probable calcium-binding protein CML45 [Nelumbo nucifera]	.	.	GO:0005509|calcium ion binding;	.
Achn128851	50.7785	683.295	-3.75022	0.000205497	0.00230194	yes	GA repressor DELLA [Actinidia deliciosa]	GO:0009740|gibberellic acid mediated signaling pathway;GO:0007275|multicellular organismal development;GO:0009938|negative regulation of gibberellic acid mediated signaling pathway;GO:0010233|phloem transport;GO:0006808|regulation of nitrogen utilization;GO:0010218|response to far red light;GO:0009739|response to gibberellin;GO:0006351|transcription, DNA-templated;	GO:0005634|nucleus;	GO:0043565|sequence-specific DNA binding;GO:0003700|transcription factor activity, sequence-specific DNA binding;GO:0000989|transcription factor activity, transcription factor binding;	DELLA; DELLA protein
Achn254311	155.872	409.135	-1.39221	0.00600948	0.0353605	yes	PREDICTED: uncharacterized protein LOC101202853 isoform X1 [Cucumis sativus]	.	.	.	.
Achn370961	4397.16	1578.8	1.47774	0.000872406	0.00762144	yes	PREDICTED: methylmalonate-semialdehyde dehydrogenase [acylating], mitochondrial-like [Sesamum indicum]	GO:0006979|response to oxidative stress;	GO:0005739|mitochondrion;	GO:0004029|aldehyde dehydrogenase (NAD) activity;GO:0005507|copper ion binding;GO:0018478|malonate-semialdehyde dehydrogenase (acetylating) activity;GO:0004491|methylmalonate-semialdehyde dehydrogenase (acylating) activity;	mmsA, iolA, ALDH6A1; malonate-semialdehyde dehydrogenase (acetylating) / methylmalonate-semialdehyde dehydrogenase [EC:1.2.1.18 1.2.1.27]
Achn363401	0.408138	21.3699	-5.71038	0.000608601	0.00567562	yes	WUSCHEL, putative isoform 1 [Theobroma cacao]	GO:0006351|transcription, DNA-templated;	GO:0005829|cytosol;GO:0005634|nucleus;	GO:0003677|DNA binding;GO:0003700|transcription factor activity, sequence-specific DNA binding;	.
Achn184131	24.8894	850.423	-5.09458	6.34498e-19	1.25453e-16	yes	PREDICTED: probable protein phosphatase 2C 34 [Vitis vinifera]	.	.	GO:0046872|metal ion binding;GO:0004722|protein serine/threonine phosphatase activity;	.
Achn268321	10.7113	78.7016	-2.87725	0.000218654	0.00242624	yes	PREDICTED: LOW QUALITY PROTEIN: kinesin-4 [Prunus mume]	GO:0007018|microtubule-based movement;	GO:0005737|cytoplasm;GO:0005871|kinesin complex;GO:0005874|microtubule;	GO:0005524|ATP binding;GO:0016887|ATPase activity;GO:0008017|microtubule binding;GO:0003777|microtubule motor activity;	KIFC2_3; kinesin family member C2/C3
Achn259451	31.5537	6.23749	2.33877	0.00316779	0.021453	yes	hypothetical protein MIMGU_mgv1a024909mg [Erythranthe guttata]	.	GO:0005576|extracellular region;	GO:0004190|aspartic-type endopeptidase activity;	.
Achn254461	32.1124	96.5897	-1.58874	0.00779876	0.0434024	yes	PREDICTED: pentatricopeptide repeat-containing protein At4g36680, mitochondrial-like [Solanum lycopersicum]	.	GO:0005739|mitochondrion;	.	.
Achn197021	101.958	301.197	-1.56273	0.00153908	0.0121377	yes	PREDICTED: protein AUXIN SIGNALING F-BOX 2-like [Nelumbo nucifera]	GO:0009734|auxin-activated signaling pathway;GO:0006952|defense response;GO:0010152|pollen maturation;GO:0016567|protein ubiquitination;GO:0048443|stamen development;	GO:0005634|nucleus;GO:0019005|SCF ubiquitin ligase complex;GO:0005774|vacuolar membrane;	GO:0010011|auxin binding;GO:0000822|inositol hexakisphosphate binding;	.
Achn088661	73.2522	16.6034	2.14139	0.000606257	0.00566304	yes	PREDICTED: uncharacterized vacuolar membrane protein YML018C-like [Populus euphratica]	GO:0006810|transport;	GO:0016021|integral component of membrane;	.	SLC35F5; solute carrier family 35, member F5
Achn322291	245.189	28.4219	3.10882	1.10773e-05	0.000192119	yes	PREDICTED: uncharacterized protein LOC104239600 [Nicotiana sylvestris]	.	.	.	.
Achn080901	332.4	65.4422	2.34463	1.24934e-06	2.92271e-05	yes	PREDICTED: pentatricopeptide repeat-containing protein At4g21065 [Vitis vinifera]	GO:0031425|chloroplast RNA processing;GO:0006397|mRNA processing;	GO:0009507|chloroplast;	GO:0008270|zinc ion binding;	.
Achn124851	41.0057	162.237	-1.9842	0.00731796	0.0412922	yes	PREDICTED: uncharacterized protein LOC101296184 [Fragaria vesca subsp. vesca]	.	.	.	.
Achn204581	191.312	649.789	-1.76404	0.00255396	0.0181495	yes	PREDICTED: fatty acid amide hydrolase [Jatropha curcas]	GO:0042742|defense response to bacterium;GO:0070291|N-acylethanolamine metabolic process;	GO:0005783|endoplasmic reticulum;GO:0005789|endoplasmic reticulum membrane;GO:0005794|Golgi apparatus;GO:0016021|integral component of membrane;GO:0005886|plasma membrane;GO:0005774|vacuolar membrane;GO:0005773|vacuole;	GO:0016884|carbon-nitrogen ligase activity, with glutamine as amido-N-donor;GO:0047412|N-(long-chain-acyl)ethanolamine deacylase activity;	.
Achn238881	466.569	1177.32	-1.33535	0.00302222	0.0207401	yes	PREDICTED: phosphomethylpyrimidine synthase, chloroplastic [Nicotiana sylvestris]	GO:0010266|response to vitamin B1;GO:0009228|thiamine biosynthetic process;GO:0009229|thiamine diphosphate biosynthetic process;	GO:0009507|chloroplast;GO:0009570|chloroplast stroma;GO:0009536|plastid;	GO:0051539|4 iron, 4 sulfur cluster binding;GO:0080041|ADP-ribose pyrophosphohydrolase activity;GO:0051536|iron-sulfur cluster binding;GO:0016829|lyase activity;GO:0046872|metal ion binding;	thiC; phosphomethylpyrimidine synthase [EC:4.1.99.17]
Achn106551	12.9009	353.275	-4.77525	6.05103e-16	8.59518e-14	yes	PREDICTED: alpha-xylosidase 1 [Sesamum indicum]	GO:0071555|cell wall organization;GO:0046686|response to cadmium ion;GO:0045493|xylan catabolic process;GO:0010411|xyloglucan metabolic process;	GO:0048046|apoplast;GO:0005618|cell wall;GO:0009507|chloroplast;GO:0009505|plant-type cell wall;GO:0009506|plasmodesma;	GO:0061634|alpha-D-xyloside xylohydrolase;GO:0046556|alpha-L-arabinofuranosidase activity;GO:0030246|carbohydrate binding;GO:0009044|xylan 1,4-beta-xylosidase activity;GO:0080176|xyloglucan 1,6-alpha-xylosidase activity;	XYL1; alpha-D-xyloside xylohydrolase [EC:3.2.1.177]
Achn182231	188.194	54.3674	1.79141	0.00115751	0.00957544	yes	PREDICTED: probable LRR receptor-like serine/threonine-protein kinase At2g24230 [Nicotiana sylvestris]	.	GO:0016021|integral component of membrane;	GO:0005524|ATP binding;GO:0004674|protein serine/threonine kinase activity;	.
Achn095741	92.95	8.76222	3.40709	8.53522e-08	2.75875e-06	yes	PREDICTED: CO(2)-response secreted protease-like [Vitis vinifera]	GO:2000122|negative regulation of stomatal complex development;GO:0006508|proteolysis;GO:2000038|regulation of stomatal complex development;GO:0010037|response to carbon dioxide;	GO:0048046|apoplast;GO:0005618|cell wall;	GO:0004252|serine-type endopeptidase activity;GO:0008236|serine-type peptidase activity;	.
Achn337071	40557.6	4664.72	3.12011	1.54578e-11	1.11075e-09	yes	heat shock protein 70 [Gossypium hirsutum]	.	.	GO:0005524|ATP binding;	.
Achn279761	154.535	422.622	-1.45144	0.00220256	0.0161302	yes	unnamed protein product [Coffea canephora]	.	.	.	.
Achn007491	39.8051	239.354	-2.58812	0.00164278	0.0127578	yes	TBC1 domain family member 8B [Morus notabilis]	GO:0090630|activation of GTPase activity;GO:0006886|intracellular protein transport;GO:0031338|regulation of vesicle fusion;	GO:0012505|endomembrane system;GO:0005622|intracellular;	GO:0005509|calcium ion binding;GO:0005096|GTPase activator activity;GO:0017137|Rab GTPase binding;	.
Achn019551	3.30778	103.885	-4.97298	0.00125689	0.0102265	yes	PREDICTED: uncharacterized protein LOC104101877 [Nicotiana tomentosiformis]	.	.	.	.
Achn115381	849.994	345.823	1.29742	0.00398371	0.0257182	yes	PREDICTED: protein FLX-like 3 isoform X2 [Vitis vinifera]	GO:0030154|cell differentiation;GO:0009908|flower development;	.	.	.
Achn144031	32.3931	4.98938	2.69875	0.00119024	0.0097798	yes	.	.	.	.	.
Achn071411	108.99	2396.78	-4.45883	3.72241e-17	6.3846e-15	yes	PREDICTED: fasciclin-like arabinogalactan protein 2 [Sesamum indicum]	.	GO:0031225|anchored component of membrane;GO:0046658|anchored component of plasma membrane;GO:0016020|membrane;GO:0005886|plasma membrane;GO:0005774|vacuolar membrane;	.	.
Achn084591	20.9629	158.752	-2.92086	7.8831e-07	1.95703e-05	yes	hypothetical protein VITISV_016795 [Vitis vinifera]	.	.	.	.
Achn159351	12.8042	689.422	-5.75069	2.4438e-13	2.35747e-11	yes	unnamed protein product [Coffea canephora]	.	.	.	.
Achn126821	33.5269	171.29	-2.35305	0.000151333	0.00178237	yes	unnamed protein product [Vitis vinifera]	GO:0048653|anther development;GO:0048366|leaf development;GO:2000025|regulation of leaf formation;GO:0006355|regulation of transcription, DNA-templated;GO:0006351|transcription, DNA-templated;	GO:0005737|cytoplasm;GO:0005634|nucleus;	GO:0003677|DNA binding;GO:0046872|metal ion binding;GO:0003700|transcription factor activity, sequence-specific DNA binding;	.
Achn344321	64.1167	260.521	-2.02263	0.000807843	0.00715076	yes	APETALA2 [Actinidia deliciosa]	GO:0030154|cell differentiation;GO:0009908|flower development;GO:0010073|meristem maintenance;GO:0048481|ovule development;GO:0048316|seed development;GO:0010093|specification of floral organ identity;GO:0006351|transcription, DNA-templated;	GO:0005634|nucleus;	GO:0003677|DNA binding;GO:0003700|transcription factor activity, sequence-specific DNA binding;	AP2; AP2-like factor, euAP2 lineage
Achn207001	13.1625	1.14367	3.52468	0.00726469	0.0410207	yes	PREDICTED: zinc finger A20 and AN1 domain-containing stress-associated protein 8 [Vitis vinifera]	.	.	GO:0003677|DNA binding;GO:0008270|zinc ion binding;	.
Achn011051	14.1397	53.5831	-1.92203	0.00652628	0.0377679	yes	PREDICTED: uncharacterized protein At2g38710 [Nelumbo nucifera]	GO:0009651|response to salt stress;	GO:0005829|cytosol;	.	.
Achn379961	37.2224	593.219	-3.99432	4.86715e-08	1.67804e-06	yes	PREDICTED: ATP-dependent DNA helicase DDM1-like isoform X2 [Nicotiana tomentosiformis]	GO:0009294|DNA mediated transformation;GO:0006344|maintenance of chromatin silencing;GO:0006346|methylation-dependent chromatin silencing;GO:0090241|negative regulation of histone H4 acetylation;GO:0051574|positive regulation of histone H3-K9 methylation;GO:0044030|regulation of DNA methylation;GO:0006349|regulation of gene expression by genetic imprinting;GO:0006351|transcription, DNA-templated;…	GO:0000786|nucleosome;GO:0005634|nucleus;	GO:0005524|ATP binding;GO:0004003|ATP-dependent DNA helicase activity;GO:0016887|ATPase activity;GO:0003677|DNA binding;	HELLS, DDM1; ATP-dependent DNA helicase
Achn297311	2265.77	919.937	1.30039	0.00271592	0.0190545	yes	Kinase superfamily protein isoform 1 [Theobroma cacao]	.	GO:0005737|cytoplasm;	GO:0005524|ATP binding;GO:0046872|metal ion binding;GO:0004702|receptor signaling protein serine/threonine kinase activity;	OXSR1, STK39; serine/threonine-protein kinase OSR1/STK39 [EC:2.7.11.1]
Achn333941	89.2858	7.30662	3.61116	5.1317e-08	1.75506e-06	yes	.	.	.	.	.
Achn062571	843.537	233.232	1.85469	6.16118e-05	0.000822422	yes	PREDICTED: uncharacterized protein LOC104211590 [Nicotiana sylvestris]	GO:0006952|defense response;GO:0006897|endocytosis;GO:1900150|regulation of defense response to fungus;GO:0030100|regulation of endocytosis;GO:0009620|response to fungus;GO:0009863|salicylic acid mediated signaling pathway;	GO:0005768|endosome;GO:0005886|plasma membrane;	.	.
Achn272691	1125.82	451.2	1.31914	0.00363656	0.0239066	yes	Dihydrolipoyllysine-residue acetyltransferase component 1 of pyruvate dehydrogenase complex, mitochondrial [Glycine soja]	GO:0006096|glycolytic process;	GO:0005759|mitochondrial matrix;GO:0045254|pyruvate dehydrogenase complex;	GO:0004742|dihydrolipoyllysine-residue acetyltransferase activity;	DLAT, aceF, pdhC; pyruvate dehydrogenase E2 component (dihydrolipoamide acetyltransferase) [EC:2.3.1.12]
Achn147981	53.3554	264.973	-2.31214	7.37759e-06	0.000135211	yes	PREDICTED: transcription factor RF2b isoform X1 [Vitis vinifera]	GO:0006351|transcription, DNA-templated;	GO:0005829|cytosol;GO:0005634|nucleus;	GO:0043565|sequence-specific DNA binding;GO:0003700|transcription factor activity, sequence-specific DNA binding;	.
Achn274141	146.17	48.8365	1.58161	0.00596816	0.0351899	yes	PREDICTED: probable aspartyl aminopeptidase [Jatropha curcas]	.	GO:0005737|cytoplasm;	GO:0004177|aminopeptidase activity;GO:0008237|metallopeptidase activity;GO:0008270|zinc ion binding;	.
Achn077811	97.1532	266.928	-1.45812	0.00297336	0.0204855	yes	PREDICTED: histone-lysine N-methyltransferase SUVR2 isoform X1 [Vitis vinifera]	GO:0031047|gene silencing by RNA;	GO:0005694|chromosome;GO:0005634|nucleus;	GO:0018024|histone-lysine N-methyltransferase activity;GO:0008270|zinc ion binding;	.
Achn349891	428.196	1037.36	-1.27657	0.0038738	0.0251595	yes	PREDICTED: apyrase 2-like [Cicer arietinum]	.	GO:0000139|Golgi membrane;GO:0016021|integral component of membrane;	GO:0005524|ATP binding;GO:0016787|hydrolase activity;	APY1_2; apyrase [EC:3.6.1.5]
Achn189511	68.6739	469.434	-2.77309	3.63448e-08	1.29476e-06	yes	PREDICTED: BTB/POZ domain-containing protein At1g63850 [Vitis vinifera]	GO:0016567|protein ubiquitination;	.	.	.
Achn066271	590.886	192.146	1.62068	0.000760902	0.00681835	yes	PREDICTED: cell number regulator 8-like [Gossypium raimondii]	.	GO:0016021|integral component of membrane;	.	.
Achn275901	519.705	65.4943	2.98825	1.20401e-09	6.00807e-08	yes	PREDICTED: mitochondrial carrier protein MTM1 isoform X1 [Vitis vinifera]	GO:0006828|manganese ion transport;GO:1901562|response to paraquat;	GO:0016021|integral component of membrane;GO:0005743|mitochondrial inner membrane;GO:0005739|mitochondrion;	GO:0016530|metallochaperone activity;GO:0005215|transporter activity;	SLC25A39_40; solute carrier family 25, member 39/40
Achn252701	745.448	1890.41	-1.34252	0.00600979	0.0353605	yes	PREDICTED: protein SCAR2 [Prunus mume]	GO:0030036|actin cytoskeleton organization;GO:0045010|actin nucleation;GO:0051127|positive regulation of actin nucleation;GO:0016337|single organismal cell-cell adhesion;GO:0010091|trichome branching;GO:0010090|trichome morphogenesis;	GO:0005737|cytoplasm;GO:0005856|cytoskeleton;GO:0005886|plasma membrane;GO:0031209|SCAR complex;	.	.
Achn139421	666.442	53.1687	3.64783	0.00032734	0.00339804	yes	PREDICTED: MATE efflux family protein 5 [Vitis vinifera]	GO:0006855|drug transmembrane transport;	GO:0016021|integral component of membrane;	GO:0015297|antiporter activity;GO:0015238|drug transmembrane transporter activity;	TC.MATE, SLC47A, norM, mdtK, dinF; multidrug resistance protein, MATE family
Achn347001	1859.46	592.068	1.65104	0.000216484	0.00240764	yes	PREDICTED: E3 ubiquitin-protein ligase RHF2A [Vitis vinifera]	GO:0009561|megagametogenesis;GO:0055046|microgametogenesis;GO:0016567|protein ubiquitination;GO:0051603|proteolysis involved in cellular protein catabolic process;GO:0051726|regulation of cell cycle;	GO:0005886|plasma membrane;	GO:0016874|ligase activity;GO:0008270|zinc ion binding;	RHF; E3 ubiquitin-protein ligase RHF [EC:2.3.2.27]
Achn300301	34.9512	366.131	-3.38895	3.22616e-09	1.4741e-07	yes	PREDICTED: 3-methyl-2-oxobutanoate hydroxymethyltransferase-like isoform X1 [Malus domestica]	GO:0015940|pantothenate biosynthetic process;	GO:0005739|mitochondrion;	GO:0003864|3-methyl-2-oxobutanoate hydroxymethyltransferase activity;GO:0046872|metal ion binding;GO:0008168|methyltransferase activity;	panB; 3-methyl-2-oxobutanoate hydroxymethyltransferase [EC:2.1.2.11]
Achn286281	19.9156	113.418	-2.50968	0.000418746	0.0041464	yes	PREDICTED: non-structural maintenance of chromosomes element 4 homolog A [Vitis vinifera]	GO:0006310|DNA recombination;GO:0006281|DNA repair;	GO:0005634|nucleus;GO:0030915|Smc5-Smc6 complex;	.	.
Achn326501	183.881	52.5841	1.80607	0.000889521	0.00774124	yes	unnamed protein product [Coffea canephora]	GO:0050832|defense response to fungus;GO:0009682|induced systemic resistance;GO:0031348|negative regulation of defense response;GO:0009626|plant-type hypersensitive response;GO:0045893|positive regulation of transcription, DNA-templated;GO:0016567|protein ubiquitination;GO:2000022|regulation of jasmonic acid mediated signaling pathway;GO:2000031|regulation of salicylic acid mediated signaling pat…	GO:0005737|cytoplasm;GO:0005634|nucleus;	.	NPR1; regulatory protein NPR1
Achn246641	683.067	233.046	1.55141	0.000554518	0.00524724	yes	PREDICTED: uncharacterized protein LOC100261301 [Vitis vinifera]	.	.	.	.
Achn074041	43.5559	316.25	-2.86013	3.95442e-05	0.00056711	yes	PREDICTED: oxysterol-binding protein-related protein 1D [Vitis vinifera]	GO:0006869|lipid transport;	.	GO:0008289|lipid binding;	.
Achn004231	2404.44	749.129	1.68242	0.000112415	0.00138468	yes	PREDICTED: hippocampus abundant transcript-like protein 1 isoform X1 [Nicotiana sylvestris]	.	.	.	.
Achn250121	3601.49	1035.47	1.79831	5.41978e-05	0.00074084	yes	PREDICTED: LOW QUALITY PROTEIN: uncharacterized protein LOC103333735 [Prunus mume]	.	.	.	.
Achn167821	2098.74	65.7561	4.99625	1.39383e-22	3.80594e-20	yes	Alpha-aminoadipic semialdehyde synthase [Glycine soja]	GO:0033512|L-lysine catabolic process to acetyl-CoA via saccharopine;	GO:0005737|cytoplasm;	GO:0047131|saccharopine dehydrogenase (NAD+, L-glutamate-forming) activity;GO:0047130|saccharopine dehydrogenase (NADP+, L-lysine-forming) activity;	AASS; alpha-aminoadipic semialdehyde synthase [EC:1.5.1.8 1.5.1.9]
Achn215821	108.3	397.549	-1.8761	0.00014084	0.00168435	yes	hexokinase [Actinidia chinensis]	GO:0001678|cellular glucose homeostasis;GO:0006096|glycolytic process;GO:0009409|response to cold;GO:0006970|response to osmotic stress;GO:0009651|response to salt stress;GO:0080147|root hair cell development;	GO:0005829|cytosol;GO:0031307|integral component of mitochondrial outer membrane;GO:0005739|mitochondrion;GO:0009536|plastid;	GO:0005524|ATP binding;GO:0005536|glucose binding;GO:0019158|mannokinase activity;	HK; hexokinase [EC:2.7.1.1]
Achn216321	688.325	5432.9	-2.98056	0.000860533	0.00753507	yes	PREDICTED: GDSL esterase/lipase APG [Nicotiana sylvestris]	GO:0016042|lipid catabolic process;	GO:0048046|apoplast;	GO:0016788|hydrolase activity, acting on ester bonds;	.
Achn196161	13.8086	227.054	-4.0394	0.00118834	0.00976886	yes	PREDICTED: leucine-rich repeat extensin-like protein 3 [Populus euphratica]	.	GO:0005783|endoplasmic reticulum;GO:0005615|extracellular space;	.	.
Achn219141	71.2217	337.781	-2.2457	7.41932e-06	0.000135815	yes	ethylene response factor [Actinidia chinensis]	GO:0006952|defense response;GO:0009873|ethylene-activated signaling pathway;GO:0006351|transcription, DNA-templated;	GO:0005634|nucleus;	GO:0003677|DNA binding;GO:0003700|transcription factor activity, sequence-specific DNA binding;	.
Achn152481	293.615	889.221	-1.59862	0.000499202	0.00480371	yes	chlorophyll synthase [Camellia sinensis]	GO:0015995|chlorophyll biosynthetic process;	GO:0031969|chloroplast membrane;GO:0016021|integral component of membrane;	GO:0046408|chlorophyll synthetase activity;	chlG, bchG; chlorophyll synthase [EC:2.5.1.62]
Achn356971	32.5079	131.375	-2.01483	0.00039924	0.00399981	yes	unnamed protein product [Coffea canephora]	GO:0006952|defense response;	.	GO:0043531|ADP binding;GO:0005524|ATP binding;	MOB1, Mats; MOB kinase activator 1
Achn065101	42.4741	132.704	-1.64355	0.00252406	0.0179804	yes	PREDICTED: uncharacterized protein LOC105957994 [Erythranthe guttatus]	.	.	.	.
Achn172581	4605.22	58.4792	6.2992	2.49808e-06	5.27626e-05	yes	hypothetical protein CICLE_v10029467mg [Citrus clementina]	GO:0009408|response to heat;	GO:0005737|cytoplasm;	.	HSP20; HSP20 family protein
Achn278001	18510.8	6962.11	1.41077	0.00125066	0.0101831	yes	PREDICTED: pumilio homolog 12 [Prunus mume]	GO:0006417|regulation of translation;	GO:0005737|cytoplasm;GO:0005634|nucleus;	GO:0003723|RNA binding;	.
Achn332151	3310.35	198.465	4.06003	2.62668e-15	3.37045e-13	yes	PREDICTED: zinc finger protein ZAT10 [Vitis vinifera]	GO:0035264|multicellular organism growth;GO:0045892|negative regulation of transcription, DNA-templated;GO:0010117|photoprotection;GO:0015979|photosynthesis;GO:0009737|response to abscisic acid;GO:0010200|response to chitin;GO:0009409|response to cold;GO:0009644|response to high light intensity;GO:0006979|response to oxidative stress;GO:0009651|response to salt stress;GO:0009414|response to water…	GO:0005634|nucleus;	GO:0046872|metal ion binding;GO:0043565|sequence-specific DNA binding;GO:0003700|transcription factor activity, sequence-specific DNA binding;GO:0044212|transcription regulatory region DNA binding;	.
Achn249001	648.02	279.892	1.21117	0.00757209	0.0424107	yes	PREDICTED: uncharacterized protein LOC105174236 [Sesamum indicum]	.	.	.	.
Achn283751	0.355929	28.441	-6.32024	1.54e-05	0.000254914	yes	IAA19 [Solanum lycopersicum]	GO:0009734|auxin-activated signaling pathway;GO:0006355|regulation of transcription, DNA-templated;GO:0006351|transcription, DNA-templated;	GO:0005634|nucleus;	.	IAA; auxin-responsive protein IAA
Achn164661	16.444	171.521	-3.38275	0.00106899	0.00895157	yes	hypothetical protein CISIN_1g044830mg [Citrus sinensis]	.	GO:0016021|integral component of membrane;GO:0005886|plasma membrane;	.	.
Achn145851	537.709	183.304	1.55259	0.00355336	0.0234863	yes	PREDICTED: uncharacterized protein LOC100262718 isoform X2 [Vitis vinifera]	.	.	.	.
Achn290761	512.642	174.971	1.55084	0.000825226	0.00727638	yes	PREDICTED: G-box-binding factor 4 isoform X1 [Solanum lycopersicum]	GO:0006351|transcription, DNA-templated;	GO:0005634|nucleus;	GO:0003677|DNA binding;GO:0043565|sequence-specific DNA binding;GO:0003700|transcription factor activity, sequence-specific DNA binding;	ABF; ABA responsive element binding factor
Achn312221	162.508	414.453	-1.3507	0.00419669	0.0267641	yes	PREDICTED: uncharacterized protein LOC100245463 [Vitis vinifera]	.	.	.	.
Achn080451	96.485	0.835088	6.85223	6.88866e-16	9.67588e-14	yes	PREDICTED: LOW QUALITY PROTEIN: pyruvate kinase, cytosolic isozyme [Sesamum indicum]	.	GO:0005829|cytosol;	GO:0005524|ATP binding;GO:0016301|kinase activity;GO:0000287|magnesium ion binding;GO:0030955|potassium ion binding;GO:0004743|pyruvate kinase activity;	PK, pyk; pyruvate kinase [EC:2.7.1.40]
Achn388511	16.1804	72.2804	-2.15936	0.00119343	0.00979661	yes	PREDICTED: protein diaphanous homolog 2-like [Vitis vinifera]	.	.	.	.
Achn055631	628.782	206.373	1.60731	0.000450346	0.00440178	yes	PREDICTED: putative sodium-coupled neutral amino acid transporter 7 [Nicotiana tomentosiformis]	.	.	.	.
Achn333021	3.76813	46.3362	-3.62022	0.000201085	0.00226069	yes	PREDICTED: uncharacterized protein LOC105174845 isoform X2 [Sesamum indicum]	.	.	.	.
Achn314221	3899.43	423.485	3.20288	1.42392e-11	1.04165e-09	yes	PREDICTED: probable serine/threonine-protein kinase WNK4 [Vitis vinifera]	GO:0035556|intracellular signal transduction;GO:0046777|protein autophosphorylation;GO:0006468|protein phosphorylation;	GO:0005737|cytoplasm;GO:0005829|cytosol;GO:0005634|nucleus;	GO:0005524|ATP binding;GO:0004672|protein kinase activity;GO:0004674|protein serine/threonine kinase activity;	WNK, PRKWNK; WNK lysine deficient protein kinase [EC:2.7.11.1]
Achn378171	52.3709	141.089	-1.42976	0.00669086	0.038536	yes	zinc finger protein, putative [Ricinus communis]	.	GO:0030659|cytoplasmic vesicle membrane;GO:0005789|endoplasmic reticulum membrane;GO:0016021|integral component of membrane;	GO:0019706|protein-cysteine S-palmitoyltransferase activity;GO:0008270|zinc ion binding;	.
Achn094971	467.08	133.023	1.812	0.0002164	0.00240748	yes	PREDICTED: protein NLP4-like [Vitis vinifera]	GO:0006351|transcription, DNA-templated;	GO:0005634|nucleus;	GO:0003677|DNA binding;GO:0003700|transcription factor activity, sequence-specific DNA binding;	.
Achn049851	56.6172	14.6085	1.95443	0.00564337	0.0336273	yes	PREDICTED: ABC transporter G family member 29-like [Vitis vinifera]	GO:0006855|drug transmembrane transport;GO:0015850|organic hydroxy compound transport;GO:1901140|p-coumaryl alcohol transport;GO:1901141|regulation of lignin biosynthetic process;	GO:0016021|integral component of membrane;GO:0005886|plasma membrane;	GO:0005524|ATP binding;GO:0042626|ATPase activity, coupled to transmembrane movement of substances;	.
Achn069591	111.815	9.70007	3.52697	4.1496e-08	1.45564e-06	yes	Zinc finger C-x8-C-x5-C-x3-H type family protein, putative [Theobroma cacao]	GO:0006355|regulation of transcription, DNA-templated;GO:0006979|response to oxidative stress;	GO:0005886|plasma membrane;	GO:0003677|DNA binding;GO:0046872|metal ion binding;GO:0003700|transcription factor activity, sequence-specific DNA binding;	.
Achn306671	37561.2	6450.03	2.54187	1.7897e-07	5.39154e-06	yes	hin1 like protein [Capsicum chinense]	GO:0051607|defense response to virus;GO:0010150|leaf senescence;GO:0051707|response to other organism;	GO:0046658|anchored component of plasma membrane;GO:0009507|chloroplast;GO:0009506|plasmodesma;	GO:0004871|signal transducer activity;	.
Achn012931	603.133	4737.21	-2.97349	0.00105971	0.00889139	yes	unnamed protein product [Vitis vinifera]	GO:0080001|mucilage extrusion from seed coat;GO:0048359|mucilage metabolic process involved in seed coat development;GO:0010214|seed coat development;	GO:0048046|apoplast;GO:0005618|cell wall;GO:0005576|extracellular region;GO:0009505|plant-type cell wall;	GO:0004252|serine-type endopeptidase activity;	.
Achn262431	2.01069	19.9152	-3.30811	0.00623378	0.0363836	yes	PREDICTED: pentatricopeptide repeat-containing protein At3g21470 [Prunus mume]	GO:0080156|mitochondrial mRNA modification;	GO:0005739|mitochondrion;	.	.
Achn111461	521.312	72.916	2.83784	4.40849e-09	1.95925e-07	yes	PREDICTED: uncharacterized protein LOC105113419 isoform X1 [Populus euphratica]	.	.	.	.
Achn033431	0	54.2271	#NAME?	6.07586e-10	3.297e-08	yes	WRKY transcription factor, putative [Theobroma cacao]	GO:0042742|defense response to bacterium;GO:0050832|defense response to fungus;GO:0045892|negative regulation of transcription, DNA-templated;GO:0031347|regulation of defense response;GO:0010200|response to chitin;GO:0002237|response to molecule of bacterial origin;GO:0009751|response to salicylic acid;GO:0009611|response to wounding;GO:0006351|transcription, DNA-templated;	GO:0005634|nucleus;	GO:0043565|sequence-specific DNA binding;GO:0003700|transcription factor activity, sequence-specific DNA binding;GO:0044212|transcription regulatory region DNA binding;	.
Achn227621	1160.07	481.588	1.26834	0.00499276	0.0306719	yes	unnamed protein product [Coffea canephora]	.	.	.	.
Achn328101	12811.1	4492.28	1.51188	0.000486672	0.00470436	yes	PREDICTED: R3H domain-containing protein 2 [Vitis vinifera]	.	.	.	.
Achn078191	1.24662	19.0351	-3.93257	0.00284596	0.019812	yes	hypothetical protein B456_006G116800 [Gossypium raimondii]	GO:0009658|chloroplast organization;	GO:0009507|chloroplast;GO:0009941|chloroplast envelope;GO:0009707|chloroplast outer membrane;GO:0016020|membrane;GO:0005739|mitochondrion;GO:0009536|plastid;	.	.
Achn062011	298.904	748.589	-1.32449	0.00323803	0.0218291	yes	PREDICTED: uncharacterized protein LOC100244248 isoform X1 [Vitis vinifera]	.	.	.	.
Achn018291	1.12	30.081	-4.74728	0.000199919	0.0022498	yes	PREDICTED: transcription factor MYB46-like [Nelumbo nucifera]	GO:0050832|defense response to fungus;GO:0009834|plant-type secondary cell wall biogenesis;GO:1901348|positive regulation of secondary cell wall biogenesis;GO:0045893|positive regulation of transcription, DNA-templated;GO:2000652|regulation of secondary cell wall biogenesis;GO:0009751|response to salicylic acid;GO:0006351|transcription, DNA-templated;	GO:0005634|nucleus;	GO:0003677|DNA binding;GO:0003700|transcription factor activity, sequence-specific DNA binding;	MYBP; myb proto-oncogene protein, plant
Achn181301	104.779	1288.36	-3.62012	8.98613e-08	2.88266e-06	yes	RecName: Full=Squamosa promoter-binding protein 1	GO:0009908|flower development;GO:0006351|transcription, DNA-templated;	GO:0005634|nucleus;	GO:0003677|DNA binding;GO:0046872|metal ion binding;GO:0003700|transcription factor activity, sequence-specific DNA binding;	.
Achn203931	118.017	29.3839	2.00589	0.0002634	0.00282983	yes	.	.	.	.	.
Achn132461	10.1688	80.3606	-2.98234	0.000536965	0.00510662	yes	unnamed protein product [Vitis vinifera]	.	.	.	.
Achn079581	3.16069	45.0807	-3.8342	0.00689026	0.0393067	yes	hypothetical protein PRUPE_ppa018324mg [Prunus persica]	GO:0015790|UDP-xylose transport;	GO:0005768|endosome;GO:0005794|Golgi apparatus;GO:0000139|Golgi membrane;GO:0016021|integral component of membrane;GO:0005802|trans-Golgi network;	GO:0005464|UDP-xylose transmembrane transporter activity;	SLC35E3; solute carrier family 35, member E3
Achn340921	4485.07	2002.07	1.16364	0.00825421	0.0453487	yes	unnamed protein product [Vitis vinifera]	GO:0042023|DNA endoreduplication;GO:0042787|protein ubiquitination involved in ubiquitin-dependent protein catabolic process;GO:0010091|trichome branching;	GO:0005737|cytoplasm;GO:0005634|nucleus;GO:0005886|plasma membrane;	GO:0004842|ubiquitin-protein transferase activity;	TRIP12; E3 ubiquitin-protein ligase TRIP12 [EC:2.3.2.26]
Achn125471	12.8787	215.568	-4.06509	2.59045e-08	9.68189e-07	yes	PREDICTED: kinesin-like protein KIF3B isoform X2 [Nelumbo nucifera]	GO:0007018|microtubule-based movement;	GO:0005737|cytoplasm;GO:0005871|kinesin complex;GO:0005874|microtubule;	GO:0005524|ATP binding;GO:0016887|ATPase activity;GO:0008017|microtubule binding;GO:0003777|microtubule motor activity;	KIFC2_3; kinesin family member C2/C3
Achn288151	14.2519	102.77	-2.8502	1.00946e-05	0.000176783	yes	unnamed protein product [Vitis vinifera]	.	.	.	.
Achn223711	0.355929	14.5266	-5.35096	0.00308674	0.0210419	yes	unnamed protein product [Coffea canephora]	.	.	.	.
Achn356461	249.45	606.926	-1.28277	0.00638234	0.0370921	yes	PREDICTED: 5-formyltetrahydrofolate cyclo-ligase, mitochondrial-like [Malus domestica]	GO:0009396|folic acid-containing compound biosynthetic process;GO:0035999|tetrahydrofolate interconversion;GO:0046653|tetrahydrofolate metabolic process;	GO:0005739|mitochondrion;	GO:0030272|5-formyltetrahydrofolate cyclo-ligase activity;GO:0005524|ATP binding;	MTHFS; 5-formyltetrahydrofolate cyclo-ligase [EC:6.3.3.2]
Achn224951	1468.12	311.404	2.23711	4.61351e-06	8.99428e-05	yes	Branched-chain-amino-acid aminotransferase-like protein 1 [Triticum urartu]	GO:0006532|aspartate biosynthetic process;GO:0009098|leucine biosynthetic process;GO:0009099|valine biosynthetic process;	.	GO:0004084|branched-chain-amino-acid transaminase activity;GO:0030170|pyridoxal phosphate binding;	.
Achn020721	660.083	92.1564	2.84049	2.69845e-09	1.25482e-07	yes	PREDICTED: lysine histidine transporter 1-like [Sesamum indicum]	GO:0043090|amino acid import;GO:0080167|response to karrikin;	GO:0016021|integral component of membrane;GO:0005886|plasma membrane;	GO:0015171|amino acid transmembrane transporter activity;GO:0015293|symporter activity;	.
Achn287011	1.88406	72.3772	-5.26362	6.53368e-08	2.17568e-06	yes	PREDICTED: protein trichome birefringence-like 34 [Nelumbo nucifera]	GO:0045492|xylan biosynthetic process;	GO:0005794|Golgi apparatus;GO:0000139|Golgi membrane;GO:0016021|integral component of membrane;	GO:1990538|xylan O-acetyltransferase activity;	.
Achn221711	17.0633	1.36965	3.63901	0.00193305	0.0145328	yes	.	.	.	.	.
Achn266961	167.783	1988.13	-3.56674	2.35958e-07	6.8489e-06	yes	S-adenosyl-L-methionine-dependent methyltransferases superfamily protein isoform 1 [Theobroma cacao]	GO:0007155|cell adhesion;GO:0010289|homogalacturonan biosynthetic process;GO:0009735|response to cytokinin;GO:0048364|root development;GO:0048367|shoot system development;	GO:0005768|endosome;GO:0005794|Golgi apparatus;GO:0000139|Golgi membrane;GO:0016021|integral component of membrane;GO:0005802|trans-Golgi network;GO:0005774|vacuolar membrane;	GO:0008168|methyltransferase activity;GO:0008757|S-adenosylmethionine-dependent methyltransferase activity;	.
Achn127831	5381.5	1332.28	2.01411	6.30189e-06	0.000118324	yes	PREDICTED: DAG protein, chloroplastic [Nelumbo nucifera]	.	GO:0009507|chloroplast;	.	.
Achn290541	940.961	7407.09	-2.9767	1.55096e-05	0.000256355	yes	PREDICTED: cellulose synthase A catalytic subunit 2 [UDP-forming]-like [Sesamum indicum]	GO:0071555|cell wall organization;GO:0030244|cellulose biosynthetic process;	GO:0005794|Golgi apparatus;GO:0016021|integral component of membrane;GO:0005886|plasma membrane;	GO:0016760|cellulose synthase (UDP-forming) activity;GO:0008270|zinc ion binding;	CESA; cellulose synthase A [EC:2.4.1.12]
Achn020491	6812.19	481.17	3.8235	1.12639e-05	0.00019486	yes	PREDICTED: E3 ubiquitin-protein ligase RING1-like [Nelumbo nucifera]	GO:0016567|protein ubiquitination;	.	GO:0016874|ligase activity;GO:0008270|zinc ion binding;	RNF115_126; E3 ubiquitin-protein ligase RNF115/126 [EC:2.3.2.27]
Achn109791	49.2896	506.323	-3.3607	7.62916e-11	4.86726e-09	yes	unnamed protein product [Vitis vinifera]	.	GO:0010008|endosome membrane;GO:0000139|Golgi membrane;GO:0016021|integral component of membrane;	.	.
Achn324671	1.19441	48.0162	-5.32915	9.76676e-07	2.35756e-05	yes	hypothetical protein POPTR_0016s00980g [Populus trichocarpa]	GO:0071281|cellular response to iron ion;GO:0044550|secondary metabolite biosynthetic process;	GO:0016021|integral component of membrane;GO:0016020|membrane;	GO:0020037|heme binding;GO:0005506|iron ion binding;GO:0004497|monooxygenase activity;GO:0016709|oxidoreductase activity, acting on paired donors, with incorporation or reduction of molecular oxygen, NAD(P)H as one donor, and incorporation of one atom of oxygen;	E1.14.-.-
Achn383181	16.7356	1.14367	3.87118	0.00115463	0.00955623	yes	PREDICTED: zeatin O-glucosyltransferase-like [Nicotiana tomentosiformis]	GO:0009690|cytokinin metabolic process;GO:0048439|flower morphogenesis;GO:0009965|leaf morphogenesis;GO:0045926|negative regulation of growth;GO:0006486|protein glycosylation;GO:0010380|regulation of chlorophyll biosynthetic process;GO:0010083|regulation of vegetative meristem growth;GO:0010015|root morphogenesis;GO:0048316|seed development;	.	GO:0050403|trans-zeatin O-beta-D-glucosyltransferase activity;GO:0050404|zeatin O-beta-D-xylosyltransferase activity;	ZOG1; zeatin O-glucosyltransferase [EC:2.4.1.203]
Achn271251	788.596	1974.31	-1.32399	0.00489432	0.0301703	yes	PREDICTED: magnesium protoporphyrin IX methyltransferase, chloroplastic [Nicotiana tomentosiformis]	GO:0015995|chlorophyll biosynthetic process;	GO:0009507|chloroplast;GO:0009941|chloroplast envelope;GO:0031969|chloroplast membrane;GO:0009534|chloroplast thylakoid;GO:0009535|chloroplast thylakoid membrane;	GO:0046406|magnesium protoporphyrin IX methyltransferase activity;	E2.1.1.11, chlM, bchM; magnesium-protoporphyrin O-methyltransferase [EC:2.1.1.11]
Achn237261	15.4019	63.4926	-2.04348	0.00741374	0.0417361	yes	Vesicle-associated protein 2-2 [Glycine soja]	GO:0046907|intracellular transport;GO:0016032|viral process;	GO:0005789|endoplasmic reticulum membrane;GO:0016021|integral component of membrane;GO:0005886|plasma membrane;	.	.
Achn280221	15.0064	181.053	-3.59276	6.73962e-08	2.23771e-06	yes	PREDICTED: condensin complex subunit 2 [Vitis vinifera]	GO:0051301|cell division;GO:0007076|mitotic chromosome condensation;	GO:0000793|condensed chromosome;GO:0000796|condensin complex;GO:0005737|cytoplasm;	.	BRRN1, BRN1, CAPH; condensin complex subunit 2
Achn240291	734.003	4426.21	-2.59221	2.13311e-05	0.000337227	yes	PREDICTED: peroxiredoxin Q, chloroplastic [Cucumis sativus]	GO:0045454|cell redox homeostasis;	GO:0009534|chloroplast thylakoid;	GO:0004601|peroxidase activity;GO:0051920|peroxiredoxin activity;	.
Achn310511	64.659	13.9175	2.21595	0.00106326	0.00891616	yes	Cytochrome P450, family 78, subfamily A, polypeptide 6 [Theobroma cacao]	GO:0040008|regulation of growth;GO:0044550|secondary metabolite biosynthetic process;GO:0048316|seed development;	GO:0016021|integral component of membrane;GO:0016020|membrane;	GO:0020037|heme binding;GO:0005506|iron ion binding;GO:0016709|oxidoreductase activity, acting on paired donors, with incorporation or reduction of molecular oxygen, NAD(P)H as one donor, and incorporation of one atom of oxygen;	.
Achn110741	9172.12	417.881	4.45609	8.82529e-17	1.4482e-14	yes	PREDICTED: U-box domain-containing protein 19 [Vitis vinifera]	GO:0010029|regulation of seed germination;	GO:0005737|cytoplasm;GO:0005634|nucleus;	GO:0016874|ligase activity;GO:0004842|ubiquitin-protein transferase activity;	.
Achn115991	1674	492.076	1.76635	0.000159836	0.00186323	yes	PREDICTED: EIN3-binding F-box protein 1 isoform X1 [Vitis vinifera]	GO:0016567|protein ubiquitination;GO:0010506|regulation of autophagy;GO:0014066|regulation of phosphatidylinositol 3-kinase signaling;GO:0031146|SCF-dependent proteasomal ubiquitin-dependent protein catabolic process;	GO:0016020|membrane;GO:0019005|SCF ubiquitin ligase complex;	.	FBXL2_20; F-box and leucine-rich repeat protein 2/20
Achn228181	63.3964	210.69	-1.73265	0.000958056	0.00821411	yes	hypothetical protein PRUPE_ppa013571mg [Prunus persica]	.	GO:0005615|extracellular space;	GO:0004167|dopachrome isomerase activity;GO:0050178|phenylpyruvate tautomerase activity;	MIF; phenylpyruvate tautomerase [EC:5.3.2.1]
Achn117171	26.0143	212.653	-3.03113	1.45192e-07	4.46057e-06	yes	PREDICTED: IAA-amino acid hydrolase ILR1-like 6 [Populus euphratica]	GO:0009694|jasmonic acid metabolic process;GO:0043171|peptide catabolic process;GO:0010112|regulation of systemic acquired resistance;GO:0009753|response to jasmonic acid;	.	GO:1990206|jasmonyl-Ile conjugate hydrolase activity;GO:0070573|metallodipeptidase activity;GO:0008270|zinc ion binding;	ILR1; IAA-amino acid hydrolase [EC:3.5.1.-]
Achn189821	229.493	749.988	-1.70842	0.000228536	0.0025187	yes	hypothetical protein B456_013G211000 [Gossypium raimondii]	.	.	.	.
Achn303171	4874.22	2140.85	1.18699	0.00648513	0.0375807	yes	hypothetical protein B456_011G125100 [Gossypium raimondii]	GO:0016567|protein ubiquitination;	.	GO:0005524|ATP binding;GO:0016740|transferase activity;	.
Achn140391	1558.45	626.715	1.31423	0.00815795	0.0449834	yes	hypothetical protein POPTR_0003s15060g [Populus trichocarpa]	GO:0051301|cell division;GO:0006952|defense response;GO:0009873|ethylene-activated signaling pathway;GO:0010200|response to chitin;GO:0009644|response to high light intensity;GO:0000302|response to reactive oxygen species;GO:0006351|transcription, DNA-templated;GO:0001944|vasculature development;	GO:0005634|nucleus;	GO:0003677|DNA binding;GO:0003700|transcription factor activity, sequence-specific DNA binding;	EREBP; EREBP-like factor
Achn147161	0.355929	180.133	-8.98325	3.04383e-19	6.29648e-17	yes	PREDICTED: uncharacterized protein LOC100241214 [Vitis vinifera]	.	.	.	.
Achn295071	2.64813	23.7448	-3.16457	0.00425304	0.0270376	yes	Armadillo repeat only 1 [Theobroma cacao]	.	.	.	.
Achn185141	2.23999	41.1467	-4.19921	1.88436e-05	0.000302668	yes	.	.	.	.	.
Achn323831	474.203	131.81	1.84705	0.00267367	0.018816	yes	unnamed protein product [Vitis vinifera]	.	GO:0016021|integral component of membrane;GO:0016020|membrane;GO:0005886|plasma membrane;	GO:0015079|potassium ion transmembrane transporter activity;	kup; KUP system potassium uptake protein
Achn276611	0.408138	56.8781	-7.12267	1.33173e-09	6.55912e-08	yes	PREDICTED: GATA transcription factor 12 [Nelumbo nucifera]	GO:0030154|cell differentiation;GO:0007623|circadian rhythm;GO:0009416|response to light stimulus;	GO:0005634|nucleus;GO:0005667|transcription factor complex;	GO:0003682|chromatin binding;GO:0000977|RNA polymerase II regulatory region sequence-specific DNA binding;GO:0001085|RNA polymerase II transcription factor binding;GO:0003700|transcription factor activity, sequence-specific DNA binding;GO:0001228|transcriptional activator activity, RNA polymerase II transcription regulatory region sequence-specific binding;GO:0008270|zinc ion binding;	.
Achn129161	58.7208	315.843	-2.42726	2.69932e-06	5.64542e-05	yes	PREDICTED: transcription factor bHLH48 [Vitis vinifera]	GO:0006355|regulation of transcription, DNA-templated;GO:0006351|transcription, DNA-templated;	GO:0005634|nucleus;	GO:0003677|DNA binding;GO:0003700|transcription factor activity, sequence-specific DNA binding;	.
Achn343921	6.69171	38.1391	-2.51082	0.00361426	0.0237875	yes	PREDICTED: uncharacterized protein LOC100262535 [Vitis vinifera]	.	.	.	.
Achn165321	6.17136	174.717	-4.82329	6.75657e-13	6.18272e-11	yes	unnamed protein product [Vitis vinifera]	.	.	.	.
Achn133731	13.8264	52.0788	-1.91327	0.00760542	0.042573	yes	PREDICTED: uncharacterized protein LOC100245328 isoform X3 [Vitis vinifera]	.	.	.	.
Achn025511	1.58034	41.4641	-4.71355	0.000513565	0.00491559	yes	unnamed protein product [Vitis vinifera]	.	.	.	.
Achn380511	33.7827	4.663	2.85696	0.00046698	0.00454101	yes	PREDICTED: putative ribonuclease H protein At1g65750 [Brassica rapa]	.	GO:0005886|plasma membrane;	GO:0005524|ATP binding;GO:0004674|protein serine/threonine kinase activity;	.
Achn100271	8.94611	69.978	-2.96757	0.000190489	0.00216365	yes	PREDICTED: NADP-dependent malic enzyme [Eucalyptus grandis]	GO:0006108|malate metabolic process;	GO:0009507|chloroplast;	GO:0004471|malate dehydrogenase (decarboxylating) (NAD+) activity;GO:0004473|malate dehydrogenase (decarboxylating) (NADP+) activity;GO:0046872|metal ion binding;GO:0051287|NAD binding;GO:0008948|oxaloacetate decarboxylase activity;	.
Achn351921	125.904	38.9081	1.69418	0.0018027	0.0137381	yes	ERI1 exoribonuclease 2 [Glycine soja]	.	.	.	.
Achn194931	8788.53	2727.19	1.6882	0.00296793	0.0204681	yes	Phosphatase 2C 49 [Theobroma cacao]	.	.	GO:0046872|metal ion binding;GO:0004722|protein serine/threonine phosphatase activity;	PTC2_3; protein phosphatase 2C homolog 2/3 [EC:3.1.3.16]
Achn095831	3659.73	44.667	6.35639	8.12146e-06	0.000146358	yes	PREDICTED: gibberellin-regulated protein 1-like isoform X2 [Jatropha curcas]	GO:0006952|defense response;	GO:0005618|cell wall;GO:0005576|extracellular region;	.	.
Achn344351	23.7244	189.265	-2.99597	1.93876e-05	0.000309947	yes	PREDICTED: PI-PLC X domain-containing protein At5g67130 [Vitis vinifera]	GO:0006629|lipid metabolic process;	GO:0046658|anchored component of plasma membrane;GO:0005886|plasma membrane;	GO:0008081|phosphoric diester hydrolase activity;	.
Achn179321	7007.45	799.997	3.13082	4.04467e-11	2.72293e-09	yes	dihydropyrimidinase-like protein [Camellia sinensis]	GO:0006208|pyrimidine nucleobase catabolic process;	GO:0005737|cytoplasm;	GO:0004157|dihydropyrimidinase activity;GO:0008270|zinc ion binding;	DPYS, dht, hydA; dihydropyrimidinase [EC:3.5.2.2]
Achn043961	13.018	127.69	-3.29407	2.47749e-07	7.12999e-06	yes	PREDICTED: uncharacterized protein LOC103947253 [Pyrus x bretschneideri]	.	.	.	.
Achn362541	5.11137	123.149	-4.59056	3.23734e-09	1.47723e-07	yes	unnamed protein product [Coffea canephora]	.	.	.	.
Achn250801	5.36288	77.9361	-3.86121	4.36754e-06	8.5674e-05	yes	PREDICTED: 21 kDa protein-like [Vitis vinifera]	.	.	GO:0004857|enzyme inhibitor activity;	.
Achn127001	289.56	79.2389	1.86958	0.000162756	0.00189403	yes	PREDICTED: inactive leucine-rich repeat receptor-like serine/threonine-protein kinase At1g60630 [Cucumis melo]	.	GO:0016021|integral component of membrane;GO:0005886|plasma membrane;	GO:0005524|ATP binding;GO:0004672|protein kinase activity;	.
Achn105011	233.247	600.094	-1.36333	0.00855128	0.0466084	yes	hypothetical protein PRUPE_ppa001398mg [Prunus persica]	GO:0008152|metabolic process;	GO:0048046|apoplast;	GO:0047513|1,2-alpha-L-fucosidase activity;	AXY8, FUC95A, afcA; alpha-L-fucosidase 2 [EC:3.2.1.51]
Achn283241	2521.65	754.212	1.74132	0.000107329	0.00132923	yes	mitochondrial substrate carrier family protein [Populus trichocarpa]	GO:0006412|translation;GO:0055085|transmembrane transport;	GO:0016021|integral component of membrane;GO:0005743|mitochondrial inner membrane;	GO:0003735|structural constituent of ribosome;	SLC25A23S; solute carrier family 25 (mitochondrial phosphate transporter), member 23/24/25/41
Achn149251	837.563	319.361	1.39101	0.00218721	0.0160477	yes	hypothetical protein CISIN_1g027099mg [Citrus sinensis]	GO:0006888|ER to Golgi vesicle-mediated transport;GO:0006896|Golgi to vacuole transport;GO:0006891|intra-Golgi vesicle-mediated transport;GO:0006623|protein targeting to vacuole;GO:0042147|retrograde transport, endosome to Golgi;GO:0048280|vesicle fusion with Golgi apparatus;	GO:0005829|cytosol;GO:0005789|endoplasmic reticulum membrane;GO:0012507|ER to Golgi transport vesicle membrane;GO:0005794|Golgi apparatus;GO:0000139|Golgi membrane;GO:0016021|integral component of membrane;GO:0031902|late endosome membrane;GO:0031201|SNARE complex;	GO:0005484|SNAP receptor activity;GO:0000149|SNARE binding;	GOSR2, BOS1; golgi SNAP receptor complex member 2
Achn113101	19.0296	118.643	-2.64032	8.43568e-05	0.00107717	yes	PREDICTED: cyclin-A2-4-like isoform X1 [Jatropha curcas]	GO:0007049|cell cycle;GO:0051301|cell division;GO:0008283|cell proliferation;GO:0010374|stomatal complex development;	GO:0005634|nucleus;	.	CCNA; cyclin A
Achn333291	8226.72	2050.75	2.00416	4.49339e-06	8.78902e-05	yes	ubiquitin domain-containing protein [Rhizoctonia solani AG-1 IA]	.	GO:0005737|cytoplasm;GO:0005634|nucleus;	.	.
Achn034511	2.38882	71.7996	-4.9096	1.02444e-08	4.19761e-07	yes	PREDICTED: fimbrin-like protein 2 [Nicotiana tomentosiformis]	GO:0051764|actin crosslink formation;GO:0051017|actin filament bundle assembly;GO:0051639|actin filament network formation;	GO:0005884|actin filament;GO:0032432|actin filament bundle;GO:0005737|cytoplasm;	GO:0051015|actin filament binding;	.
Achn291391	161.281	898.705	-2.47827	2.08059e-07	6.14844e-06	yes	PREDICTED: VIN3-like protein 1 isoform X1 [Prunus mume]	GO:0009908|flower development;GO:0016571|histone methylation;GO:0045814|negative regulation of gene expression, epigenetic;GO:0061087|positive regulation of histone H3-K27 methylation;GO:0051571|positive regulation of histone H3-K4 methylation;GO:0031062|positive regulation of histone methylation;GO:0006355|regulation of transcription, DNA-templated;GO:0009409|response to cold;GO:0048572|short-da…	GO:0005677|chromatin silencing complex;GO:0016607|nuclear speck;GO:0005634|nucleus;	GO:0046872|metal ion binding;	.
Achn207571	8.32253	144.383	-4.11674	6.44609e-05	0.000854108	yes	PREDICTED: protein POLLENLESS 3-LIKE 2 [Jatropha curcas]	GO:0007049|cell cycle;GO:0051301|cell division;	GO:0005634|nucleus;	.	.
Achn009941	5.17137	82.1598	-3.98981	0.000175359	0.00202276	yes	PREDICTED: pollen-specific protein SF21 [Vitis vinifera]	GO:0030154|cell differentiation;GO:0051301|cell division;GO:0007067|mitotic nuclear division;GO:0016567|protein ubiquitination;GO:0007346|regulation of mitotic cell cycle;GO:0009733|response to auxin;GO:0048829|root cap development;GO:0048364|root development;GO:0010071|root meristem specification;	GO:0005680|anaphase-promoting complex;GO:0009504|cell plate;GO:0005634|nucleus;GO:0005819|spindle;	.	.
Achn308081	3893.79	1247.2	1.64248	0.000991319	0.0084286	yes	PREDICTED: NADP-dependent glyceraldehyde-3-phosphate dehydrogenase [Vitis vinifera]	.	GO:0005737|cytoplasm;	GO:0008886|glyceraldehyde-3-phosphate dehydrogenase (NADP+) (non-phosphorylating) activity;	.
Achn311981	1184.6	160.968	2.87956	6.27651e-10	3.38972e-08	yes	PREDICTED: uncharacterized protein LOC103339815 [Prunus mume]	.	.	.	.
Achn210201	188.798	53.8359	1.8102	0.000500028	0.0048084	yes	RING-type E3 ubiquitin ligase [Vitis vinifera]	.	.	.	.
Achn375321	86.8679	526.787	-2.60032	3.79707e-07	1.03681e-05	yes	PREDICTED: uncharacterized protein LOC105635576 [Jatropha curcas]	.	.	.	.
Achn174511	5.39288	39.0031	-2.85446	0.00120893	0.00990948	yes	PREDICTED: uncharacterized protein LOC105139404 [Populus euphratica]	.	.	.	.
Achn136441	83.8372	232.507	-1.47161	0.00424637	0.0270103	yes	hypothetical protein CISIN_1g039518mg, partial [Citrus sinensis]	GO:0032259|methylation;	GO:0005789|endoplasmic reticulum membrane;GO:0005768|endosome;GO:0016021|integral component of membrane;GO:0005802|trans-Golgi network;GO:0005774|vacuolar membrane;	GO:0008757|S-adenosylmethionine-dependent methyltransferase activity;	.
Achn003611	646.055	32.5275	4.31193	5.34498e-17	9.03143e-15	yes	unnamed protein product [Coffea canephora]	GO:0051131|chaperone-mediated protein complex assembly;GO:0046686|response to cadmium ion;	GO:0005829|cytosol;GO:0005634|nucleus;GO:0005886|plasma membrane;	GO:0051879|Hsp90 protein binding;GO:0070678|preprotein binding;	STIP1; stress-induced-phosphoprotein 1
Achn313211	351.227	105.485	1.73537	0.000397075	0.0039843	yes	hypothetical protein PRUPE_ppa012773mg [Prunus persica]	.	.	.	.
Achn308501	11.8331	0	Inf	0.000345273	0.00355147	yes	PREDICTED: haloacid dehalogenase-like hydrolase domain-containing protein Sgpp [Nicotiana tomentosiformis]	.	GO:0005737|cytoplasm;GO:0005829|cytosol;GO:0005886|plasma membrane;	GO:0000287|magnesium ion binding;GO:0016791|phosphatase activity;GO:0050308|sugar-phosphatase activity;	.
Achn180981	43.2777	1.73498	4.64063	0.00373584	0.0244397	yes	PREDICTED: abl interactor homolog [Nelumbo nucifera]	.	.	.	.
Achn093201	96.5097	738.311	-2.93548	2.22992e-09	1.06301e-07	yes	PREDICTED: uncharacterized protein LOC105155646 isoform X2 [Sesamum indicum]	.	.	.	.
Achn335191	3159.77	916.435	1.78572	6.5439e-05	0.000864382	yes	PREDICTED: acyl-coenzyme A oxidase 3, peroxisomal [Vitis vinifera]	GO:0006635|fatty acid beta-oxidation;GO:0033539|fatty acid beta-oxidation using acyl-CoA dehydrogenase;GO:0033540|fatty acid beta-oxidation using acyl-CoA oxidase;GO:0055088|lipid homeostasis;GO:0051791|medium-chain fatty acid metabolic process;	GO:0005777|peroxisome;	GO:0003995|acyl-CoA dehydrogenase activity;GO:0003997|acyl-CoA oxidase activity;GO:0009055|electron carrier activity;GO:0000062|fatty-acyl-CoA binding;GO:0050660|flavin adenine dinucleotide binding;GO:0052890|oxidoreductase activity, acting on the CH-CH group of donors, with a flavin as acceptor;	E1.3.3.6, ACOX1, ACOX3; acyl-CoA oxidase [EC:1.3.3.6]
Achn161341	230.821	64.2499	1.84501	0.000340374	0.00351411	yes	PREDICTED: shikimate kinase 3, chloroplastic isoform X1 [Vitis vinifera]	GO:0009073|aromatic amino acid family biosynthetic process;GO:0008652|cellular amino acid biosynthetic process;GO:0009423|chorismate biosynthetic process;	GO:0009507|chloroplast;	GO:0005524|ATP binding;GO:0000287|magnesium ion binding;GO:0004765|shikimate kinase activity;	E2.7.1.71, aroK, aroL; shikimate kinase [EC:2.7.1.71]
Achn385211	8.9317	59.3954	-2.73334	0.000227925	0.0025144	yes	hypothetical protein JCGZ_09448 [Jatropha curcas]	.	.	.	.
Achn033631	3.71592	33.5319	-3.17374	0.00919661	0.0494329	yes	PREDICTED: kinesin-4-like isoform X1 [Nicotiana sylvestris]	GO:0009060|aerobic respiration;GO:0007018|microtubule-based movement;GO:0009845|seed germination;	GO:0005874|microtubule;GO:0005739|mitochondrion;	GO:0005524|ATP binding;GO:0003777|microtubule motor activity;	KIFC2_3; kinesin family member C2/C3
Achn267001	4.5466	29.9316	-2.71881	0.00507803	0.0311061	yes	unnamed protein product [Coffea canephora]	GO:0051301|cell division;GO:0007131|reciprocal meiotic recombination;GO:0007129|synapsis;	GO:0000795|synaptonemal complex;	.	.
Achn222921	5262.97	984.751	2.41805	0.00417957	0.0266685	yes	PREDICTED: CTP synthase [Vitis vinifera]	GO:0044210|'de novo' CTP biosynthetic process;GO:0042100|B cell proliferation;GO:0006241|CTP biosynthetic process;GO:0006541|glutamine metabolic process;GO:0042098|T cell proliferation;	GO:0016020|membrane;	GO:0005524|ATP binding;GO:0003883|CTP synthase activity;	pyrG, CTPS; CTP synthase [EC:6.3.4.2]
Achn198921	90.4823	9.99489	3.17837	0.00242585	0.0174314	yes	unnamed protein product [Coffea canephora]	GO:0000281|mitotic cytokinesis;GO:0031037|myosin II filament disassembly;GO:0018107|peptidyl-threonine phosphorylation;GO:0046777|protein autophosphorylation;	GO:0005826|actomyosin contractile ring;GO:0005737|cytoplasm;	GO:0005524|ATP binding;GO:0016905|myosin heavy chain kinase activity;GO:0045159|myosin II binding;GO:0004674|protein serine/threonine kinase activity;	.
Achn025721	21.2113	817.754	-5.26876	3.6492e-21	8.64961e-19	yes	unnamed protein product [Coffea canephora]	GO:0006351|transcription, DNA-templated;	GO:0005634|nucleus;	GO:0043565|sequence-specific DNA binding;GO:0003700|transcription factor activity, sequence-specific DNA binding;	.
Achn208871	608.035	2335.42	-1.94146	0.00241029	0.0173342	yes	PREDICTED: glutathione S-transferase U17 [Vitis vinifera]	GO:0009704|de-etiolation;GO:0006749|glutathione metabolic process;GO:0048527|lateral root development;GO:0080148|negative regulation of response to water deprivation;GO:0040008|regulation of growth;GO:0060416|response to growth hormone;GO:0080167|response to karrikin;GO:0009651|response to salt stress;GO:0009636|response to toxic substance;GO:0009407|toxin catabolic process;	GO:0009507|chloroplast;GO:0005737|cytoplasm;GO:0005829|cytosol;	GO:0004364|glutathione transferase activity;	GST, gst; glutathione S-transferase [EC:2.5.1.18]
Achn249901	72.0755	230.672	-1.67826	0.00154157	0.0121517	yes	PREDICTED: pentatricopeptide repeat-containing protein At5g62370 [Vitis vinifera]	GO:0009932|cell tip growth;	GO:0031225|anchored component of membrane;GO:0046658|anchored component of plasma membrane;GO:0048046|apoplast;GO:0005618|cell wall;GO:0016020|membrane;GO:0009505|plant-type cell wall;GO:0005886|plasma membrane;GO:0009506|plasmodesma;GO:0005774|vacuolar membrane;	GO:0005507|copper ion binding;GO:0016722|oxidoreductase activity, oxidizing metal ions;	.
Achn061911	10810.3	1642.5	2.71844	1.19334e-06	2.81875e-05	yes	PREDICTED: probable glutathione S-transferase [Vitis vinifera]	GO:0009734|auxin-activated signaling pathway;	.	GO:0004364|glutathione transferase activity;	.
Achn260581	241.743	65.6759	1.88004	0.000192751	0.00218353	yes	.	.	.	.	.
Achn315351	947.45	155.039	2.61142	2.73827e-08	1.01041e-06	yes	PREDICTED: alpha/beta hydrolase domain-containing protein 17C-like [Solanum tuberosum]	.	GO:0005576|extracellular region;GO:0016020|membrane;	GO:0016787|hydrolase activity;	.
Achn115461	7673.33	1541.45	2.31556	3.11454e-06	6.41554e-05	yes	PREDICTED: exosome component 10-like [Vitis vinifera]	GO:0019310|inositol catabolic process;GO:0019853|L-ascorbic acid biosynthetic process;	GO:0005737|cytoplasm;	GO:0050113|inositol oxygenase activity;GO:0005506|iron ion binding;	MIOX; inositol oxygenase [EC:1.13.99.1]
Achn186321	26.8029	103.298	-1.94635	0.00670659	0.0385781	yes	PREDICTED: probable LRR receptor-like serine/threonine-protein kinase At1g67720 [Vitis vinifera]	.	GO:0016021|integral component of membrane;GO:0005886|plasma membrane;	GO:0005524|ATP binding;GO:0004674|protein serine/threonine kinase activity;	.
Achn299661	0	23.1424	#NAME?	2.45383e-05	0.000380009	yes	unnamed protein product [Coffea canephora]	GO:0051301|cell division;GO:0010067|procambium histogenesis;GO:0006355|regulation of transcription, DNA-templated;GO:0007165|signal transduction;GO:0006351|transcription, DNA-templated;GO:0001944|vasculature development;	GO:0005634|nucleus;	GO:0003677|DNA binding;	.
Achn341501	21.8404	355.918	-4.02648	2.62801e-08	9.76452e-07	yes	PREDICTED: protein STRUBBELIG-RECEPTOR FAMILY 8 [Erythranthe guttatus]	.	GO:0016021|integral component of membrane;GO:0005886|plasma membrane;	GO:0005524|ATP binding;GO:0004672|protein kinase activity;	.
Achn286251	3.00406	25.9959	-3.1133	0.00388744	0.0252063	yes	terpene synthase [Actinidia chinensis]	GO:0051762|sesquiterpene biosynthetic process;	.	GO:0000287|magnesium ion binding;GO:0010334|sesquiterpene synthase activity;	.
Achn279251	58336.4	247.683	7.87976	8.70424e-45	1.56365e-41	yes	PREDICTED: dnaJ homolog subfamily B member 13-like [Sesamum indicum]	GO:0006457|protein folding;	GO:0005930|axoneme;GO:0005737|cytoplasm;GO:0036126|sperm flagellum;	.	DNAJB13; DnaJ homolog subfamily B member 13
Achn089541	15682.8	1164.38	3.75155	1.72914e-15	2.26127e-13	yes	PREDICTED: hsp70-Hsp90 organizing protein 3-like [Jatropha curcas]	GO:0051131|chaperone-mediated protein complex assembly;	GO:0005829|cytosol;GO:0005634|nucleus;	GO:0051879|Hsp90 protein binding;GO:0070678|preprotein binding;	STIP1; stress-induced-phosphoprotein 1
Achn206561	27.4397	112.392	-2.0342	0.000514395	0.00492153	yes	P-loop containing nucleoside triphosphate hydrolases superfamily protein isoform 4 [Theobroma cacao]	.	GO:0009507|chloroplast;GO:0010287|plastoglobule;	GO:0005524|ATP binding;GO:0016887|ATPase activity;	.
Achn087521	0	11.9582	#NAME?	0.00413705	0.0264678	yes	PREDICTED: monoacylglycerol lipase ABHD6-like isoform X3 [Nicotiana tomentosiformis]	.	.	.	.
Achn271721	1659.39	556.288	1.57675	0.00045668	0.00445355	yes	PREDICTED: pre-mRNA-splicing factor CWC22 homolog [Prunus mume]	GO:0000398|mRNA splicing, via spliceosome;	GO:0071013|catalytic step 2 spliceosome;GO:0005681|spliceosomal complex;GO:0071006|U2-type catalytic step 1 spliceosome;	GO:0003723|RNA binding;	.
Achn336071	28.1432	178.151	-2.66224	1.06999e-05	0.000186366	yes	PREDICTED: uncharacterized protein LOC104232233 [Nicotiana sylvestris]	.	.	.	.
Achn116351	681.704	263.274	1.37258	0.00246367	0.0176364	yes	unnamed protein product [Coffea canephora]	.	GO:0016021|integral component of membrane;	.	.
Achn006721	35.9541	5.54342	2.69731	0.000760541	0.00681691	yes	PREDICTED: putative proline-rich receptor-like protein kinase PERK6 [Nicotiana tomentosiformis]	GO:0009738|abscisic acid-activated signaling pathway;GO:0019722|calcium-mediated signaling;GO:0048364|root development;GO:0009845|seed germination;	GO:0016021|integral component of membrane;GO:0005622|intracellular;GO:0005886|plasma membrane;	GO:0005524|ATP binding;GO:0004672|protein kinase activity;GO:0004674|protein serine/threonine kinase activity;	.
Achn230251	153.935	665.096	-2.11125	4.20901e-05	0.000597098	yes	Purple acid phosphatase 10 isoform 2 [Theobroma cacao]	.	GO:0005615|extracellular space;	GO:0003993|acid phosphatase activity;GO:0030145|manganese ion binding;GO:0046872|metal ion binding;	.
Achn203501	3208.07	476.005	2.75266	6.02641e-09	2.60042e-07	yes	unnamed protein product [Coffea canephora]	GO:0061088|regulation of sequestering of zinc ion;GO:0010043|response to zinc ion;	GO:0016021|integral component of membrane;GO:0016020|membrane;GO:0005774|vacuolar membrane;	GO:0010486|manganese:proton antiporter activity;GO:0005385|zinc ion transmembrane transporter activity;	.
Achn151801	5.24579	45.2704	-3.10934	0.00248068	0.0177358	yes	ELMO domain-containing protein A [Morus notabilis]	GO:0048870|cell motility;GO:0030837|negative regulation of actin filament polymerization;GO:0050764|regulation of phagocytosis;GO:0030587|sorocarp development;	GO:0005737|cytoplasm;	GO:0045159|myosin II binding;	.
Achn177881	8254.94	2825.89	1.54655	0.00117805	0.00970649	yes	PREDICTED: luminal-binding protein 5-like [Jatropha curcas]	.	GO:0005788|endoplasmic reticulum lumen;	GO:0005524|ATP binding;	.
Achn157531	458.193	1764.36	-1.94512	0.000575063	0.00542062	yes	PREDICTED: homeobox-leucine zipper protein ATHB-6 [Vitis vinifera]	GO:0030308|negative regulation of cell growth;GO:0048573|photoperiodism, flowering;GO:0045893|positive regulation of transcription, DNA-templated;GO:0048510|regulation of timing of transition from vegetative to reproductive phase;GO:0009637|response to blue light;GO:0006351|transcription, DNA-templated;	GO:0005634|nucleus;	GO:0043565|sequence-specific DNA binding;GO:0003700|transcription factor activity, sequence-specific DNA binding;	HD-ZIP; homeobox-leucine zipper protein
Achn034981	113.694	27.933	2.02511	0.000368243	0.00373961	yes	.	.	.	.	.
Achn274261	2.39662	93.6401	-5.28805	0.000325091	0.00337794	yes	PREDICTED: trihelix transcription factor GT-1-like isoform X3 [Jatropha curcas]	GO:0006355|regulation of transcription, DNA-templated;GO:0006351|transcription, DNA-templated;	GO:0005634|nucleus;	GO:0003677|DNA binding;GO:0003700|transcription factor activity, sequence-specific DNA binding;	.
Achn055341	22.5984	277.088	-3.61605	2.71483e-08	1.00393e-06	yes	PREDICTED: pollen-specific protein SF3-like [Nicotiana sylvestris]	GO:0051017|actin filament bundle assembly;	GO:0005737|cytoplasm;GO:0005856|cytoskeleton;	GO:0051015|actin filament binding;GO:0008270|zinc ion binding;	.
Achn274771	16.729	205.748	-3.62046	0.000226078	0.00249563	yes	PREDICTED: cell division cycle 20.1, cofactor of APC complex-like [Solanum tuberosum]	GO:0051301|cell division;GO:0007067|mitotic nuclear division;GO:1904668|positive regulation of ubiquitin protein ligase activity;GO:0016567|protein ubiquitination;	GO:0033597|mitotic checkpoint complex;GO:0005634|nucleus;	GO:0019900|kinase binding;GO:0097027|ubiquitin-protein transferase activator activity;	CDC20; cell division cycle 20, cofactor of APC complex
Achn112081	29.1249	0	Inf	4.23441e-08	1.48083e-06	yes	PREDICTED: uncharacterized protein LOC100241834 [Vitis vinifera]	.	.	.	.
Achn353711	431.709	1141.4	-1.40267	0.00223373	0.0162879	yes	PREDICTED: uncharacterized protein LOC100248040 [Vitis vinifera]	GO:0009653|anatomical structure morphogenesis;GO:0006351|transcription, DNA-templated;	GO:0005634|nucleus;	GO:0000987|core promoter proximal region sequence-specific DNA binding;GO:0043565|sequence-specific DNA binding;GO:0003700|transcription factor activity, sequence-specific DNA binding;	.
Achn388061	1071.55	60.6603	4.14281	5.71418e-07	1.46975e-05	yes	PREDICTED: transcription factor TGA4 [Vitis vinifera]	GO:0009409|response to cold;GO:0006351|transcription, DNA-templated;	GO:0005634|nucleus;	GO:0043565|sequence-specific DNA binding;GO:0003700|transcription factor activity, sequence-specific DNA binding;	TGA; transcription factor TGA
Achn327081	406.626	176.669	1.20265	0.00915357	0.049248	yes	PREDICTED: phospholipase D beta 1-like [Nicotiana sylvestris]	GO:0009816|defense response to bacterium, incompatible interaction;GO:0016042|lipid catabolic process;GO:0046686|response to cadmium ion;	GO:0005737|cytoplasm;GO:0016020|membrane;GO:0009506|plasmodesma;	GO:0070290|N-acylphosphatidylethanolamine-specific phospholipase D activity;GO:0005546|phosphatidylinositol-4,5-bisphosphate binding;GO:0004630|phospholipase D activity;	PLD1_2; phospholipase D1/2 [EC:3.1.4.4]
Achn309541	517.251	158.935	1.70243	0.00517652	0.0315847	yes	unnamed protein product [Coffea canephora]	.	.	GO:0005509|calcium ion binding;	.
Achn140871	93.6171	5048.94	-5.75306	1.49468e-15	1.97202e-13	yes	PREDICTED: flavonol synthase/flavanone 3-hydroxylase [Prunus mume]	GO:0010150|leaf senescence;	.	GO:0051213|dioxygenase activity;GO:0046872|metal ion binding;GO:0016682|oxidoreductase activity, acting on diphenols and related substances as donors, oxygen as acceptor;	.
Achn311531	78.9787	25.2038	1.64782	0.00649254	0.0376045	yes	PREDICTED: NAC domain-containing protein 100-like [Vitis vinifera]	GO:0006351|transcription, DNA-templated;	GO:0005634|nucleus;	GO:0003677|DNA binding;GO:0003700|transcription factor activity, sequence-specific DNA binding;	.
Achn316191	125.623	525.494	-2.06457	1.80597e-05	0.000292	yes	unnamed protein product [Vitis vinifera]	GO:0051298|centrosome duplication;GO:0031122|cytoplasmic microtubule organization;GO:0051415|interphase microtubule nucleation by interphase microtubule organizing center;GO:0007126|meiotic nuclear division;GO:0007020|microtubule nucleation;GO:0090307|mitotic spindle assembly;	GO:0005813|centrosome;GO:0005737|cytoplasm;GO:0000923|equatorial microtubule organizing center;GO:0008274|gamma-tubulin ring complex;GO:0005874|microtubule;GO:0000922|spindle pole;	GO:0043015|gamma-tubulin binding;GO:0008017|microtubule binding;GO:0005200|structural constituent of cytoskeleton;	TUBGCP5, GCP5; gamma-tubulin complex component 5
Achn259741	0	11.4726	#NAME?	0.0064028	0.037192	yes	PREDICTED: uncharacterized protein LOC104229148 [Nicotiana sylvestris]	.	.	.	.
Achn386651	1925.96	226.16	3.09017	4.73334e-11	3.14928e-09	yes	PREDICTED: uncharacterized protein LOC104228898 [Nicotiana sylvestris]	GO:0009738|abscisic acid-activated signaling pathway;GO:0035556|intracellular signal transduction;GO:0018105|peptidyl-serine phosphorylation;GO:0046777|protein autophosphorylation;	GO:0005737|cytoplasm;GO:0005634|nucleus;GO:0005886|plasma membrane;	GO:0005524|ATP binding;GO:0005509|calcium ion binding;GO:0009931|calcium-dependent protein serine/threonine kinase activity;GO:0005516|calmodulin binding;GO:0004683|calmodulin-dependent protein kinase activity;	CPK; calcium-dependent protein kinase [EC:2.7.11.1]
Achn260911	263.253	676.441	-1.36152	0.00307727	0.0209857	yes	PREDICTED: probable serine/threonine-protein kinase At1g09600 [Nicotiana sylvestris]	.	.	GO:0005524|ATP binding;GO:0004674|protein serine/threonine kinase activity;	.
Achn185261	16.3587	302.407	-4.20836	0.0026483	0.0186683	yes	unnamed protein product [Vitis vinifera]	GO:0016569|covalent chromatin modification;GO:0006355|regulation of transcription, DNA-templated;GO:0006351|transcription, DNA-templated;	GO:0005634|nucleus;	GO:0003682|chromatin binding;GO:0003886|DNA (cytosine-5-)-methyltransferase activity;GO:0003677|DNA binding;	DNMT1, dcm; DNA (cytosine-5)-methyltransferase 1 [EC:2.1.1.37]
Achn250371	231.732	90.3753	1.35846	0.00928838	0.0497694	yes	.	.	.	.	.
Achn241821	68.2821	1.67018	5.35344	1.70692e-05	0.000278492	yes	PREDICTED: UDP-glycosyltransferase 92A1-like [Vitis vinifera]	GO:0009813|flavonoid biosynthetic process;GO:0052696|flavonoid glucuronidation;	GO:0043231|intracellular membrane-bounded organelle;	GO:0016758|transferase activity, transferring hexosyl groups;GO:0008194|UDP-glycosyltransferase activity;	.
Achn202031	178.084	20.2597	3.13587	7.04353e-05	0.000924274	yes	Aldehyde dehydrogenase family 2 member B4, mitochondrial [Glycine soja]	GO:0046686|response to cadmium ion;	GO:0009507|chloroplast;GO:0005759|mitochondrial matrix;GO:0005739|mitochondrion;	GO:0004029|aldehyde dehydrogenase (NAD) activity;GO:0005524|ATP binding;	E1.2.1.3; aldehyde dehydrogenase (NAD+) [EC:1.2.1.3]
Achn331081	64.632	512.282	-2.98662	5.30818e-08	1.80277e-06	yes	unnamed protein product [Coffea canephora]	.	.	GO:0005524|ATP binding;GO:0004674|protein serine/threonine kinase activity;	.
Achn134081	9.32425	126.451	-3.76145	8.84218e-08	2.84182e-06	yes	unnamed protein product [Vitis vinifera]	.	GO:0005739|mitochondrion;	.	.
Achn002721	43.5896	181.457	-2.05757	0.000156745	0.00183219	yes	PREDICTED: xyloglucan galactosyltransferase KATAMARI1 homolog [Sesamum indicum]	GO:0010256|endomembrane system organization;GO:0042353|fucose biosynthetic process;GO:0009863|salicylic acid mediated signaling pathway;GO:0009826|unidimensional cell growth;GO:0009969|xyloglucan biosynthetic process;	GO:0005768|endosome;GO:0005794|Golgi apparatus;GO:0032580|Golgi cisterna membrane;GO:0030173|integral component of Golgi membrane;GO:0005802|trans-Golgi network;	GO:0016757|transferase activity, transferring glycosyl groups;	.
Achn319601	3123.15	732.669	2.09177	2.59737e-06	5.45225e-05	yes	PREDICTED: branchpoint-bridging protein [Jatropha curcas]	GO:0000398|mRNA splicing, via spliceosome;	GO:0005681|spliceosomal complex;	GO:0045131|pre-mRNA branch point binding;GO:0008270|zinc ion binding;	SF1; splicing factor 1
Achn104681	25.8684	574.381	-4.47275	2.75439e-16	4.197e-14	yes	Basic helix-loop-helix DNA-binding family protein [Theobroma cacao]	GO:0006355|regulation of transcription, DNA-templated;GO:0006351|transcription, DNA-templated;	GO:0005634|nucleus;	GO:0003677|DNA binding;GO:0003700|transcription factor activity, sequence-specific DNA binding;	.
Achn215611	1.58034	19.1151	-3.5964	0.00476904	0.0295904	yes	unnamed protein product [Vitis vinifera]	GO:0005975|carbohydrate metabolic process;	GO:0032580|Golgi cisterna membrane;GO:0016021|integral component of membrane;GO:0016020|membrane;	GO:0050378|UDP-glucuronate 4-epimerase activity;	E5.1.3.6; UDP-glucuronate 4-epimerase [EC:5.1.3.6]
Achn300871	61.3555	770.46	-3.65046	2.02863e-12	1.70126e-10	yes	serine/threonine-protein kinase [Camellia sinensis]	GO:0043622|cortical microtubule organization;GO:0009913|epidermal cell differentiation;GO:0007017|microtubule-based process;	GO:0055028|cortical microtubule;	GO:0005524|ATP binding;GO:0004672|protein kinase activity;GO:0004674|protein serine/threonine kinase activity;	NEK; NIMA (never in mitosis gene a)-related kinase [EC:2.7.11.1]
Achn254621	3522.8	280.993	3.64812	1.18209e-14	1.40583e-12	yes	PREDICTED: uncharacterized protein LOC104244835 [Nicotiana sylvestris]	.	GO:0016021|integral component of membrane;GO:0005743|mitochondrial inner membrane;	GO:0005262|calcium channel activity;GO:0015292|uniporter activity;	.
Achn273641	1412.31	343.627	2.03915	6.30241e-06	0.000118324	yes	PREDICTED: uncharacterized protein LOC105639493 [Jatropha curcas]	.	.	.	.
Achn323251	208.192	46.4547	2.16402	0.000393953	0.00396415	yes	hypothetical protein POPTR_0025s00430g [Populus trichocarpa]	GO:0010150|leaf senescence;	.	GO:0051213|dioxygenase activity;GO:0046872|metal ion binding;GO:0016682|oxidoreductase activity, acting on diphenols and related substances as donors, oxygen as acceptor;	.
Achn363141	1.26883	33.5557	-4.72499	7.9035e-05	0.00101874	yes	PREDICTED: uncharacterized protein LOC104604355 [Nelumbo nucifera]	.	.	.	.
Achn152721	7.12206	35.0056	-2.29722	0.0071415	0.0404637	yes	.	.	.	.	.
Achn094781	1572.47	607.815	1.37133	0.00161959	0.0126354	yes	hypothetical protein CICLE_v10002475mg [Citrus clementina]	GO:0006457|protein folding;GO:0030150|protein import into mitochondrial matrix;GO:0050821|protein stabilization;	GO:0005739|mitochondrion;	GO:0051087|chaperone binding;GO:0008270|zinc ion binding;	ZIM17, DNLZ, Tim15; mitochondrial protein import protein ZIM17
Achn369341	328.134	763.015	-1.21743	0.00859163	0.0467777	yes	PREDICTED: omega-6 fatty acid desaturase, chloroplastic [Sesamum indicum]	GO:0006636|unsaturated fatty acid biosynthetic process;	GO:0031969|chloroplast membrane;	GO:0016491|oxidoreductase activity;	.
Achn036581	0	141.166	#NAME?	5.80701e-18	1.0772e-15	yes	PREDICTED: flavonol synthase/flavanone 3-hydroxylase [Vitis vinifera]	GO:0009718|anthocyanin-containing compound biosynthetic process;	.	GO:0031418|L-ascorbic acid binding;GO:0050589|leucocyanidin oxygenase activity;GO:0046872|metal ion binding;	.
Achn130791	16.7795	169.76	-3.33872	0.000112728	0.00138804	yes	PREDICTED: pollen-specific protein SF21-like isoform X3 [Nicotiana tomentosiformis]	GO:0007623|circadian rhythm;GO:0010031|circumnutation;GO:0048573|photoperiodism, flowering;GO:0009585|red, far-red light phototransduction;GO:0009909|regulation of flower development;GO:0010119|regulation of stomatal movement;GO:0009737|response to abscisic acid;GO:0009733|response to auxin;GO:0009409|response to cold;GO:0006351|transcription, DNA-templated;GO:0009826|unidimensional cell growth;	GO:0005634|nucleus;	GO:0003700|transcription factor activity, sequence-specific DNA binding;	.
Achn318951	12.2173	224.919	-4.20241	1.18287e-07	3.70062e-06	yes	hypothetical protein VITISV_034344 [Vitis vinifera]	.	.	.	.
Achn197931	3.66371	176.245	-5.58814	9.43146e-05	0.00118947	yes	transferase, transferring glycosyl groups, putative [Ricinus communis]	GO:0071555|cell wall organization;	GO:0005768|endosome;GO:0005794|Golgi apparatus;GO:0000139|Golgi membrane;GO:0016021|integral component of membrane;GO:0005886|plasma membrane;GO:0005802|trans-Golgi network;	GO:0016757|transferase activity, transferring glycosyl groups;	.
Achn234201	872.698	3112.18	-1.83437	5.49984e-05	0.000749983	yes	hypothetical protein PRUPE_ppa000593mg [Prunus persica]	GO:0071555|cell wall organization;GO:0030244|cellulose biosynthetic process;GO:0006952|defense response;GO:0009833|plant-type primary cell wall biogenesis;GO:0009834|plant-type secondary cell wall biogenesis;	GO:0005768|endosome;GO:0005794|Golgi apparatus;GO:0016021|integral component of membrane;GO:0005886|plasma membrane;GO:0009506|plasmodesma;GO:0005802|trans-Golgi network;	GO:0016760|cellulose synthase (UDP-forming) activity;GO:0008270|zinc ion binding;	CESA; cellulose synthase A [EC:2.4.1.12]
Achn275421	48.9781	132.84	-1.43948	0.00765548	0.0427655	yes	unnamed protein product [Coffea canephora]	.	.	.	.
Achn376701	274.338	714.082	-1.38014	0.0036118	0.0237759	yes	PREDICTED: uncharacterized protein LOC105170116 [Sesamum indicum]	.	.	.	.
Achn154511	160.313	625.831	-1.96488	0.000182523	0.00209126	yes	PREDICTED: neutral ceramidase [Gossypium raimondii]	GO:0006665|sphingolipid metabolic process;	GO:0005576|extracellular region;	GO:0017040|ceramidase activity;	ASAH2; neutral ceramidase [EC:3.5.1.23]
Achn270601	2085.21	421.423	2.30685	3.37742e-07	9.35699e-06	yes	shkD [Gossypium arboreum]	.	GO:0016020|membrane;	GO:0005524|ATP binding;GO:0051219|phosphoprotein binding;GO:0004674|protein serine/threonine kinase activity;GO:0004713|protein tyrosine kinase activity;	.
Achn146451	36516.8	3209	3.50837	1.20024e-07	3.74466e-06	yes	PREDICTED: heat shock protein 90-2 [Tarenaya hassleriana]	GO:0006457|protein folding;GO:0006950|response to stress;	GO:0005737|cytoplasm;	GO:0005524|ATP binding;	htpG, HSP90A; molecular chaperone HtpG
Achn389311	24.4246	4.49209	2.44288	0.00852714	0.0465156	yes	PREDICTED: uridine kinase-like protein 5 isoform X1 [Fragaria vesca subsp. vesca]	GO:0044211|CTP salvage;GO:0006206|pyrimidine nucleobase metabolic process;GO:0043097|pyrimidine nucleoside salvage;GO:0044206|UMP salvage;	GO:0005829|cytosol;	GO:0005524|ATP binding;GO:0005525|GTP binding;GO:0004845|uracil phosphoribosyltransferase activity;GO:0004849|uridine kinase activity;	udk, UCK; uridine kinase [EC:2.7.1.48]
Achn161331	5609.65	1610.03	1.80082	0.000115998	0.00142522	yes	PREDICTED: uncharacterized protein LOC103336146 [Prunus mume]	GO:0045893|positive regulation of transcription, DNA-templated;GO:0009962|regulation of flavonoid biosynthetic process;GO:0009644|response to high light intensity;GO:0006351|transcription, DNA-templated;	GO:0005737|cytoplasm;GO:0016021|integral component of membrane;GO:0005634|nucleus;	GO:0003677|DNA binding;GO:0003700|transcription factor activity, sequence-specific DNA binding;	.
Achn151141	88.2221	1267.4	-3.84459	0.00160666	0.0125546	yes	xyloglucan endotransglucosylase/hydrolase 8 [Actinidia deliciosa]	GO:0042546|cell wall biogenesis;GO:0010411|xyloglucan metabolic process;	GO:0048046|apoplast;GO:0005618|cell wall;	GO:0004553|hydrolase activity, hydrolyzing O-glycosyl compounds;GO:0016762|xyloglucan:xyloglucosyl transferase activity;	E2.4.1.207; xyloglucan:xyloglucosyl transferase [EC:2.4.1.207]
Achn184431	35.126	343.395	-3.28926	8.75331e-10	4.51994e-08	yes	PREDICTED: probable polygalacturonase [Nelumbo nucifera]	GO:0005975|carbohydrate metabolic process;	GO:0016021|integral component of membrane;	GO:0004650|polygalacturonase activity;	.
Achn126861	40.756	278.505	-2.77262	2.89478e-07	8.21946e-06	yes	Calcium-dependent lipid-binding (CaLB domain) plant phosphoribosyltransferase family protein isoform 1 [Theobroma cacao]	.	.	.	.
Achn185081	167.208	60.9286	1.45645	0.00486318	0.0300108	yes	PREDICTED: NAC domain-containing protein 100-like [Vitis vinifera]	GO:0006351|transcription, DNA-templated;	GO:0005634|nucleus;	GO:0003677|DNA binding;GO:0003700|transcription factor activity, sequence-specific DNA binding;	.
Achn078801	475.915	2.6745	7.47529	5.90257e-24	1.83151e-21	yes	.	.	.	.	.
Achn231861	31.126	285.766	-3.19864	0.00202542	0.0150745	yes	PREDICTED: uncharacterized protein LOC105175704 [Sesamum indicum]	.	.	.	.
Achn231641	188.991	437.991	-1.21258	0.00919205	0.0494162	yes	TCP family transcription factor [Theobroma cacao]	GO:0006355|regulation of transcription, DNA-templated;GO:0006351|transcription, DNA-templated;	GO:0005634|nucleus;	GO:0001047|core promoter binding;GO:0003700|transcription factor activity, sequence-specific DNA binding;GO:0044212|transcription regulatory region DNA binding;	.
Achn003181	39.6011	181.475	-2.19616	0.000748549	0.00673595	yes	PREDICTED: uncharacterized protein LOC100249833 [Vitis vinifera]	.	.	.	.
Achn160951	3.62103	97.457	-4.75029	0.00139746	0.0112278	yes	.	.	.	.	.
Achn328371	342.714	72.727	2.23644	0.0051983	0.0316893	yes	PREDICTED: cytochrome P450 94A1 [Sesamum indicum]	.	GO:0005789|endoplasmic reticulum membrane;GO:0016021|integral component of membrane;	GO:0020037|heme binding;GO:0005506|iron ion binding;GO:0004497|monooxygenase activity;GO:0016705|oxidoreductase activity, acting on paired donors, with incorporation or reduction of molecular oxygen;	.
Achn370901	172.481	2268.18	-3.71702	3.73161e-13	3.50874e-11	yes	hypothetical protein M569_14604 [Genlisea aurea]	GO:0055085|transmembrane transport;	GO:0016021|integral component of membrane;GO:0009506|plasmodesma;	GO:0005215|transporter activity;	.
Achn092491	144.467	452.606	-1.64752	0.00573572	0.0340591	yes	unnamed protein product [Vitis vinifera]	GO:0006810|transport;	GO:0016021|integral component of membrane;	GO:0005524|ATP binding;GO:0016887|ATPase activity;	.
Achn248251	2008.48	177.564	3.49969	3.34653e-13	3.17288e-11	yes	unnamed protein product [Coffea canephora]	GO:0019674|NAD metabolic process;GO:0006741|NADP biosynthetic process;	.	GO:0005524|ATP binding;GO:0003951|NAD+ kinase activity;GO:0042736|NADH kinase activity;	ppnK, NADK; NAD+ kinase [EC:2.7.1.23]
Achn346141	292.416	1113.38	-1.92885	0.00305899	0.0209279	yes	PREDICTED: auxin response factor 18 [Vitis vinifera]	GO:0009734|auxin-activated signaling pathway;GO:0006351|transcription, DNA-templated;	GO:0005634|nucleus;GO:0009506|plasmodesma;	GO:0003677|DNA binding;GO:0003700|transcription factor activity, sequence-specific DNA binding;	.
Achn325781	12.5479	0	Inf	0.00025701	0.00277428	yes	PREDICTED: metalloendoproteinase 1-like [Vitis vinifera]	.	GO:0031012|extracellular matrix;	GO:0004222|metalloendopeptidase activity;GO:0008270|zinc ion binding;	.
Achn297381	4168.94	241.538	4.10936	6.04717e-16	8.59518e-14	yes	PREDICTED: galactinol--sucrose galactosyltransferase [Vitis vinifera]	GO:0005975|carbohydrate metabolic process;	.	GO:0047274|galactinol-sucrose galactosyltransferase activity;	.
Achn385681	43.227	450.645	-3.38199	6.97373e-10	3.70759e-08	yes	PREDICTED: receptor-like protein kinase HSL1 [Nelumbo nucifera]	.	GO:0016021|integral component of membrane;GO:0005886|plasma membrane;	GO:0005524|ATP binding;GO:0004674|protein serine/threonine kinase activity;	E2.7.1.-
Achn385731	0.764067	89.7575	-6.87619	1.86546e-12	1.57603e-10	yes	PREDICTED: basic leucine zipper 61-like [Nelumbo nucifera]	GO:0045893|positive regulation of transcription, DNA-templated;GO:0006351|transcription, DNA-templated;	GO:0005634|nucleus;	GO:0003677|DNA binding;GO:0000977|RNA polymerase II regulatory region sequence-specific DNA binding;GO:0003700|transcription factor activity, sequence-specific DNA binding;	.
Achn311951	833.787	2395.2	-1.5224	0.00316003	0.0214174	yes	S-adenosylmethionine synthase [Glycine soja]	GO:0006730|one-carbon metabolic process;GO:0006556|S-adenosylmethionine biosynthetic process;	GO:0005737|cytoplasm;	GO:0005524|ATP binding;GO:0046872|metal ion binding;GO:0004478|methionine adenosyltransferase activity;	.
Achn098891	68.8109	291.096	-2.08079	4.41796e-05	0.000621574	yes	PREDICTED: uncharacterized protein LOC103325914 [Prunus mume]	.	.	.	.
Achn046091	568.748	54.8744	3.37358	5.41324e-11	3.54535e-09	yes	hypothetical protein CISIN_1g045032mg [Citrus sinensis]	GO:0006351|transcription, DNA-templated;	GO:0005634|nucleus;	GO:0043565|sequence-specific DNA binding;GO:0003700|transcription factor activity, sequence-specific DNA binding;	.
Achn338761	13.4988	102.661	-2.92699	0.0011634	0.00961396	yes	PREDICTED: LOW QUALITY PROTEIN: protein PLASTID MOVEMENT IMPAIRED 2-like [Malus domestica]	GO:0009904|chloroplast accumulation movement;GO:0009903|chloroplast avoidance movement;GO:0009637|response to blue light;	GO:0005829|cytosol;	.	.
Achn288231	155.049	755.459	-2.28463	0.000185307	0.00211676	yes	hypothetical protein VITISV_008739 [Vitis vinifera]	.	GO:0016021|integral component of membrane;GO:0005886|plasma membrane;	GO:0005524|ATP binding;GO:0004672|protein kinase activity;	.
Achn015781	64.358	187.05	-1.53923	0.00364881	0.0239733	yes	conserved hypothetical protein [Ricinus communis]	GO:0010196|nonphotochemical quenching;	GO:0009507|chloroplast;GO:0016021|integral component of membrane;	.	.
Achn386301	34.9584	188.103	-2.42781	6.43597e-05	0.000853097	yes	PREDICTED: phylloplanin-like [Gossypium raimondii]	GO:0006952|defense response;	GO:0005576|extracellular region;	.	.
Achn331501	25.1926	2.46632	3.35257	0.000454334	0.0044332	yes	Cation/H+ exchanger 18 [Theobroma cacao]	GO:0006813|potassium ion transport;GO:0006885|regulation of pH;	GO:0016021|integral component of membrane;GO:0005770|late endosome;	GO:0005451|monovalent cation:proton antiporter activity;	.
Achn112991	8.82123	52.2134	-2.56537	0.000676855	0.00617803	yes	PREDICTED: DNA replication complex GINS protein PSF1 isoform X2 [Sesamum indicum]	GO:1902983|DNA strand elongation involved in mitotic DNA replication;GO:1902975|mitotic DNA replication initiation;	GO:0005829|cytosol;GO:0000811|GINS complex;	GO:0043138|3'-5' DNA helicase activity;	GINS1, PSF1; GINS complex subunit 1
Achn376821	24.0936	262.431	-3.44522	8.88339e-10	4.58018e-08	yes	hypothetical protein CICLE_v100145182mg, partial [Citrus clementina]	GO:0051764|actin crosslink formation;GO:0051017|actin filament bundle assembly;GO:0051639|actin filament network formation;	GO:0005884|actin filament;GO:0032432|actin filament bundle;GO:0005737|cytoplasm;	GO:0051015|actin filament binding;	.
Achn390881	1679.93	300.009	2.48532	3.71432e-07	1.01565e-05	yes	PREDICTED: PLASMODESMATA CALLOSE-BINDING PROTEIN 3 [Sesamum indicum]	GO:0052543|callose deposition in cell wall;GO:0009408|response to heat;	GO:0031225|anchored component of membrane;GO:0046658|anchored component of plasma membrane;GO:0009505|plant-type cell wall;GO:0009506|plasmodesma;	GO:0001872|(1->3)-beta-D-glucan binding;GO:0004553|hydrolase activity, hydrolyzing O-glycosyl compounds;GO:0030247|polysaccharide binding;	.
Achn206801	47.6986	287.877	-2.59344	9.34824e-07	2.27423e-05	yes	PREDICTED: LOW QUALITY PROTEIN: basic endochitinase [Vitis vinifera]	GO:0016998|cell wall macromolecule catabolic process;GO:0006032|chitin catabolic process;GO:0009626|plant-type hypersensitive response;GO:0000272|polysaccharide catabolic process;GO:0009607|response to biotic stimulus;	GO:0005773|vacuole;	GO:0008061|chitin binding;GO:0004568|chitinase activity;	.
Achn307271	21.0746	85.9383	-2.0278	0.00533721	0.032271	yes	PREDICTED: muscle M-line assembly protein unc-89 [Vitis vinifera]	.	GO:0005737|cytoplasm;GO:0005874|microtubule;	.	.
Achn148051	6.03033	42.9581	-2.83262	0.00527353	0.0319879	yes	hypothetical protein MIMGU_mgv1a021791mg [Erythranthe guttata]	GO:0043161|proteasome-mediated ubiquitin-dependent protein catabolic process;GO:0042787|protein ubiquitination involved in ubiquitin-dependent protein catabolic process;GO:0030162|regulation of proteolysis;	GO:0005737|cytoplasm;GO:0019005|SCF ubiquitin ligase complex;	GO:0031625|ubiquitin protein ligase binding;	SPOP; speckle-type POZ protein
Achn315721	49.5397	10.6268	2.22088	0.0014273	0.0114142	yes	unnamed protein product [Vitis vinifera]	GO:0046345|abscisic acid catabolic process;GO:0016132|brassinosteroid biosynthetic process;GO:0010268|brassinosteroid homeostasis;GO:0007275|multicellular organismal development;GO:0016125|sterol metabolic process;	GO:0016021|integral component of membrane;	GO:0010295|(+)-abscisic acid 8'-hydroxylase activity;GO:0020037|heme binding;GO:0005506|iron ion binding;	E1.14.13.93; (+)-abscisic acid 8'-hydroxylase [EC:1.14.13.93]
Achn334971	1364.86	469.945	1.53819	0.000621768	0.0057622	yes	PREDICTED: alcohol dehydrogenase 1B [Sesamum indicum]	.	.	GO:0016491|oxidoreductase activity;GO:0008270|zinc ion binding;	K14465; succinate semialdehyde reductase (NADPH) [EC:1.1.1.-]
Achn373501	88.5829	361.856	-2.03031	4.13453e-05	0.000588735	yes	PREDICTED: kinesin-like protein KIFC3 [Vitis vinifera]	GO:0090136|epithelial cell-cell adhesion;GO:0007030|Golgi organization;GO:0007018|microtubule-based movement;GO:0007601|visual perception;GO:0045218|zonula adherens maintenance;	GO:0005813|centrosome;GO:0030659|cytoplasmic vesicle membrane;GO:0070062|extracellular exosome;GO:0005794|Golgi apparatus;GO:0005871|kinesin complex;GO:0005874|microtubule;GO:0005915|zonula adherens;	GO:0005524|ATP binding;GO:0008569|ATP-dependent microtubule motor activity, minus-end-directed;GO:0016887|ATPase activity;GO:0003777|microtubule motor activity;	KIFC2_3; kinesin family member C2/C3
Achn389321	2421.54	435.523	2.4751	4.31144e-07	1.15328e-05	yes	unnamed protein product [Vitis vinifera]	.	.	.	.
Achn266941	197.214	6.48461	4.9266	6.65312e-08	2.21114e-06	yes	glycosyltransferase [Actinidia deliciosa]	GO:0008152|metabolic process;	.	GO:0035251|UDP-glucosyltransferase activity;	.
Achn007601	1726.58	236.439	2.86838	2.52228e-09	1.18094e-07	yes	.	.	.	.	.
Achn051701	3386.21	468.097	2.85479	6.40905e-10	3.45583e-08	yes	PREDICTED: nuclear transcription factor Y subunit C-2 [Jatropha curcas]	GO:0045893|positive regulation of transcription, DNA-templated;GO:0006355|regulation of transcription, DNA-templated;GO:0006351|transcription, DNA-templated;	GO:0016602|CCAAT-binding factor complex;GO:0005737|cytoplasm;GO:0005634|nucleus;	GO:0003677|DNA binding;GO:0003700|transcription factor activity, sequence-specific DNA binding;	.
Achn054951	5.18578	188.936	-5.18719	1.2682e-12	1.11276e-10	yes	PREDICTED: laccase-12-like [Nicotiana tomentosiformis]	GO:0046274|lignin catabolic process;	GO:0048046|apoplast;	GO:0005507|copper ion binding;GO:0052716|hydroquinone:oxygen oxidoreductase activity;GO:0016722|oxidoreductase activity, oxidizing metal ions;	E1.10.3.2; laccase [EC:1.10.3.2]
Achn026321	2602.21	615.473	2.07997	2.24081e-05	0.000352295	yes	PREDICTED: aspartic proteinase-like [Solanum tuberosum]	GO:0006629|lipid metabolic process;	GO:0005773|vacuole;	GO:0004190|aspartic-type endopeptidase activity;	.
Achn127301	2177.77	41.553	5.71176	9.81642e-19	1.91459e-16	yes	Uncharacterized protein TCM_002896 [Theobroma cacao]	.	.	.	.
Achn263701	2688.41	782.117	1.7813	0.000283848	0.00301534	yes	PREDICTED: putative nuclease HARBI1 [Vitis vinifera]	.	GO:0005813|centrosome;GO:0005737|cytoplasm;GO:0005634|nucleus;	GO:0046872|metal ion binding;GO:0004518|nuclease activity;	.
Achn189611	10.2005	423.025	-5.37403	2.34509e-17	4.08381e-15	yes	Tubulin beta-1 chain [Auxenochlorella protothecoides]	GO:0007017|microtubule-based process;	GO:0005737|cytoplasm;GO:0005874|microtubule;	GO:0005525|GTP binding;GO:0003924|GTPase activity;GO:0005200|structural constituent of cytoskeleton;	.
Achn185751	21.6159	133.389	-2.62547	2.01264e-05	0.000320259	yes	PREDICTED: zinc finger CCCH domain-containing protein 34-like isoform X2 [Nicotiana sylvestris]	.	GO:0005634|nucleus;	GO:0003677|DNA binding;GO:0046872|metal ion binding;	.
Achn146601	0	11.5768	#NAME?	0.00365704	0.0240228	yes	PREDICTED: uncharacterized protein LOC100267631 [Vitis vinifera]	.	.	.	.
Achn328141	448.634	5265.57	-3.55298	1.36862e-05	0.000230003	yes	TubulinFtsZ family GTPase domain protein [Aspergillus flavus AF70]	GO:0007017|microtubule-based process;	GO:0005737|cytoplasm;GO:0005874|microtubule;	GO:0005525|GTP binding;GO:0003924|GTPase activity;GO:0005200|structural constituent of cytoskeleton;	.
Achn360091	62.8624	7.22401	3.12133	1.00059e-05	0.000175676	yes	PREDICTED: late embryogenesis abundant protein D-34-like [Nelumbo nucifera]	GO:0016567|protein ubiquitination;	.	.	.
Achn218721	12.5816	60.3162	-2.26123	0.00128923	0.0104622	yes	PREDICTED: RING-H2 finger protein ATL7-like [Nicotiana tomentosiformis]	GO:0016567|protein ubiquitination;	GO:0016021|integral component of membrane;	GO:0008270|zinc ion binding;	ATL7_58_59; E3 ubiquitin-protein ligase ATL7/58/59 [EC:2.3.2.27]
Achn044791	52.5572	220.043	-2.06583	0.000278466	0.00296926	yes	PREDICTED: pentatricopeptide repeat-containing protein At5g03800 [Vitis vinifera]	GO:0009793|embryo development ending in seed dormancy;	.	GO:0008270|zinc ion binding;	.
Achn094931	9.13274	66.8173	-2.8711	0.000258138	0.00278382	yes	PREDICTED: uncharacterized protein LOC100264304 [Vitis vinifera]	.	.	.	.
Achn347951	6.73612	54.4799	-3.01573	0.000107985	0.00133493	yes	MYB domain class transcription factor [Theobroma cacao]	GO:0006355|regulation of transcription, DNA-templated;GO:0006351|transcription, DNA-templated;	GO:0005634|nucleus;	GO:0003677|DNA binding;	.
Achn080411	147.868	584.479	-1.98284	0.000827735	0.00729091	yes	PREDICTED: uncharacterized protein LOC100256346 isoform X2 [Vitis vinifera]	.	.	.	.
Achn026051	23.7118	208.699	-3.13775	0.000336642	0.00348295	yes	PREDICTED: deSI-like protein At4g17486 [Vitis vinifera]	.	.	GO:0008233|peptidase activity;	.
Achn358941	32.7455	103.345	-1.6581	0.00680811	0.0389797	yes	PREDICTED: acidic mammalian chitinase-like [Vitis vinifera]	GO:0005975|carbohydrate metabolic process;GO:0006032|chitin catabolic process;GO:0006955|immune response;GO:0000272|polysaccharide catabolic process;GO:0009617|response to bacterium;	GO:0005576|extracellular region;GO:0005615|extracellular space;GO:0005764|lysosome;	GO:0008061|chitin binding;GO:0004568|chitinase activity;GO:0008843|endochitinase activity;GO:0004553|hydrolase activity, hydrolyzing O-glycosyl compounds;	E3.2.1.14; chitinase [EC:3.2.1.14]
Achn144061	4263.37	784.539	2.44208	2.9768e-07	8.40398e-06	yes	glutathione S-transferase 1 [Diospyros kaki]	GO:0009704|de-etiolation;GO:0006749|glutathione metabolic process;GO:0048527|lateral root development;GO:0080148|negative regulation of response to water deprivation;GO:0040008|regulation of growth;GO:0060416|response to growth hormone;GO:0080167|response to karrikin;GO:0009651|response to salt stress;GO:0009636|response to toxic substance;GO:0009407|toxin catabolic process;	GO:0009507|chloroplast;GO:0005737|cytoplasm;GO:0005829|cytosol;	GO:0004364|glutathione transferase activity;	GST, gst; glutathione S-transferase [EC:2.5.1.18]
Achn098421	8.19764	49.1463	-2.5838	0.00087689	0.00765082	yes	PREDICTED: uncharacterized protein LOC102585795 [Solanum tuberosum]	.	.	.	.
Achn042791	369.425	131.964	1.48513	0.00175928	0.0134727	yes	PREDICTED: protein N-lysine methyltransferase METTL21A-like [Solanum tuberosum]	GO:0018022|peptidyl-lysine methylation;GO:0006479|protein methylation;	GO:0005737|cytoplasm;	GO:0051117|ATPase binding;GO:0030544|Hsp70 protein binding;GO:0016279|protein-lysine N-methyltransferase activity;	.
Achn304301	4822.04	893.821	2.43158	0.000667338	0.0061115	yes	PREDICTED: uncharacterized protein LOC104247293 isoform X2 [Nicotiana sylvestris]	.	.	.	.
Achn303031	335.838	132.199	1.34506	0.00466005	0.029078	yes	PREDICTED: uncharacterized protein LOC104100349 [Nicotiana tomentosiformis]	.	.	.	.
Achn220971	107.679	342.314	-1.66859	0.000608034	0.00567343	yes	PREDICTED: uncharacterized protein LOC105648153 [Jatropha curcas]	GO:0006952|defense response;GO:2000117|negative regulation of cysteine-type endopeptidase activity;	GO:0005576|extracellular region;	GO:0004869|cysteine-type endopeptidase inhibitor activity;GO:0002020|protease binding;	.
Achn018251	387.79	7.88583	5.61987	1.35819e-15	1.81085e-13	yes	.	.	.	.	.
Achn339801	7.34962	146.328	-4.31539	0.000383095	0.00386858	yes	hypothetical protein CISIN_1g033630mg [Citrus sinensis]	.	.	.	.
Achn252931	1063.54	198.548	2.42131	0.00142183	0.011376	yes	hypothetical protein PRUPE_ppa015651mg [Prunus persica]	.	.	.	.
Achn138701	403.881	1448.31	-1.84236	0.00544233	0.03275	yes	PREDICTED: probable boron transporter 2 [Vitis vinifera]	GO:0051453|regulation of intracellular pH;GO:0048364|root development;	GO:0005887|integral component of plasma membrane;GO:0005886|plasma membrane;	GO:0015301|anion:anion antiporter activity;GO:0005452|inorganic anion exchanger activity;	.
Achn170791	328.052	46.2674	2.82586	2.27524e-08	8.65757e-07	yes	PREDICTED: ABC transporter G family member 21 [Vitis vinifera]	.	GO:0016021|integral component of membrane;GO:0005886|plasma membrane;	GO:0005524|ATP binding;GO:0042626|ATPase activity, coupled to transmembrane movement of substances;	.
Achn377221	247.112	621.546	-1.33069	0.0033782	0.0225601	yes	hypothetical protein VITISV_017203 [Vitis vinifera]	GO:0071555|cell wall organization;GO:0048868|pollen tube development;	GO:0005768|endosome;GO:0005794|Golgi apparatus;GO:0000139|Golgi membrane;GO:0016021|integral component of membrane;GO:0005802|trans-Golgi network;	GO:0016757|transferase activity, transferring glycosyl groups;	.
Achn323531	437.952	96.6582	2.17981	2.28415e-05	0.000358119	yes	PREDICTED: uncharacterized protein LOC105175876 isoform X1 [Sesamum indicum]	GO:0006412|translation;	GO:0005840|ribosome;	GO:0003735|structural constituent of ribosome;	.
Achn177141	20.6238	273.119	-3.72715	1.6786e-05	0.000275054	yes	hypothetical protein F383_22985 [Gossypium arboreum]	.	GO:0016021|integral component of membrane;GO:0005886|plasma membrane;	GO:0005524|ATP binding;GO:0004674|protein serine/threonine kinase activity;	.
Achn187281	3.59103	86.518	-4.59053	3.67805e-05	0.00053512	yes	ethylene response factor 16 [Diospyros kaki]	GO:0009873|ethylene-activated signaling pathway;GO:0006351|transcription, DNA-templated;	GO:0005634|nucleus;	GO:0003677|DNA binding;GO:0003700|transcription factor activity, sequence-specific DNA binding;	.
Achn034701	78.4795	307.141	-1.96851	8.04452e-05	0.00103448	yes	PREDICTED: uncharacterized protein LOC104879510 isoform X2 [Vitis vinifera]	.	GO:0009507|chloroplast;	.	.
Achn199431	9.06613	70.3098	-2.95517	0.00507971	0.0311109	yes	PREDICTED: protein Brevis radix-like 2 [Vitis vinifera]	.	GO:0005634|nucleus;	.	.
Achn145181	2358.61	65.73	5.16524	3.88715e-23	1.13399e-20	yes	putative serine/threonine-protein kinase Cx32 [Morus notabilis]	.	GO:0009507|chloroplast;	GO:0005524|ATP binding;GO:0004674|protein serine/threonine kinase activity;	E2.7.1.-
Achn299501	26.136	107.667	-2.04246	0.00053533	0.00509392	yes	GA signaling F-Box [Actinidia deliciosa]	GO:0009740|gibberellic acid mediated signaling pathway;GO:0016567|protein ubiquitination;GO:0010162|seed dormancy process;GO:0009845|seed germination;	GO:0005634|nucleus;GO:0019005|SCF ubiquitin ligase complex;	.	GID2, SLY1; F-box protein GID2
Achn196241	219.69	45.9783	2.25645	0.00665733	0.038409	yes	PREDICTED: probable WRKY transcription factor 75 [Fragaria vesca subsp. vesca]	GO:0010055|atrichoblast differentiation;GO:0048527|lateral root development;GO:0000122|negative regulation of transcription from RNA polymerase II promoter;GO:0043620|regulation of DNA-templated transcription in response to stress;GO:0032107|regulation of response to nutrient levels;GO:0006351|transcription, DNA-templated;	GO:0005634|nucleus;	GO:0001046|core promoter sequence-specific DNA binding;GO:0003700|transcription factor activity, sequence-specific DNA binding;GO:0044212|transcription regulatory region DNA binding;	.
Achn188611	0.355929	19.375	-5.76646	0.000412333	0.00409478	yes	PREDICTED: uncharacterized protein LOC100245966 [Vitis vinifera]	.	.	.	.
Achn040491	0	25.4593	#NAME?	2.88187e-05	0.000435551	yes	PREDICTED: uncharacterized protein LOC104241979 [Nicotiana sylvestris]	.	.	.	.
Achn287541	54.5637	257.392	-2.23795	1.59861e-05	0.000263466	yes	Uncharacterized protein TCM_011920 [Theobroma cacao]	.	.	.	.
Achn261461	3444.86	1273.87	1.43523	0.000968402	0.0082827	yes	PREDICTED: cyclin-dependent kinase G-2 isoform X1 [Vitis vinifera]	.	.	GO:0005524|ATP binding;GO:0004693|cyclin-dependent protein serine/threonine kinase activity;GO:0008353|RNA polymerase II carboxy-terminal domain kinase activity;	CDC2L; cell division cycle 2-like [EC:2.7.11.22]
Achn123371	81.6076	241.28	-1.56394	0.00150565	0.0119209	yes	hypothetical protein B456_013G052500 [Gossypium raimondii]	.	GO:0016021|integral component of membrane;	.	.
Achn045461	119.69	2520.42	-4.39629	7.46768e-07	1.86185e-05	yes	PREDICTED: probable pectinesterase/pectinesterase inhibitor 34 [Erythranthe guttatus]	GO:0042545|cell wall modification;GO:0045490|pectin catabolic process;	GO:0071944|cell periphery;GO:0005618|cell wall;GO:0016021|integral component of membrane;	GO:0045330|aspartyl esterase activity;GO:0030599|pectinesterase activity;GO:0046910|pectinesterase inhibitor activity;	.
Achn281131	27.3125	173.612	-2.66823	3.04436e-06	6.29376e-05	yes	PREDICTED: G-type lectin S-receptor-like serine/threonine-protein kinase At2g19130 [Pyrus x bretschneideri]	GO:0006468|protein phosphorylation;GO:0048544|recognition of pollen;	GO:0016021|integral component of membrane;GO:0005886|plasma membrane;	GO:0005524|ATP binding;GO:0005516|calmodulin binding;GO:0030246|carbohydrate binding;GO:0004674|protein serine/threonine kinase activity;	.
Achn296281	630.491	235.302	1.42196	0.00147932	0.0117451	yes	hypothetical protein VITISV_030011 [Vitis vinifera]	GO:0009742|brassinosteroid mediated signaling pathway;GO:0032502|developmental process;GO:0045892|negative regulation of transcription, DNA-templated;GO:0040008|regulation of growth;GO:0009641|shade avoidance;GO:0006351|transcription, DNA-templated;	GO:0005634|nucleus;	GO:0042803|protein homodimerization activity;GO:0003712|transcription cofactor activity;	.
Achn138881	739.114	251.819	1.55341	0.000601942	0.00563353	yes	cytochrome P450 90A2 [Camellia japonica]	GO:0048657|anther wall tapetum cell differentiation;GO:0016132|brassinosteroid biosynthetic process;GO:0010268|brassinosteroid homeostasis;GO:0010584|pollen exine formation;GO:0009911|positive regulation of flower development;GO:0010224|response to UV-B;GO:0016125|sterol metabolic process;	GO:0016021|integral component of membrane;	GO:0020037|heme binding;GO:0005506|iron ion binding;GO:0004497|monooxygenase activity;GO:0016705|oxidoreductase activity, acting on paired donors, with incorporation or reduction of molecular oxygen;	CYP90A1, CPD; cytochrome P450, family 90, subfamily A, polypeptide 1 [EC:1.14.-.-]
Achn191221	121.846	460.914	-1.91943	0.000539108	0.00512165	yes	unnamed protein product [Vitis vinifera]	.	GO:0016021|integral component of membrane;GO:0005886|plasma membrane;	GO:0005524|ATP binding;GO:0004672|protein kinase activity;	.
Achn198351	1767.39	786.402	1.16828	0.00755546	0.0423245	yes	PREDICTED: transcription factor HBP-1b(c38) [Vitis vinifera]	GO:0006351|transcription, DNA-templated;	GO:0005634|nucleus;	GO:0043565|sequence-specific DNA binding;GO:0003700|transcription factor activity, sequence-specific DNA binding;	.
Achn386151	22.4279	466.809	-4.37947	2.28924e-15	2.95971e-13	yes	hypothetical protein CISIN_1g016789mg [Citrus sinensis]	.	GO:0016021|integral component of membrane;GO:0005886|plasma membrane;	GO:0005524|ATP binding;GO:0004674|protein serine/threonine kinase activity;	.
Achn091881	16.6006	104.838	-2.65885	0.00301559	0.0207141	yes	tetratricopeptide repeat-like superfamily protein [Camellia sinensis var. sinensis]	.	.	GO:0008270|zinc ion binding;	.
Achn372861	7.53019	483.491	-6.00466	8.97891e-22	2.22078e-19	yes	PREDICTED: uncharacterized protein LOC103454490 [Malus domestica]	.	.	.	.
Achn057931	438.801	86.7489	2.33865	0.000122251	0.0014913	yes	WRKY transcription factor 53 family protein [Populus trichocarpa]	GO:0006351|transcription, DNA-templated;	GO:0005634|nucleus;	GO:0043565|sequence-specific DNA binding;GO:0003700|transcription factor activity, sequence-specific DNA binding;	.
Achn265201	807.968	237.569	1.76595	0.00013787	0.00165522	yes	PREDICTED: uncharacterized protein LOC100267937 [Vitis vinifera]	GO:0007275|multicellular organismal development;GO:0006351|transcription, DNA-templated;	.	GO:0008270|zinc ion binding;	.
Achn358481	1204.64	485.913	1.30983	0.00290859	0.0201616	yes	PREDICTED: cytochrome P450 86B1-like [Sesamum indicum]	GO:0071555|cell wall organization;GO:0010345|suberin biosynthetic process;GO:0042761|very long-chain fatty acid biosynthetic process;	GO:0005783|endoplasmic reticulum;GO:0005789|endoplasmic reticulum membrane;GO:0016021|integral component of membrane;	GO:0020037|heme binding;GO:0005506|iron ion binding;GO:0004497|monooxygenase activity;GO:0016705|oxidoreductase activity, acting on paired donors, with incorporation or reduction of molecular oxygen;	CYP86B1; fatty acid omega-hydroxylase [EC:1.14.-.-]
Achn240481	20027.7	2115.33	3.24305	1.77942e-12	1.52601e-10	yes	PREDICTED: 20 kDa chaperonin, chloroplastic [Jatropha curcas]	GO:0051085|chaperone mediated protein folding requiring cofactor;GO:1901671|positive regulation of superoxide dismutase activity;GO:0046686|response to cadmium ion;GO:0009409|response to cold;GO:0006986|response to unfolded protein;	GO:0048046|apoplast;GO:0009507|chloroplast;GO:0009941|chloroplast envelope;GO:0009570|chloroplast stroma;GO:0009535|chloroplast thylakoid membrane;GO:0005759|mitochondrial matrix;GO:0005739|mitochondrion;GO:0009536|plastid;GO:0009579|thylakoid;	GO:0005524|ATP binding;GO:0051087|chaperone binding;GO:0005507|copper ion binding;GO:0051082|unfolded protein binding;	groES, HSPE1; chaperonin GroES
Achn171461	16.3653	113.892	-2.79896	1.72039e-05	0.000280338	yes	PREDICTED: ras-related protein RABH1e [Sesamum indicum]	GO:0006891|intra-Golgi vesicle-mediated transport;GO:0015031|protein transport;GO:0042147|retrograde transport, endosome to Golgi;GO:0006890|retrograde vesicle-mediated transport, Golgi to ER;GO:0007264|small GTPase mediated signal transduction;	GO:0005829|cytosol;GO:0005794|Golgi apparatus;GO:0000139|Golgi membrane;	GO:0005525|GTP binding;	RAB6A; Ras-related protein Rab-6A
Achn054541	372.369	83.9317	2.14945	7.79318e-06	0.000141488	yes	Chaperone binding,ATPase activators [Theobroma cacao]	.	.	GO:0046872|metal ion binding;GO:0004721|phosphoprotein phosphatase activity;	.
Achn360591	182.636	7510.85	-5.36193	5.94848e-25	1.9712e-22	yes	JAZ2 [Hevea brasiliensis]	GO:0006952|defense response;GO:1903507|negative regulation of nucleic acid-templated transcription;GO:0031347|regulation of defense response;GO:2000022|regulation of jasmonic acid mediated signaling pathway;GO:0006355|regulation of transcription, DNA-templated;GO:0009753|response to jasmonic acid;GO:0009611|response to wounding;GO:0006351|transcription, DNA-templated;	GO:0005634|nucleus;	GO:0003714|transcription corepressor activity;	JAZ; jasmonate ZIM domain-containing protein
Achn288351	3.87254	52.4854	-3.76056	0.000915097	0.00792744	yes	PREDICTED: uncharacterized protein LOC100259609 [Vitis vinifera]	.	.	.	.
Achn059721	2.00289	43.3188	-4.43484	2.08333e-05	0.000330122	yes	hypothetical protein PRUPE_ppa024047mg [Prunus persica]	GO:0030154|cell differentiation;GO:0006952|defense response;GO:0009908|flower development;GO:0009740|gibberellic acid mediated signaling pathway;GO:0009938|negative regulation of gibberellic acid mediated signaling pathway;GO:0010187|negative regulation of seed germination;GO:0009737|response to abscisic acid;GO:0009739|response to gibberellin;GO:0006351|transcription, DNA-templated;	GO:0005634|nucleus;	GO:0043565|sequence-specific DNA binding;GO:0003700|transcription factor activity, sequence-specific DNA binding;GO:0000989|transcription factor activity, transcription factor binding;	DELLA; DELLA protein
Achn194241	218.259	33.3673	2.70954	0.000364789	0.0037145	yes	Peroxidase superfamily protein [Theobroma cacao]	GO:0050832|defense response to fungus;GO:0042744|hydrogen peroxide catabolic process;GO:0009664|plant-type cell wall organization;GO:0006979|response to oxidative stress;GO:0048511|rhythmic process;	GO:0005829|cytosol;GO:0009505|plant-type cell wall;	GO:0020037|heme binding;GO:0046872|metal ion binding;GO:0004601|peroxidase activity;	E1.11.1.7; peroxidase [EC:1.11.1.7]
Achn238481	2.39662	64.9056	-4.75927	0.000813976	0.0071957	yes	ethylene response factor 2 [Actinidia deliciosa]	GO:0009873|ethylene-activated signaling pathway;GO:0006351|transcription, DNA-templated;	GO:0005634|nucleus;	GO:0003700|transcription factor activity, sequence-specific DNA binding;GO:0044212|transcription regulatory region DNA binding;	.
Achn342861	34.9005	302.402	-3.11515	0.00017027	0.00197005	yes	PREDICTED: serine decarboxylase-like [Sesamum indicum]	GO:0019752|carboxylic acid metabolic process;GO:0006580|ethanolamine metabolic process;	GO:0005829|cytosol;GO:0005886|plasma membrane;	GO:0016831|carboxy-lyase activity;GO:0030170|pyridoxal phosphate binding;	hdc, HDC; histidine decarboxylase [EC:4.1.1.22]
Achn070291	24.3775	281.364	-3.52882	8.62512e-05	0.00109894	yes	unnamed protein product [Coffea canephora]	GO:0045490|pectin catabolic process;	.	GO:0046872|metal ion binding;GO:0030570|pectate lyase activity;	pel; pectate lyase [EC:4.2.2.2]
Achn237761	500.936	66.4687	2.91388	0.000723781	0.0065476	yes	hypothetical protein VITISV_022081 [Vitis vinifera]	.	.	.	.
Achn019641	703.76	264.841	1.40996	0.00196793	0.0147366	yes	PREDICTED: transport and Golgi organization 2 homolog [Vitis vinifera]	GO:0006355|regulation of transcription, DNA-templated;GO:0006351|transcription, DNA-templated;	GO:0005634|nucleus;	GO:0003677|DNA binding;	.
Achn354381	213.118	29.0734	2.87388	3.92618e-07	1.06809e-05	yes	PREDICTED: glycosyltransferase family 64 protein C4-like isoform X2 [Nelumbo nucifera]	GO:0009738|abscisic acid-activated signaling pathway;GO:0006024|glycosaminoglycan biosynthetic process;GO:0015012|heparan sulfate proteoglycan biosynthetic process;GO:0007275|multicellular organismal development;GO:0010401|pectic galactan metabolic process;GO:0010087|phloem or xylem histogenesis;GO:0006486|protein glycosylation;GO:0009737|response to abscisic acid;GO:0016337|single organismal cel…	GO:0005768|endosome;GO:0005794|Golgi apparatus;GO:0000139|Golgi membrane;GO:0016021|integral component of membrane;GO:0005802|trans-Golgi network;	GO:0046872|metal ion binding;GO:0035251|UDP-glucosyltransferase activity;	.
Achn282651	0.764067	76.7205	-6.64977	8.36981e-10	4.35094e-08	yes	PREDICTED: NAC domain-containing protein 43-like [Vitis vinifera]	GO:0010047|fruit dehiscence;GO:0009834|plant-type secondary cell wall biogenesis;GO:0045893|positive regulation of transcription, DNA-templated;GO:0006351|transcription, DNA-templated;	GO:0005634|nucleus;	GO:0003677|DNA binding;GO:0003700|transcription factor activity, sequence-specific DNA binding;	.
Achn322961	0.711858	24.6283	-5.11258	0.00529401	0.0320746	yes	PREDICTED: uncharacterized protein LOC104427107 [Eucalyptus grandis]	.	.	.	.
Achn233881	24.5035	154.471	-2.65628	3.61442e-06	7.25263e-05	yes	gibberellin 20-oxidase [Camellia sinensis]	GO:0009908|flower development;GO:0009740|gibberellic acid mediated signaling pathway;GO:0009686|gibberellin biosynthetic process;GO:0048366|leaf development;GO:0009739|response to gibberellin;GO:0048575|short-day photoperiodism, flowering;GO:0009826|unidimensional cell growth;	GO:0005737|cytoplasm;	GO:0045544|gibberellin 20-oxidase activity;GO:0046872|metal ion binding;	E1.14.11.12; gibberellin 20-oxidase [EC:1.14.11.12]
Achn118171	2100.95	331.624	2.66342	1.26147e-05	0.000214424	yes	PREDICTED: cytochrome P450 81E8-like [Fragaria vesca subsp. vesca]	.	GO:0016021|integral component of membrane;	GO:0020037|heme binding;GO:0005506|iron ion binding;GO:0004497|monooxygenase activity;GO:0016705|oxidoreductase activity, acting on paired donors, with incorporation or reduction of molecular oxygen;	.
Achn286101	4411.17	1788.54	1.30238	0.0027015	0.0189685	yes	PREDICTED: BEL1-like homeodomain protein 1 [Sesamum indicum]	GO:0010197|polar nucleus fusion;GO:0009737|response to abscisic acid;GO:0010201|response to continuous far red light stimulus by the high-irradiance response system;GO:0009610|response to symbiotic fungus;GO:0006351|transcription, DNA-templated;	GO:0005737|cytoplasm;GO:0005634|nucleus;	GO:0003677|DNA binding;GO:0046982|protein heterodimerization activity;GO:0042803|protein homodimerization activity;GO:0003700|transcription factor activity, sequence-specific DNA binding;	.
Achn373731	40.0165	212.157	-2.40646	0.00334349	0.0223984	yes	multidrug and toxic extrusion transporter [Vaccinium corymbosum]	GO:0006855|drug transmembrane transport;	GO:0016021|integral component of membrane;	GO:0015297|antiporter activity;GO:0015238|drug transmembrane transporter activity;	TC.MATE, SLC47A, norM, mdtK, dinF; multidrug resistance protein, MATE family
Achn248371	159.481	472.9	-1.56815	0.000976594	0.00832811	yes	PREDICTED: probable galacturonosyltransferase 4 isoform X3 [Eucalyptus grandis]	GO:0071555|cell wall organization;GO:0045489|pectin biosynthetic process;	GO:0005794|Golgi apparatus;GO:0000139|Golgi membrane;GO:0016021|integral component of membrane;	GO:0047262|polygalacturonate 4-alpha-galacturonosyltransferase activity;	GAUT; alpha-1,4-galacturonosyltransferase [EC:2.4.1.43]
Achn060251	16.4175	78.0374	-2.24893	0.000799758	0.0070939	yes	.	.	.	.	.
Achn390151	250.363	648.326	-1.3727	0.00260115	0.0184158	yes	GDSL esterase/lipase [Morus notabilis]	GO:0016042|lipid catabolic process;	GO:0005576|extracellular region;	GO:0016788|hydrolase activity, acting on ester bonds;	.
Achn244721	320.843	792.291	-1.30416	0.00366782	0.0240842	yes	PREDICTED: aldose 1-epimerase-like [Cucumis sativus]	GO:0033499|galactose catabolic process via UDP-galactose;GO:0006006|glucose metabolic process;	GO:0005737|cytoplasm;GO:0070062|extracellular exosome;	GO:0004034|aldose 1-epimerase activity;GO:0030246|carbohydrate binding;	galM, GALM; aldose 1-epimerase [EC:5.1.3.3]
Achn217741	27.1559	125.884	-2.21275	0.000689309	0.00627902	yes	PREDICTED: transcription factor TCP15 [Vitis vinifera]	GO:0008283|cell proliferation;GO:0010229|inflorescence development;GO:0031347|regulation of defense response;GO:0010029|regulation of seed germination;GO:0006355|regulation of transcription, DNA-templated;GO:0009737|response to abscisic acid;GO:0009735|response to cytokinin;GO:0009739|response to gibberellin;GO:0006351|transcription, DNA-templated;	GO:0005634|nucleus;	GO:0003677|DNA binding;GO:0003700|transcription factor activity, sequence-specific DNA binding;	.
Achn007081	1.90627	58.7192	-4.94501	1.15801e-07	3.62949e-06	yes	PREDICTED: ethylene-responsive transcription factor TINY-like [Vitis vinifera]	GO:0009873|ethylene-activated signaling pathway;GO:0045893|positive regulation of transcription, DNA-templated;GO:0006351|transcription, DNA-templated;	GO:0005634|nucleus;	GO:0043565|sequence-specific DNA binding;GO:0003700|transcription factor activity, sequence-specific DNA binding;	EREBP; EREBP-like factor
Achn177861	1162.31	88.8932	3.70878	1.15442e-13	1.17972e-11	yes	hypothetical protein OsI_37074 [Oryza sativa Indica Group]	.	.	GO:0005524|ATP binding;	.
Achn196491	5.41509	32.3287	-2.57776	0.00440669	0.0277815	yes	PREDICTED: vegetative incompatibility protein HET-E-1 [Vitis vinifera]	GO:0000281|mitotic cytokinesis;GO:0031037|myosin II filament disassembly;GO:0018107|peptidyl-threonine phosphorylation;GO:0046777|protein autophosphorylation;	GO:0005826|actomyosin contractile ring;GO:0005737|cytoplasm;	GO:0005524|ATP binding;GO:0016905|myosin heavy chain kinase activity;GO:0045159|myosin II binding;GO:0004674|protein serine/threonine kinase activity;	.
Achn355991	29.8471	89.184	-1.5792	0.00863218	0.0469311	yes	.	.	.	.	.
Achn300241	1241.06	96.8674	3.67941	3.38215e-14	3.79735e-12	yes	unnamed protein product [Coffea canephora]	GO:0006364|rRNA processing;	GO:0005730|nucleolus;GO:0032040|small-subunit processome;	.	UTP24, FCF1; U3 small nucleolar RNA-associated protein 24
Achn277681	3564.29	587.556	2.60081	1.07035e-08	4.36476e-07	yes	PREDICTED: LOW QUALITY PROTEIN: homogentisate 1,2-dioxygenase-like [Solanum tuberosum]	GO:1902000|homogentisate catabolic process;GO:0006559|L-phenylalanine catabolic process;GO:0006572|tyrosine catabolic process;	GO:0005829|cytosol;	GO:0004411|homogentisate 1,2-dioxygenase activity;GO:0046872|metal ion binding;	HGD, hmgA; homogentisate 1,2-dioxygenase [EC:1.13.11.5]
Achn149211	159.034	753.871	-2.24498	0.0025125	0.0179197	yes	PREDICTED: uncharacterized protein LOC101300076 isoform X1 [Fragaria vesca subsp. vesca]	GO:0007163|establishment or maintenance of cell polarity;GO:0001578|microtubule bundle formation;GO:0000226|microtubule cytoskeleton organization;GO:0009825|multidimensional cell growth;GO:0010091|trichome branching;	GO:0055028|cortical microtubule;	.	.
Achn052521	72.4179	241.821	-1.73952	0.0030154	0.0207141	yes	PREDICTED: uncharacterized protein LOC100243335 [Vitis vinifera]	GO:0007186|G-protein coupled receptor signaling pathway;	GO:0005634|nucleus;	GO:0005525|GTP binding;GO:0003924|GTPase activity;GO:0046872|metal ion binding;GO:0004871|signal transducer activity;	.
Achn333251	698.92	2155	-1.62449	0.000250375	0.00271361	yes	PREDICTED: 50S ribosomal protein L24, chloroplastic [Nicotiana sylvestris]	GO:0006412|translation;	GO:0009507|chloroplast;GO:0005840|ribosome;	GO:0019843|rRNA binding;GO:0003735|structural constituent of ribosome;	.
Achn016191	13.7099	0.253516	5.757	0.000528456	0.00503796	yes	hypothetical protein AALP_AA6G029600 [Arabis alpina]	.	.	.	.
Achn038421	424.192	1092.42	-1.36474	0.0024299	0.0174531	yes	Gamma-glutamyl hydrolase [Morus notabilis]	GO:0006541|glutamine metabolic process;GO:0046900|tetrahydrofolylpolyglutamate metabolic process;	GO:0005618|cell wall;GO:0005615|extracellular space;GO:0005773|vacuole;	GO:0034722|gamma-glutamyl-peptidase activity;GO:0008242|omega peptidase activity;	GGH; gamma-glutamyl hydrolase [EC:3.4.19.9]
Achn081581	3540.73	430.997	3.03829	7.03419e-11	4.53002e-09	yes	hypothetical protein PRUPE_ppa009180mg [Prunus persica]	GO:0010200|response to chitin;GO:0006351|transcription, DNA-templated;	GO:0005634|nucleus;	GO:0043565|sequence-specific DNA binding;GO:0003700|transcription factor activity, sequence-specific DNA binding;	HSFF; heat shock transcription factor, other eukaryote
Achn301341	348.26	837.69	-1.26625	0.00528496	0.0320345	yes	PREDICTED: uncharacterized protein LOC104243063 [Nicotiana sylvestris]	.	.	.	.
Achn344831	1485.77	127.976	3.53726	1.78128e-07	5.3718e-06	yes	PREDICTED: E3 ubiquitin-protein ligase RMA1H1 [Vitis vinifera]	GO:0043161|proteasome-mediated ubiquitin-dependent protein catabolic process;GO:0016567|protein ubiquitination;GO:0009409|response to cold;GO:0009723|response to ethylene;GO:0006970|response to osmotic stress;GO:0009414|response to water deprivation;GO:0009611|response to wounding;	GO:0005789|endoplasmic reticulum membrane;GO:0016021|integral component of membrane;	GO:0016874|ligase activity;GO:0004842|ubiquitin-protein transferase activity;GO:0008270|zinc ion binding;	.
Achn246331	56.1146	658.985	-3.5538	4.03174e-12	3.19284e-10	yes	Nucleotide-diphospho-sugar transferases superfamily protein isoform 1 [Theobroma cacao]	GO:0071555|cell wall organization;GO:0009294|DNA mediated transformation;GO:0009617|response to bacterium;	GO:0000139|Golgi membrane;GO:0016021|integral component of membrane;	GO:0047259|glucomannan 4-beta-mannosyltransferase activity;GO:0051753|mannan synthase activity;	CSLA; beta-mannan synthase [EC:2.4.1.32]
Achn017571	91.169	557.379	-2.61204	0.000156267	0.00182912	yes	PREDICTED: non-specific phospholipase C6-like [Sesamum indicum]	GO:0009395|phospholipid catabolic process;	GO:0005576|extracellular region;	GO:0003993|acid phosphatase activity;	plcC; phospholipase C [EC:3.1.4.3]
Achn325531	3691.79	729.192	2.33995	0.00317574	0.0214774	yes	hypothetical protein PRUPE_ppa006672mg [Prunus persica]	.	.	GO:0046872|metal ion binding;GO:0004722|protein serine/threonine phosphatase activity;	PTC2_3; protein phosphatase 2C homolog 2/3 [EC:3.1.3.16]
Achn114441	335.689	98.3851	1.77061	0.000231074	0.00253928	yes	PREDICTED: probable cyclic nucleotide-gated ion channel 5 isoform X3 [Nelumbo nucifera]	GO:0009860|pollen tube growth;GO:0042391|regulation of membrane potential;	GO:0005887|integral component of plasma membrane;	GO:0030552|cAMP binding;GO:0030553|cGMP binding;GO:0005249|voltage-gated potassium channel activity;	CNGF; cyclic nucleotide gated channel, other eukaryote
Achn120111	327.401	1809.42	-2.4664	4.1468e-05	0.000590184	yes	PREDICTED: zinc finger A20 and AN1 domain-containing stress-associated protein 4 isoform X1 [Sesamum indicum]	.	.	GO:0003677|DNA binding;GO:0008270|zinc ion binding;	.
Achn006021	45.6815	7.10178	2.68536	0.000353839	0.00362244	yes	UPF0496 protein [Theobroma cacao]	.	GO:0016021|integral component of membrane;	.	.
Achn283531	49.1948	329.381	-2.74318	0.00141592	0.011342	yes	PREDICTED: filament-like plant protein 7 [Populus euphratica]	GO:0000184|nuclear-transcribed mRNA catabolic process, nonsense-mediated decay;GO:1900151|regulation of nuclear-transcribed mRNA catabolic process, deadenylation-dependent decay;GO:0060211|regulation of nuclear-transcribed mRNA poly(A) tail shortening;GO:0006446|regulation of translational initiation;GO:0009651|response to salt stress;GO:0006413|translational initiation;GO:0016032|viral process;	GO:0005829|cytosol;GO:0005634|nucleus;	GO:0000166|nucleotide binding;GO:0003743|translation initiation factor activity;	.
Achn146291	73.1562	214.818	-1.55406	0.00314661	0.0213434	yes	PREDICTED: rac-like GTP-binding protein ARAC7 isoform X3 [Sesamum indicum]	GO:0009738|abscisic acid-activated signaling pathway;GO:0007264|small GTPase mediated signal transduction;	GO:0005622|intracellular;GO:0005886|plasma membrane;	GO:0005525|GTP binding;	RAC1; Ras-related C3 botulinum toxin substrate 1
Achn130521	6929.36	2741.4	1.33781	0.00201182	0.0149831	yes	PREDICTED: clustered mitochondria protein homolog [Jatropha curcas]	GO:0048312|intracellular distribution of mitochondria;	GO:0005737|cytoplasm;	.	TIF31, CLU1; protein TIF31
Achn189281	85.9716	11.5727	2.89313	4.37006e-06	8.56742e-05	yes	PREDICTED: cation/H(+) antiporter 18-like [Nicotiana tomentosiformis]	GO:0006813|potassium ion transport;GO:0006885|regulation of pH;	GO:0016021|integral component of membrane;GO:0005770|late endosome;	GO:0005451|monovalent cation:proton antiporter activity;	.
Achn210241	26.7351	223.382	-3.0627	5.24737e-08	1.78924e-06	yes	unnamed protein product [Coffea canephora]	GO:0006355|regulation of transcription, DNA-templated;GO:0006351|transcription, DNA-templated;	GO:0005634|nucleus;	GO:0003677|DNA binding;GO:0003700|transcription factor activity, sequence-specific DNA binding;	.
Achn069431	374.964	1530.27	-2.02896	0.00480706	0.0297452	yes	unnamed protein product [Coffea canephora]	GO:0009734|auxin-activated signaling pathway;GO:0009733|response to auxin;GO:0006351|transcription, DNA-templated;	GO:0005634|nucleus;	GO:0003700|transcription factor activity, sequence-specific DNA binding;	IAA; auxin-responsive protein IAA
Achn381801	56.8945	275.995	-2.27828	0.0052954	0.032075	yes	Calcineurin B-like protein 7 [Morus notabilis]	.	GO:0005886|plasma membrane;	GO:0005509|calcium ion binding;	.
Achn086341	632.502	1463.95	-1.21073	0.0052463	0.0318851	yes	hypothetical protein B456_002G243700 [Gossypium raimondii]	.	GO:0005737|cytoplasm;	GO:0005524|ATP binding;GO:0016301|kinase activity;GO:0000287|magnesium ion binding;GO:0030955|potassium ion binding;GO:0004743|pyruvate kinase activity;	PK, pyk; pyruvate kinase [EC:2.7.1.40]
Achn144331	3.2273	62.0424	-4.26485	1.88089e-06	4.13918e-05	yes	PREDICTED: polygalacturonase At1g48100 [Vitis vinifera]	GO:0005975|carbohydrate metabolic process;GO:0071555|cell wall organization;	GO:0005618|cell wall;GO:0005576|extracellular region;	GO:0004650|polygalacturonase activity;	.
Achn282791	82.6356	282.197	-1.77187	0.000494507	0.00476929	yes	PREDICTED: BTB/POZ domain-containing protein At3g05675 [Vitis vinifera]	GO:0016567|protein ubiquitination;	.	.	.
Achn293391	2165.89	14794.7	-2.77205	2.29349e-06	4.89871e-05	yes	PREDICTED: tubulin alpha chain-like [Phoenix dactylifera]	GO:0007017|microtubule-based process;	GO:0005737|cytoplasm;GO:0005874|microtubule;	GO:0005525|GTP binding;GO:0003924|GTPase activity;GO:0005200|structural constituent of cytoskeleton;	.
Achn321511	12.7838	438.726	-5.10093	4.75774e-05	0.000662215	yes	PREDICTED: probable histone H2A variant 1 [Solanum lycopersicum]	GO:0006342|chromatin silencing;	GO:0000790|nuclear chromatin;GO:0000786|nucleosome;	GO:0003677|DNA binding;	H2A; histone H2A
Achn152571	4826.31	1108.44	2.12239	1.79445e-06	3.97458e-05	yes	Vacuolar cation/proton exchanger 1a, putative [Ricinus communis]	GO:0006874|cellular calcium ion homeostasis;GO:0030026|cellular manganese ion homeostasis;GO:0006882|cellular zinc ion homeostasis;GO:0055062|phosphate ion homeostasis;GO:0006793|phosphorus metabolic process;GO:0051592|response to calcium ion;GO:0009624|response to nematode;	GO:0016021|integral component of membrane;GO:0009705|plant-type vacuole membrane;GO:0005774|vacuolar membrane;GO:0005773|vacuole;	GO:0015369|calcium:proton antiporter activity;	chaA, CAX; Ca2+:H+ antiporter
Achn138271	11.6825	60.6979	-2.3773	0.00780946	0.0434407	yes	PREDICTED: flavin-containing monooxygenase FMO GS-OX-like 9-like [Solanum tuberosum]	GO:0055114|oxidation-reduction process;	.	GO:0050660|flavin adenine dinucleotide binding;GO:0004497|monooxygenase activity;GO:0004499|N,N-dimethylaniline monooxygenase activity;GO:0050661|NADP binding;	.
Achn267041	15.4446	287.932	-4.22055	1.17927e-10	7.23939e-09	yes	unnamed protein product [Vitis vinifera]	GO:0009738|abscisic acid-activated signaling pathway;GO:0045454|cell redox homeostasis;GO:0009789|positive regulation of abscisic acid-activated signaling pathway;GO:0009737|response to abscisic acid;GO:0006970|response to osmotic stress;GO:0009651|response to salt stress;	GO:0005623|cell;	.	.
Achn078261	21.806	126.906	-2.54096	0.00197526	0.014772	yes	PREDICTED: myb-related protein Myb4-like [Populus euphratica]	GO:0006355|regulation of transcription, DNA-templated;GO:0006351|transcription, DNA-templated;	GO:0005634|nucleus;	GO:0003677|DNA binding;	MYBP; myb proto-oncogene protein, plant
Achn182041	168.665	616.58	-1.87013	0.00217494	0.0159679	yes	PREDICTED: alpha,alpha-trehalose-phosphate synthase [UDP-forming] 1-like [Vitis vinifera]	GO:0051301|cell division;GO:0016311|dephosphorylation;GO:0009793|embryo development ending in seed dormancy;GO:0009832|plant-type cell wall biogenesis;GO:0010182|sugar mediated signaling pathway;GO:0005992|trehalose biosynthetic process;GO:0005991|trehalose metabolic process;GO:0070413|trehalose metabolism in response to stress;	GO:0005946|alpha,alpha-trehalose-phosphate synthase complex (UDP-forming);GO:0005618|cell wall;GO:0005576|extracellular region;GO:0005773|vacuole;	GO:0003825|alpha,alpha-trehalose-phosphate synthase (UDP-forming) activity;	TPS; trehalose 6-phosphate synthase/phosphatase [EC:2.4.1.15 3.1.3.12]
Achn235731	85.0946	300.11	-1.81835	0.000309512	0.00324156	yes	PREDICTED: probable receptor-like protein kinase At5g18500 [Vitis vinifera]	.	GO:0016021|integral component of membrane;	GO:0005524|ATP binding;GO:0004674|protein serine/threonine kinase activity;	.
Achn278791	72064	19848.3	1.86026	1.81126e-05	0.000292579	yes	PREDICTED: dnaJ protein homolog [Gossypium raimondii]	GO:0006457|protein folding;GO:0009408|response to heat;	GO:0005886|plasma membrane;	GO:0005524|ATP binding;GO:0046872|metal ion binding;	.
Achn293061	148.616	1030.76	-2.79405	2.44646e-05	0.000379213	yes	WRKY transcription factor [Camellia sinensis]	GO:0006351|transcription, DNA-templated;	GO:0005634|nucleus;	GO:0043565|sequence-specific DNA binding;GO:0003700|transcription factor activity, sequence-specific DNA binding;	.
Achn319971	5.34847	257.685	-5.59034	1.11651e-07	3.5188e-06	yes	PREDICTED: endoglucanase 11-like [Jatropha curcas]	GO:0071555|cell wall organization;GO:0030245|cellulose catabolic process;	GO:0005576|extracellular region;	GO:0008810|cellulase activity;	.
Achn302601	5.74881	40.8028	-2.82733	0.00112552	0.00935612	yes	PREDICTED: feruloyl CoA ortho-hydroxylase 2 [Vitis vinifera]	GO:0009908|flower development;GO:0009740|gibberellic acid mediated signaling pathway;GO:0009686|gibberellin biosynthetic process;GO:0009739|response to gibberellin;GO:0080167|response to karrikin;GO:0009639|response to red or far red light;GO:0009826|unidimensional cell growth;	.	GO:0045544|gibberellin 20-oxidase activity;GO:0046872|metal ion binding;	E1.14.11.12; gibberellin 20-oxidase [EC:1.14.11.12]
Achn205261	8.01101	49.7448	-2.63449	0.00159412	0.0124696	yes	PREDICTED: pentatricopeptide repeat-containing protein At5g66500, mitochondrial [Malus domestica]	.	GO:0005739|mitochondrion;	.	.
Achn245011	2741.92	621.728	2.14083	1.96059e-06	4.28334e-05	yes	PREDICTED: uncharacterized protein LOC100261167 [Vitis vinifera]	.	.	.	.
Achn037391	156.92	645.639	-2.04069	2.09588e-05	0.000331719	yes	PREDICTED: ABC transporter G family member 3 isoform X1 [Vitis vinifera]	.	GO:0016021|integral component of membrane;GO:0005886|plasma membrane;	GO:0005524|ATP binding;GO:0042626|ATPase activity, coupled to transmembrane movement of substances;	.
Achn242131	154.39	412.802	-1.41887	0.00257909	0.0182823	yes	unnamed protein product [Vitis vinifera]	.	.	GO:0003677|DNA binding;GO:0046872|metal ion binding;GO:0004518|nuclease activity;GO:0000166|nucleotide binding;GO:0003723|RNA binding;	.
Achn046251	69.2752	1384.89	-4.32128	0.00042225	0.00417262	yes	PREDICTED: U-box domain-containing protein 45-like [Nicotiana sylvestris]	.	GO:0009507|chloroplast;	GO:0016874|ligase activity;GO:0004842|ubiquitin-protein transferase activity;	.
Achn349261	1.88406	42.2518	-4.48709	7.62311e-06	0.000139066	yes	PREDICTED: vegetative incompatibility protein HET-E-1 [Vitis vinifera]	GO:0000281|mitotic cytokinesis;GO:0031037|myosin II filament disassembly;GO:0018107|peptidyl-threonine phosphorylation;GO:0046777|protein autophosphorylation;	GO:0005826|actomyosin contractile ring;GO:0005737|cytoplasm;	GO:0005524|ATP binding;GO:0016905|myosin heavy chain kinase activity;GO:0045159|myosin II binding;GO:0004674|protein serine/threonine kinase activity;	.
Achn330781	71.1889	607.865	-3.09403	3.7048e-05	0.000538405	yes	unnamed protein product [Coffea canephora]	GO:0016192|vesicle-mediated transport;	GO:0005783|endoplasmic reticulum;GO:0010008|endosome membrane;GO:0005794|Golgi apparatus;GO:0016021|integral component of membrane;GO:0005774|vacuolar membrane;	.	.
Achn259491	17.1593	832.507	-5.6004	2.80862e-11	1.94056e-09	yes	.	.	.	.	.
Achn249371	225.469	781.79	-1.79386	0.000100384	0.00125276	yes	hypothetical protein PRUPE_ppa007762mg [Prunus persica]	GO:0040008|regulation of growth;GO:0006355|regulation of transcription, DNA-templated;GO:0009637|response to blue light;GO:0006351|transcription, DNA-templated;	GO:0005634|nucleus;	GO:0003677|DNA binding;GO:0003700|transcription factor activity, sequence-specific DNA binding;	.
Achn217711	32.2719	113.694	-1.81681	0.00387767	0.0251765	yes	PREDICTED: probable methyltransferase PMT2 [Nelumbo nucifera]	GO:0032259|methylation;	GO:0005768|endosome;GO:0005794|Golgi apparatus;GO:0000139|Golgi membrane;GO:0016021|integral component of membrane;GO:0016020|membrane;GO:0005802|trans-Golgi network;GO:0005774|vacuolar membrane;	GO:0008757|S-adenosylmethionine-dependent methyltransferase activity;	.
Achn182541	4.76324	58.7649	-3.62494	0.00161661	0.012615	yes	unnamed protein product [Vitis vinifera]	.	GO:0016021|integral component of membrane;	GO:0005524|ATP binding;GO:0004674|protein serine/threonine kinase activity;	.
Achn213381	1026.97	7537.64	-2.87573	2.46247e-06	5.21073e-05	yes	putative DnaJ protein [Camellia sinensis]	GO:0009416|response to light stimulus;	GO:0009507|chloroplast;GO:0009570|chloroplast stroma;GO:0005634|nucleus;	.	.
Achn115651	3.16069	41.2995	-3.70781	0.00762634	0.0426378	yes	PREDICTED: uncharacterized protein LOC104880239 [Vitis vinifera]	.	.	.	.
Achn336031	2.01069	35.981	-4.16147	0.000195096	0.00220384	yes	.	.	.	.	.
Achn313971	93.0441	387.511	-2.05825	2.58313e-05	0.000396436	yes	unnamed protein product [Coffea canephora]	GO:0048194|Golgi vesicle budding;	GO:0000139|Golgi membrane;GO:0016021|integral component of membrane;GO:0005886|plasma membrane;GO:0005802|trans-Golgi network;	GO:0005524|ATP binding;GO:0000287|magnesium ion binding;GO:0004012|phospholipid-translocating ATPase activity;	E3.6.3.1; phospholipid-translocating ATPase [EC:3.6.3.1]
Achn164351	19.9497	784.377	-5.29711	1.77488e-06	3.93378e-05	yes	PREDICTED: pectinesterase-like [Gossypium raimondii]	GO:0042545|cell wall modification;GO:0045490|pectin catabolic process;	GO:0005618|cell wall;GO:0005576|extracellular region;	GO:0045330|aspartyl esterase activity;GO:0004857|enzyme inhibitor activity;GO:0030599|pectinesterase activity;	E3.1.1.11; pectinesterase [EC:3.1.1.11]
Achn034941	50.8448	159.067	-1.64546	0.00220449	0.0161397	yes	PREDICTED: ubiquitin-like-conjugating enzyme ATG10 isoform X2 [Vitis vinifera]	GO:0006914|autophagy;GO:0043482|cellular pigment accumulation;GO:0006995|cellular response to nitrogen starvation;GO:0042742|defense response to bacterium;GO:0050832|defense response to fungus;GO:2000786|positive regulation of autophagosome assembly;GO:0090549|response to carbon starvation;	GO:0016021|integral component of membrane;	GO:0016874|ligase activity;	ATG10L, ATG10; ubiquitin-like-conjugating enzyme ATG10, animal type
Achn385461	8.3652	299.023	-5.15971	0.00835013	0.0457192	yes	Targeting protein for XKLP2, putative isoform 4 [Theobroma cacao]	GO:0032147|activation of protein kinase activity;GO:0051301|cell division;GO:0007067|mitotic nuclear division;GO:0060236|regulation of mitotic spindle organization;	GO:0005874|microtubule;GO:0005654|nucleoplasm;GO:0009524|phragmoplast;GO:0005819|spindle;	.	TPX2; targeting protein for Xklp2
Achn151841	21.8553	92.658	-2.08393	0.000791372	0.00702865	yes	.	.	.	.	.
Achn350901	43368.1	281.152	7.26914	3.2209e-31	1.83226e-28	yes	hypothetical protein PRUPE_ppa010762mg [Prunus persica]	.	GO:0009507|chloroplast;	.	.
Achn121981	35.6541	1.05133	5.08377	4.49175e-06	8.78902e-05	yes	Dof zinc finger protein [Ipomoea batatas]	GO:0009908|flower development;GO:0006355|regulation of transcription, DNA-templated;GO:0006351|transcription, DNA-templated;	GO:0005634|nucleus;	GO:0003677|DNA binding;GO:0046872|metal ion binding;GO:0003700|transcription factor activity, sequence-specific DNA binding;	.
Achn242241	163.461	766.864	-2.23002	0.00335398	0.0224374	yes	unnamed protein product [Coffea canephora]	GO:0009926|auxin polar transport;GO:0010087|phloem or xylem histogenesis;GO:0006596|polyamine biosynthetic process;GO:0048759|xylem vessel member cell differentiation;	GO:0005737|cytoplasm;	GO:0016768|spermine synthase activity;GO:0010487|thermospermine synthase activity;	ACL5; thermospermine synthase [EC:2.5.1.79]
Achn139631	7.81171	266.633	-5.09307	2.09563e-14	2.43293e-12	yes	PREDICTED: interactor of constitutive active ROPs 4-like [Vitis vinifera]	.	GO:0005634|nucleus;	GO:0000166|nucleotide binding;GO:0003723|RNA binding;	.
Achn012881	3210.11	861.366	1.89792	0.000676956	0.00617803	yes	PREDICTED: LOB domain-containing protein 38 [Vitis vinifera]	GO:0006400|tRNA modification;	.	.	.
Achn318651	156.782	525.512	-1.74496	0.000221436	0.00245152	yes	PREDICTED: syntaxin-22-like [Phoenix dactylifera]	GO:0009660|amyloplast organization;GO:0006886|intracellular protein transport;GO:0009959|negative gravitropism;GO:0010118|stomatal movement;GO:0048278|vesicle docking;GO:0006906|vesicle fusion;	GO:0016021|integral component of membrane;GO:0031902|late endosome membrane;GO:0000325|plant-type vacuole;GO:0009705|plant-type vacuole membrane;GO:0031201|SNARE complex;GO:0005773|vacuole;	GO:0000149|SNARE binding;	STX7; syntaxin 7
Achn100891	103.878	11.0704	3.23011	0.00908403	0.0489975	yes	PREDICTED: cucumber peeling cupredoxin-like [Fragaria vesca subsp. vesca]	GO:0055114|oxidation-reduction process;	.	GO:0009055|electron carrier activity;GO:0046872|metal ion binding;	.
Achn150131	1082.15	404.252	1.42058	0.0018318	0.0139091	yes	hypothetical protein CICLE_v10030476mg [Citrus clementina]	GO:0006075|(1->3)-beta-D-glucan biosynthetic process;GO:0071555|cell wall organization;GO:0008360|regulation of cell shape;	GO:0000148|1,3-beta-D-glucan synthase complex;GO:0016021|integral component of membrane;	GO:0003843|1,3-beta-D-glucan synthase activity;	CALS; callose synthase [EC:2.4.1.-]
Achn096931	289.726	67.1551	2.10912	0.00726503	0.0410207	yes	PREDICTED: uncharacterized protein LOC105637166 [Jatropha curcas]	.	.	.	.
Achn255871	1178.23	305.252	1.94855	0.00567978	0.0337857	yes	hypothetical protein CICLE_v10014759mg [Citrus clementina]	GO:0009738|abscisic acid-activated signaling pathway;GO:0035556|intracellular signal transduction;GO:0018105|peptidyl-serine phosphorylation;GO:0046777|protein autophosphorylation;GO:0006468|protein phosphorylation;	GO:0005634|nucleus;GO:0005778|peroxisomal membrane;GO:0005777|peroxisome;GO:0005886|plasma membrane;	GO:0005524|ATP binding;GO:0005509|calcium ion binding;GO:0009931|calcium-dependent protein serine/threonine kinase activity;GO:0005516|calmodulin binding;GO:0004683|calmodulin-dependent protein kinase activity;GO:0004674|protein serine/threonine kinase activity;	CPK; calcium-dependent protein kinase [EC:2.7.11.1]
Achn137951	31.9448	118.638	-1.89291	0.00222619	0.0162533	yes	PREDICTED: uncharacterized protein LOC105157988 isoform X2 [Sesamum indicum]	.	.	.	.
Achn227311	4231.87	1730.09	1.29045	0.00395133	0.0255381	yes	PREDICTED: uncharacterized protein LOC100266406 [Vitis vinifera]	.	.	.	.
Achn121631	13.4561	293.504	-4.44705	3.81407e-12	3.04163e-10	yes	PREDICTED: syntaxin-related protein KNOLLE [Vitis vinifera]	GO:0007049|cell cycle;GO:0051301|cell division;GO:0006887|exocytosis;GO:0006886|intracellular protein transport;GO:0048278|vesicle docking;GO:0006906|vesicle fusion;	GO:0009504|cell plate;GO:0012505|endomembrane system;GO:0016021|integral component of membrane;GO:0009524|phragmoplast;GO:0005886|plasma membrane;GO:0009506|plasmodesma;GO:0031201|SNARE complex;	GO:0000149|SNARE binding;	STX1B_2_3; syntaxin 1B/2/3
Achn195321	0.408138	19.2131	-5.55689	0.00080413	0.00712343	yes	PREDICTED: 3-ketoacyl-CoA synthase 12-like [Nicotiana sylvestris]	GO:0006633|fatty acid biosynthetic process;	GO:0005783|endoplasmic reticulum;GO:0016020|membrane;	.	KCS; 3-ketoacyl-CoA synthase [EC:2.3.1.199]
Achn028801	174.617	31.6629	2.46333	1.05793e-05	0.000184513	yes	PREDICTED: cytochrome P450 71A1-like isoform X2 [Nicotiana sylvestris]	GO:0009835|fruit ripening;	GO:0005789|endoplasmic reticulum membrane;GO:0016021|integral component of membrane;GO:0031090|organelle membrane;	GO:0020037|heme binding;GO:0005506|iron ion binding;GO:0004497|monooxygenase activity;GO:0016705|oxidoreductase activity, acting on paired donors, with incorporation or reduction of molecular oxygen;	.
Achn067371	5.24579	36.7822	-2.80978	0.00742677	0.0417705	yes	PREDICTED: uncharacterized protein LOC100244942 isoform X1 [Vitis vinifera]	.	.	.	.
Achn014481	4.30289	36.8201	-3.09712	0.000776298	0.00692903	yes	uncharacterized protein LOC100263246 [Vitis vinifera]	GO:0045892|negative regulation of transcription, DNA-templated;GO:0006351|transcription, DNA-templated;	GO:0005634|nucleus;GO:0005886|plasma membrane;	.	.
Achn102391	69.5256	1.61343	5.42934	3.17379e-11	2.16656e-09	yes	F-box SKIP27 -like protein [Gossypium arboreum]	GO:0016567|protein ubiquitination;	GO:0005634|nucleus;	.	.
Achn222061	508.887	207.805	1.29212	0.00426035	0.0270689	yes	PREDICTED: GATA transcription factor 24-like isoform X2 [Vitis vinifera]	GO:0030154|cell differentiation;	GO:0005634|nucleus;GO:0005667|transcription factor complex;	GO:0003682|chromatin binding;GO:0000977|RNA polymerase II regulatory region sequence-specific DNA binding;GO:0001085|RNA polymerase II transcription factor binding;GO:0001228|transcriptional activator activity, RNA polymerase II transcription regulatory region sequence-specific binding;GO:0008270|zinc ion binding;	.
Achn104391	12.1824	134.448	-3.46418	0.0011614	0.0096029	yes	Myb domain protein 7, putative [Theobroma cacao]	GO:0009800|cinnamic acid biosynthetic process;GO:0009892|negative regulation of metabolic process;GO:0009737|response to abscisic acid;GO:0009751|response to salicylic acid;GO:0009651|response to salt stress;GO:0009611|response to wounding;GO:0006351|transcription, DNA-templated;	GO:0005634|nucleus;	GO:0003677|DNA binding;GO:0003700|transcription factor activity, sequence-specific DNA binding;	MYBP; myb proto-oncogene protein, plant
Achn162591	132.807	0.852886	7.28277	2.17707e-18	4.12822e-16	yes	PREDICTED: cannabidiolic acid synthase-like [Sesamum indicum]	.	.	GO:0050660|flavin adenine dinucleotide binding;GO:0016614|oxidoreductase activity, acting on CH-OH group of donors;	.
Achn362271	47.3288	11.3524	2.05971	0.00306343	0.0209441	yes	unnamed protein product [Vitis vinifera]	GO:0043161|proteasome-mediated ubiquitin-dependent protein catabolic process;GO:0042176|regulation of protein catabolic process;	GO:0005829|cytosol;GO:0005634|nucleus;GO:0000502|proteasome complex;GO:0008540|proteasome regulatory particle, base subcomplex;GO:0034515|proteasome storage granule;	GO:0030234|enzyme regulator activity;	PSMD1, RPN2; 26S proteasome regulatory subunit N2
Achn208281	9.54694	50.6947	-2.40872	0.0041803	0.0266685	yes	Leucine-rich repeat protein kinase family protein [Theobroma cacao]	.	GO:0016021|integral component of membrane;GO:0031966|mitochondrial membrane;GO:0005739|mitochondrion;	GO:0005524|ATP binding;GO:0004674|protein serine/threonine kinase activity;	.
Achn127681	1965.2	838.494	1.2288	0.00539987	0.0325957	yes	PREDICTED: E3 ubiquitin-protein ligase RNF4-like [Nicotiana tomentosiformis]	.	.	.	.
Achn152181	2661.4	1004.75	1.40535	0.00130416	0.0105708	yes	PREDICTED: splicing factor, suppressor of white-apricot homolog isoform X1 [Vitis vinifera]	GO:0000395|mRNA 5'-splice site recognition;GO:0048025|negative regulation of mRNA splicing, via spliceosome;GO:0006355|regulation of transcription, DNA-templated;GO:0006351|transcription, DNA-templated;	GO:0005634|nucleus;	GO:0003723|RNA binding;	.
Achn094471	73.7043	685.244	-3.2168	1.31782e-10	8.06089e-09	yes	PREDICTED: filament-like plant protein 4 isoform X1 [Vitis vinifera]	.	GO:0005886|plasma membrane;	.	.
Achn371971	1.17221	63.8258	-5.76684	2.22875e-08	8.49963e-07	yes	conserved hypothetical protein [Ricinus communis]	.	.	.	.
Achn101791	85.9012	653.698	-2.92787	4.87084e-05	0.000675819	yes	PREDICTED: kinesin-related protein 11 isoform X1 [Vitis vinifera]	GO:0007018|microtubule-based movement;GO:0006810|transport;	GO:0005737|cytoplasm;GO:0005871|kinesin complex;GO:0035371|microtubule plus-end;	GO:0005524|ATP binding;GO:0016887|ATPase activity;GO:0003777|microtubule motor activity;	CENPE; centromeric protein E
Achn174991	157.744	504.785	-1.67809	0.000432542	0.00425707	yes	hypothetical protein VITISV_027111 [Vitis vinifera]	GO:0030036|actin cytoskeleton organization;GO:0045010|actin nucleation;GO:0051127|positive regulation of actin nucleation;GO:0016337|single organismal cell-cell adhesion;GO:0010091|trichome branching;GO:0010090|trichome morphogenesis;	GO:0005737|cytoplasm;GO:0005856|cytoskeleton;GO:0005886|plasma membrane;GO:0031209|SCAR complex;	.	.
Achn130841	611.009	124.085	2.29986	7.02756e-06	0.000129867	yes	PREDICTED: cytokinin riboside 5'-monophosphate phosphoribohydrolase LOG8-like [Sesamum indicum]	GO:0009691|cytokinin biosynthetic process;	GO:0005829|cytosol;GO:0005634|nucleus;	GO:0016799|hydrolase activity, hydrolyzing N-glycosyl compounds;GO:0042803|protein homodimerization activity;	.
Achn097361	0.786273	26.3932	-5.06899	0.00028132	0.00299315	yes	PREDICTED: uncharacterized protein LOC105136383 [Populus euphratica]	.	.	.	.
Achn216441	15.1487	205.213	-3.75986	1.95023e-06	4.27247e-05	yes	PREDICTED: GATA transcription factor 12-like [Nicotiana tomentosiformis]	GO:0030154|cell differentiation;GO:0007623|circadian rhythm;GO:0009416|response to light stimulus;	GO:0005634|nucleus;GO:0005667|transcription factor complex;	GO:0003682|chromatin binding;GO:0000977|RNA polymerase II regulatory region sequence-specific DNA binding;GO:0001085|RNA polymerase II transcription factor binding;GO:0003700|transcription factor activity, sequence-specific DNA binding;GO:0001228|transcriptional activator activity, RNA polymerase II transcription regulatory region sequence-specific binding;GO:0008270|zinc ion binding;	.
Achn172751	4460.72	76.9456	5.85729	0.000126964	0.00154108	yes	putative protein phosphatase 2C 24 [Morus notabilis]	.	.	GO:0046872|metal ion binding;GO:0004722|protein serine/threonine phosphatase activity;	PP2C; protein phosphatase 2C [EC:3.1.3.16]
Achn088001	399.502	1450.11	-1.85989	0.000173281	0.00200082	yes	PREDICTED: inositol-tetrakisphosphate 1-kinase 2 isoform X1 [Vitis vinifera]	GO:0032957|inositol trisphosphate metabolic process;GO:0009611|response to wounding;	GO:0005737|cytoplasm;GO:0005634|nucleus;	GO:0005524|ATP binding;GO:0047325|inositol tetrakisphosphate 1-kinase activity;GO:0052726|inositol-1,3,4-trisphosphate 5-kinase activity;GO:0052725|inositol-1,3,4-trisphosphate 6-kinase activity;GO:0000287|magnesium ion binding;	ITPK1; inositol-1,3,4-trisphosphate 5/6-kinase / inositol-tetrakisphosphate 1-kinase [EC:2.7.1.159 2.7.1.134]
Achn201151	28.6155	364.225	-3.66996	0.0023037	0.0167014	yes	dihydroflavonol 4-reductase [Actinidia chinensis]	GO:0009718|anthocyanin-containing compound biosynthetic process;	.	GO:0050662|coenzyme binding;GO:0045552|dihydrokaempferol 4-reductase activity;	.
Achn305551	21.8265	104.792	-2.26338	0.000194128	0.00219622	yes	multidrug resistance-associated protein 1, 3 (mrp1, 3), abc-transoprter, putative [Ricinus communis]	.	GO:0016021|integral component of membrane;GO:0005774|vacuolar membrane;	GO:0005524|ATP binding;GO:0042626|ATPase activity, coupled to transmembrane movement of substances;GO:0008559|xenobiotic-transporting ATPase activity;	.
Achn320961	37.2598	205.105	-2.46067	3.68376e-05	0.000535723	yes	PREDICTED: probable LRR receptor-like serine/threonine-protein kinase At1g67720 [Vitis vinifera]	.	GO:0016021|integral component of membrane;GO:0005886|plasma membrane;	GO:0005524|ATP binding;GO:0004674|protein serine/threonine kinase activity;	.
Achn301551	0.764067	30.218	-5.30557	2.49505e-05	0.000385674	yes	PREDICTED: LOW QUALITY PROTEIN: IAA-amino acid hydrolase ILR1-like [Malus domestica]	GO:0009850|auxin metabolic process;GO:0043171|peptide catabolic process;	GO:0005783|endoplasmic reticulum;	GO:0010211|IAA-Leu conjugate hydrolase activity;GO:0010210|IAA-Phe conjugate hydrolase activity;GO:0070573|metallodipeptidase activity;GO:0008270|zinc ion binding;	ILR1; IAA-amino acid hydrolase [EC:3.5.1.-]
Achn071241	1.47593	18.3374	-3.6351	0.00917527	0.0493493	yes	.	.	.	.	.
Achn354101	19.1792	250.38	-3.7065	0.000405702	0.0040454	yes	Uncharacterized protein TCM_015048 [Theobroma cacao]	.	.	.	.
Achn229101	11.2288	119.798	-3.41533	0.0082775	0.0454517	yes	.	.	.	.	.
Achn098721	309.103	729.862	-1.23953	0.00557459	0.0333518	yes	PREDICTED: uncharacterized protein LOC100252594 isoform X2 [Vitis vinifera]	.	.	.	.
Achn107661	33.2341	223.987	-2.75268	5.05443e-07	1.31794e-05	yes	Uncharacterized protein TCM_041077 [Theobroma cacao]	.	.	.	.
Achn369141	249.924	20.3934	3.61532	1.68499e-11	1.20571e-09	yes	hypothetical protein CICLE_v10012648mg [Citrus clementina]	.	.	.	.
Achn035151	2214.59	595.377	1.89516	1.39978e-05	0.000234547	yes	PREDICTED: uncharacterized protein LOC102582294 [Solanum tuberosum]	.	.	.	.
Achn249161	56.1041	0	Inf	3.52718e-13	3.33489e-11	yes	hypothetical protein Csa_5G175870 [Cucumis sativus]	GO:0006351|transcription, DNA-templated;	GO:0005634|nucleus;	GO:0043565|sequence-specific DNA binding;GO:0003700|transcription factor activity, sequence-specific DNA binding;	.
Achn345451	41.3692	143.281	-1.79222	0.00120287	0.0098646	yes	ethylene response factor [Actinidia chinensis]	GO:0006952|defense response;GO:0009873|ethylene-activated signaling pathway;GO:0006351|transcription, DNA-templated;	GO:0005634|nucleus;	GO:0003677|DNA binding;GO:0003700|transcription factor activity, sequence-specific DNA binding;	.
Achn113301	241.41	85.537	1.49686	0.0019404	0.0145784	yes	PREDICTED: cytochrome b561 and DOMON domain-containing protein At4g17280 [Sesamum indicum]	GO:0055114|oxidation-reduction process;	GO:0016021|integral component of membrane;	GO:0046872|metal ion binding;	.
Achn371461	394.531	80.2388	2.29777	1.3953e-06	3.20057e-05	yes	PREDICTED: G-type lectin S-receptor-like serine/threonine-protein kinase At1g34300 [Vitis vinifera]	GO:0006468|protein phosphorylation;GO:0048544|recognition of pollen;	GO:0016021|integral component of membrane;GO:0005886|plasma membrane;	GO:0005524|ATP binding;GO:0005516|calmodulin binding;GO:0030246|carbohydrate binding;GO:0004674|protein serine/threonine kinase activity;	.
Achn314091	5.6744	258.2	-5.50788	1.12599e-09	5.64348e-08	yes	unnamed protein product [Vitis vinifera]	.	GO:0016021|integral component of membrane;GO:0005886|plasma membrane;	GO:0005524|ATP binding;GO:0004672|protein kinase activity;	.
Achn078841	16.1221	119.285	-2.88729	2.52566e-05	0.000389543	yes	PREDICTED: uncharacterized protein LOC100241254 [Vitis vinifera]	.	.	.	.
Achn179701	0.355929	24.9782	-6.13293	0.000163147	0.00189794	yes	glutaredoxin, grx, putative [Ricinus communis]	GO:0045454|cell redox homeostasis;	GO:0005737|cytoplasm;GO:0005634|nucleus;	GO:0009055|electron carrier activity;GO:0015035|protein disulfide oxidoreductase activity;	.
Achn185381	0.764067	31.0377	-5.34418	1.63715e-05	0.000269168	yes	unnamed protein product [Coffea canephora]	GO:0048513|organ development;GO:0006557|S-adenosylmethioninamine biosynthetic process;GO:0008295|spermidine biosynthetic process;GO:0006597|spermine biosynthetic process;	GO:0005829|cytosol;	GO:0004014|adenosylmethionine decarboxylase activity;	speD, AMD1; S-adenosylmethionine decarboxylase [EC:4.1.1.50]
Achn232951	4.07185	174.929	-5.42494	3.31708e-06	6.75127e-05	yes	PREDICTED: choline/ethanolaminephosphotransferase 1 [Vitis vinifera]	GO:0006646|phosphatidylethanolamine biosynthetic process;	GO:0005794|Golgi apparatus;GO:0016021|integral component of membrane;	GO:0004142|diacylglycerol cholinephosphotransferase activity;GO:0004307|ethanolaminephosphotransferase activity;GO:0046872|metal ion binding;	EPT1; ethanolaminephosphotransferase [EC:2.7.8.1]
Achn291861	102.725	311.708	-1.60141	0.000852197	0.00747935	yes	PREDICTED: receptor-like protein kinase FERONIA [Vitis vinifera]	GO:0009738|abscisic acid-activated signaling pathway;GO:0009742|brassinosteroid mediated signaling pathway;GO:0050832|defense response to fungus;GO:0009873|ethylene-activated signaling pathway;GO:0009788|negative regulation of abscisic acid-activated signaling pathway;GO:0030308|negative regulation of cell growth;GO:0010483|pollen tube reception;GO:0009791|post-embryonic development;GO:0046777|pr…	GO:0043680|filiform apparatus;GO:0016021|integral component of membrane;GO:0005622|intracellular;GO:0016020|membrane;GO:0005886|plasma membrane;GO:0009506|plasmodesma;	GO:0005524|ATP binding;GO:0004672|protein kinase activity;GO:0004674|protein serine/threonine kinase activity;	.
Achn151451	9.83681	53.3222	-2.43847	0.00121036	0.00991647	yes	PREDICTED: serine/arginine repetitive matrix protein 1-like [Solanum lycopersicum]	.	.	.	.
Achn123911	11.099	57.0618	-2.36209	0.00202767	0.0150847	yes	PREDICTED: E3 ubiquitin ligase BIG BROTHER-like [Pyrus x bretschneideri]	GO:0048437|floral organ development;GO:0046621|negative regulation of organ growth;GO:0043161|proteasome-mediated ubiquitin-dependent protein catabolic process;GO:0051865|protein autoubiquitination;GO:0016567|protein ubiquitination;	.	GO:0016874|ligase activity;GO:0031624|ubiquitin conjugating enzyme binding;GO:0061630|ubiquitin protein ligase activity;GO:0004842|ubiquitin-protein transferase activity;GO:0008270|zinc ion binding;	BB; E3 ubiquitin-protein ligase BIG BROTHER and related proteins [EC:2.3.2.27]
Achn338311	151.135	1533.57	-3.34298	6.50803e-12	4.99173e-10	yes	PREDICTED: 24-methylenesterol C-methyltransferase 2-like [Sesamum indicum]	GO:0009825|multidimensional cell growth;GO:0032876|negative regulation of DNA endoreduplication;GO:0007389|pattern specification process;GO:0016126|sterol biosynthetic process;GO:0010051|xylem and phloem pattern formation;	GO:0005783|endoplasmic reticulum;GO:0005794|Golgi apparatus;	GO:0030797|24-methylenesterol C-methyltransferase activity;GO:0008757|S-adenosylmethionine-dependent methyltransferase activity;	E2.1.1.143; 24-methylenesterol C-methyltransferase [EC:2.1.1.143]
Achn223331	839.944	51.3293	4.03244	1.20402e-14	1.42694e-12	yes	.	.	.	.	.
Achn150721	43.6268	317.787	-2.86477	3.00262e-05	0.000449892	yes	PREDICTED: uncharacterized membrane protein At1g16860-like [Solanum tuberosum]	.	GO:0016021|integral component of membrane;GO:0005886|plasma membrane;	.	.
Achn003411	16217.2	2754.37	2.55773	1.52405e-08	5.98607e-07	yes	hypothetical protein CICLE_v10015385mg [Citrus clementina]	GO:0006457|protein folding;GO:0009408|response to heat;	GO:0005886|plasma membrane;	GO:0005524|ATP binding;GO:0046872|metal ion binding;	.
Achn275821	134.123	645.064	-2.26589	1.56158e-06	3.5298e-05	yes	PREDICTED: uncharacterized protein At5g41620 isoform X1 [Vitis vinifera]	GO:0000902|cell morphogenesis;	GO:0009507|chloroplast;GO:0005886|plasma membrane;	.	.
Achn072111	2546.34	486.943	2.3866	0.00248494	0.0177588	yes	PREDICTED: phospholipase A1-Igamma1, chloroplastic [Prunus mume]	GO:0016042|lipid catabolic process;	GO:0009507|chloroplast;	GO:0047714|galactolipase activity;GO:0008970|phosphatidylcholine 1-acylhydrolase activity;GO:0004806|triglyceride lipase activity;	.
Achn259911	45.1857	161.034	-1.83343	0.00887013	0.0480335	yes	hypothetical protein PRUPE_ppa003020mg [Prunus persica]	GO:0010501|RNA secondary structure unwinding;	.	GO:0005524|ATP binding;GO:0004004|ATP-dependent RNA helicase activity;GO:0003723|RNA binding;	DDX3X, bel; ATP-dependent RNA helicase DDX3X [EC:3.6.4.13]
Achn089931	1.93627	55.54	-4.84217	2.19261e-07	6.4294e-06	yes	PREDICTED: katanin p60 ATPase-containing subunit A-like 2 isoform X2 [Prunus mume]	GO:0051013|microtubule severing;	GO:0005737|cytoplasm;GO:0005874|microtubule;	GO:0005524|ATP binding;GO:0008568|microtubule-severing ATPase activity;	KATNA1; katanin p60 ATPase-containing subunit A1 [EC:3.6.4.3]
Achn079821	28.6627	503.113	-4.13364	7.95579e-06	0.000144133	yes	PREDICTED: heterodimeric geranylgeranyl pyrophosphate synthase small subunit, chloroplastic-like [Jatropha curcas]	GO:0043693|monoterpene biosynthetic process;	GO:0009507|chloroplast;GO:0042651|thylakoid membrane;	GO:0046872|metal ion binding;	GGPS; geranylgeranyl diphosphate synthase, type II [EC:2.5.1.1 2.5.1.10 2.5.1.29]
Achn388501	172.386	651.955	-1.91913	0.000457886	0.00446148	yes	PREDICTED: serine carboxypeptidase-like 42 [Nicotiana tomentosiformis]	GO:0051603|proteolysis involved in cellular protein catabolic process;	GO:0005618|cell wall;GO:0005576|extracellular region;	GO:0004185|serine-type carboxypeptidase activity;	SCPL-II; serine carboxypeptidase-like clade II [EC:3.4.16.-]
Achn099181	187.297	566.035	-1.59556	0.00395967	0.0255872	yes	PREDICTED: oxysterol-binding protein-related protein 1D [Jatropha curcas]	GO:0006869|lipid transport;	.	GO:0008289|lipid binding;	.
Achn098581	456.03	2849.36	-2.64344	1.71367e-08	6.6467e-07	yes	Subtilisin-like protease [Morus notabilis]	GO:0080001|mucilage extrusion from seed coat;GO:0048359|mucilage metabolic process involved in seed coat development;GO:0010214|seed coat development;	GO:0048046|apoplast;GO:0005618|cell wall;GO:0005576|extracellular region;GO:0009505|plant-type cell wall;	GO:0004252|serine-type endopeptidase activity;	.
Achn042611	43.9371	212.4	-2.27327	4.31889e-05	0.000610403	yes	PREDICTED: prohibitin-1, mitochondrial-like [Nicotiana tomentosiformis]	.	GO:0005618|cell wall;GO:0009507|chloroplast;GO:0016021|integral component of membrane;GO:0005747|mitochondrial respiratory chain complex I;GO:0005739|mitochondrion;GO:0009536|plastid;GO:0005774|vacuolar membrane;GO:0005773|vacuole;	.	PHB2; prohibitin 2
Achn114881	0.355929	114.957	-8.33529	4.48683e-14	4.92427e-12	yes	hypothetical protein VITISV_011280 [Vitis vinifera]	.	.	.	.
Achn311911	134.3	427.795	-1.67146	0.00324891	0.0218842	yes	hypothetical protein PRUPE_ppa016489mg, partial [Prunus persica]	.	.	GO:0016747|transferase activity, transferring acyl groups other than amino-acyl groups;	.
Achn336811	326.91	23.1122	3.82217	1.52109e-11	1.09532e-09	yes	unnamed protein product [Coffea canephora]	GO:0009751|response to salicylic acid;	GO:0016021|integral component of membrane;GO:0005886|plasma membrane;	GO:0005524|ATP binding;GO:0030246|carbohydrate binding;GO:0004674|protein serine/threonine kinase activity;	.
Achn157931	221.117	1645.21	-2.89539	2.40934e-09	1.139e-07	yes	PREDICTED: LOW QUALITY PROTEIN: BAG family molecular chaperone regulator 2 [Sesamum indicum]	.	GO:0005739|mitochondrion;	.	.
Achn268891	1.52813	49.9401	-5.03036	3.97624e-07	1.07797e-05	yes	Aspartic proteinase nepenthesin-1 precursor, putative [Ricinus communis]	GO:0030163|protein catabolic process;GO:0006508|proteolysis;	.	GO:0004190|aspartic-type endopeptidase activity;GO:0003677|DNA binding;	.
Achn356991	0.355929	53.2383	-7.22473	4.74713e-08	1.6433e-06	yes	glutathione S-transferase for anthocyanin accumulation [Cyclamen persicum x Cyclamen purpurascens]	GO:0046283|anthocyanin-containing compound metabolic process;GO:0006749|glutathione metabolic process;GO:1900384|regulation of flavonol biosynthetic process;GO:0009636|response to toxic substance;GO:0009407|toxin catabolic process;	GO:0005737|cytoplasm;GO:0005829|cytosol;GO:0005634|nucleus;GO:0009705|plant-type vacuole membrane;	GO:0043169|cation binding;GO:0004364|glutathione transferase activity;	GST, gst; glutathione S-transferase [EC:2.5.1.18]
Achn152371	546.628	198.167	1.46384	0.00121219	0.00992431	yes	PREDICTED: uncharacterized protein LOC104085387 [Nicotiana tomentosiformis]	GO:0005975|carbohydrate metabolic process;	.	GO:0004556|alpha-amylase activity;GO:0046872|metal ion binding;GO:2001070|starch binding;	.
Achn210461	11.5925	104.305	-3.16954	0.00434652	0.0274987	yes	PREDICTED: purple acid phosphatase 17-like [Prunus mume]	GO:0030643|cellular phosphate ion homeostasis;GO:0042542|response to hydrogen peroxide;	GO:0009986|cell surface;GO:0005576|extracellular region;	GO:0003993|acid phosphatase activity;GO:0046872|metal ion binding;GO:0004601|peroxidase activity;GO:0016791|phosphatase activity;	ACP5; tartrate-resistant acid phosphatase type 5 [EC:3.1.3.2]
Achn170861	681.293	236.677	1.52536	0.000907153	0.0078706	yes	PREDICTED: uncharacterized protein LOC104597801 isoform X1 [Nelumbo nucifera]	.	.	.	.
Achn176421	207.768	911.98	-2.13403	0.00114786	0.00950483	yes	unnamed protein product [Coffea canephora]	.	.	.	.
Achn166101	4.53219	45.8785	-3.33954	0.00257816	0.0182823	yes	PREDICTED: protein NRT1/ PTR FAMILY 2.7 [Vitis vinifera]	GO:0042128|nitrate assimilation;GO:0015706|nitrate transport;GO:0010447|response to acidic pH;	GO:0016021|integral component of membrane;GO:0005886|plasma membrane;	GO:0010542|nitrate efflux transmembrane transporter activity;	.
Achn247331	6433.16	1295.2	2.31235	1.27295e-06	2.97184e-05	yes	PREDICTED: uncharacterized protein LOC100250890 [Vitis vinifera]	.	.	.	.
Achn366041	10.6813	148.294	-3.7953	4.36026e-09	1.94542e-07	yes	unnamed protein product [Vitis vinifera]	.	.	.	.
Achn093461	1511.8	4233.99	-1.48575	0.00169039	0.0130396	yes	PREDICTED: protein TIC 62, chloroplastic [Populus euphratica]	GO:0015031|protein transport;	GO:0009706|chloroplast inner membrane;GO:0009570|chloroplast stroma;	.	.
Achn020861	2.34441	141.986	-5.92038	1.25755e-06	2.93991e-05	yes	.	.	.	.	.
Achn212731	305.768	738.587	-1.27233	0.0079742	0.0441987	yes	unnamed protein product [Coffea canephora]	GO:0070676|intralumenal vesicle formation;GO:0015031|protein transport;GO:0007034|vacuolar transport;	GO:0005829|cytosol;GO:0000815|ESCRT III complex;GO:0005770|late endosome;	.	VPS24, CHMP3; charged multivesicular body protein 3
Achn145021	13.6716	73.7676	-2.43181	0.000346676	0.00356086	yes	PREDICTED: trehalose-phosphate phosphatase A [Jatropha curcas]	GO:0005992|trehalose biosynthetic process;GO:0070413|trehalose metabolism in response to stress;	GO:0005737|cytoplasm;	GO:0004805|trehalose-phosphatase activity;	otsB; trehalose 6-phosphate phosphatase [EC:3.1.3.12]
Achn101601	6384.54	1588.71	2.00673	6.97149e-06	0.000128971	yes	Beta-galactosidase [Gossypium arboreum]	GO:0005975|carbohydrate metabolic process;	GO:0009341|beta-galactosidase complex;	GO:0004565|beta-galactosidase activity;GO:0030246|carbohydrate binding;GO:0000287|magnesium ion binding;	lacZ; beta-galactosidase [EC:3.2.1.23]
Achn235201	420.836	127.328	1.72471	0.000299422	0.00315526	yes	unnamed protein product [Vitis vinifera]	.	.	.	.
Achn233921	146.299	37.4625	1.9654	0.000280522	0.00298667	yes	PREDICTED: post-GPI attachment to proteins factor 3 [Jatropha curcas]	GO:0006506|GPI anchor biosynthetic process;GO:0006505|GPI anchor metabolic process;	GO:0000139|Golgi membrane;GO:0016021|integral component of membrane;GO:0031227|intrinsic component of endoplasmic reticulum membrane;	GO:0016788|hydrolase activity, acting on ester bonds;	.
Achn086911	169.327	13.5773	3.64053	1.8713e-09	9.02136e-08	yes	PREDICTED: MATE efflux family protein 5 [Vitis vinifera]	GO:0015691|cadmium ion transport;GO:0051238|sequestering of metal ion;	GO:0016021|integral component of membrane;GO:0005886|plasma membrane;	GO:0015297|antiporter activity;GO:0015238|drug transmembrane transporter activity;	TC.MATE, SLC47A, norM, mdtK, dinF; multidrug resistance protein, MATE family
Achn310341	32.6146	648.148	-4.31273	0.000367604	0.00373758	yes	Basic helix-loop-helix DNA-binding family protein [Theobroma cacao]	GO:0009718|anthocyanin-containing compound biosynthetic process;GO:0006952|defense response;GO:0045893|positive regulation of transcription, DNA-templated;GO:0006355|regulation of transcription, DNA-templated;GO:0006351|transcription, DNA-templated;	GO:0005634|nucleus;	GO:0043425|bHLH transcription factor binding;GO:0003677|DNA binding;GO:0003700|transcription factor activity, sequence-specific DNA binding;	.
Achn297851	36.8569	5.00885	2.87938	0.000303073	0.00318488	yes	PREDICTED: uncharacterized protein LOC100240757 [Vitis vinifera]	.	.	.	.
Achn318521	837.127	311.716	1.42522	0.00150346	0.0119063	yes	PREDICTED: uncharacterized protein LOC104217549 [Nicotiana sylvestris]	.	.	.	.
Achn064851	176.996	1089.62	-2.62204	0.00221923	0.0162233	yes	Long chain acyl-CoA synthetase 1 [Morus notabilis]	GO:0010143|cutin biosynthetic process;GO:0006631|fatty acid metabolic process;GO:0010025|wax biosynthetic process;	GO:0005783|endoplasmic reticulum;	GO:0005524|ATP binding;GO:0004467|long-chain fatty acid-CoA ligase activity;GO:0031957|very long-chain fatty acid-CoA ligase activity;	ACSL, fadD; long-chain acyl-CoA synthetase [EC:6.2.1.3]
Achn051741	12102.2	4750.38	1.34916	0.00167871	0.0129691	yes	BnaA03g53180D [Brassica napus]	GO:0042744|hydrogen peroxide catabolic process;GO:0006979|response to oxidative stress;	GO:0009514|glyoxysome;	GO:0004096|catalase activity;GO:0020037|heme binding;GO:0046872|metal ion binding;	.
Achn145681	123.416	7914	-6.00281	4.59188e-10	2.56095e-08	yes	PREDICTED: 36.4 kDa proline-rich protein [Vitis vinifera]	GO:0006887|exocytosis;GO:0046909|intermembrane transport;GO:0061025|membrane fusion;GO:0015031|protein transport;GO:0009737|response to abscisic acid;GO:0009651|response to salt stress;GO:0010118|stomatal movement;GO:0006906|vesicle fusion;	GO:0016021|integral component of membrane;GO:0031902|late endosome membrane;GO:0005886|plasma membrane;GO:0031201|SNARE complex;GO:0005774|vacuolar membrane;GO:0005773|vacuole;	GO:0005484|SNAP receptor activity;GO:0000149|SNARE binding;	.
Achn050291	1086.02	386.248	1.49146	0.000918585	0.00794958	yes	Mono-/di-acylglycerol lipase isoform 1 [Theobroma cacao]	GO:0019369|arachidonic acid metabolic process;GO:0046340|diacylglycerol catabolic process;GO:0071926|endocannabinoid signaling pathway;GO:0007405|neuroblast proliferation;GO:0042136|neurotransmitter biosynthetic process;	GO:0016021|integral component of membrane;GO:0005886|plasma membrane;GO:0043196|varicosity;	GO:0047372|acylglycerol lipase activity;GO:0046872|metal ion binding;	DAGL; sn1-specific diacylglycerol lipase [EC:3.1.1.-]
Achn167671	52.8318	4.73419	3.48022	3.82679e-05	0.000552989	yes	PREDICTED: beta-galactosidase 15-like [Nicotiana tomentosiformis]	GO:0005975|carbohydrate metabolic process;	GO:0048046|apoplast;GO:0005618|cell wall;GO:0005773|vacuole;	GO:0004565|beta-galactosidase activity;GO:0030246|carbohydrate binding;	.
Achn269061	649.275	5497.39	-3.08185	3.04607e-07	8.55707e-06	yes	beta-amylase [Actinidia chinensis]	GO:0000024|maltose biosynthetic process;GO:0009409|response to cold;GO:0005983|starch catabolic process;	GO:0009570|chloroplast stroma;	GO:0016161|beta-amylase activity;	E3.2.1.2; beta-amylase [EC:3.2.1.2]
Achn307791	16.9245	94.48	-2.48089	0.00277689	0.0194024	yes	Uncharacterized protein isoform 1 [Theobroma cacao]	GO:0055114|oxidation-reduction process;	.	GO:0009055|electron carrier activity;GO:0046872|metal ion binding;	.
Achn009001	2.23999	118.353	-5.72346	7.30672e-08	2.3957e-06	yes	PREDICTED: uncharacterized protein LOC100819841 [Glycine max]	.	.	.	.
Achn164191	201.509	525.198	-1.38201	0.00459275	0.0287369	yes	PREDICTED: receptor-like protein kinase [Vitis vinifera]	GO:0006468|protein phosphorylation;	GO:0005576|extracellular region;GO:0016021|integral component of membrane;GO:0005886|plasma membrane;	GO:0005524|ATP binding;GO:0004674|protein serine/threonine kinase activity;GO:0019199|transmembrane receptor protein kinase activity;	.
Achn043481	10.7287	104.046	-3.27768	0.00488093	0.0301041	yes	PREDICTED: uncharacterized protein LOC104605121 [Nelumbo nucifera]	.	.	.	.
Achn118321	5.99426	41.6299	-2.79597	0.00135978	0.0109695	yes	PREDICTED: LOB domain-containing protein 25 [Vitis vinifera]	GO:0007275|multicellular organismal development;GO:0010199|organ boundary specification between lateral organs and the meristem;	.	.	.
Achn249081	146.9	34.233	2.10137	0.000102638	0.00127762	yes	PREDICTED: UDP-glycosyltransferase 73C3-like [Nicotiana tomentosiformis]	GO:0009813|flavonoid biosynthetic process;GO:0052696|flavonoid glucuronidation;	GO:0043231|intracellular membrane-bounded organelle;	GO:0080043|quercetin 3-O-glucosyltransferase activity;GO:0080044|quercetin 7-O-glucosyltransferase activity;	UGT73C; UDP-glucosyl transferase 73C [EC:2.4.1.-]
Achn279151	24.3163	2.47606	3.29581	0.000609398	0.00567995	yes	PREDICTED: uncharacterized protein LOC104880896 [Vitis vinifera]	GO:0051607|defense response to virus;GO:0010150|leaf senescence;GO:0051707|response to other organism;	GO:0046658|anchored component of plasma membrane;GO:0009507|chloroplast;GO:0009506|plasmodesma;	GO:0004871|signal transducer activity;	.
Achn048101	1456.95	196.216	2.89243	7.58714e-09	3.18922e-07	yes	hypothetical protein PRUPE_ppa004771mg [Prunus persica]	.	.	.	.
Achn232721	5228.23	1287.77	2.02144	5.18796e-06	9.94805e-05	yes	PREDICTED: uncharacterized protein LOC100243604 [Vitis vinifera]	GO:0006284|base-excision repair;GO:0009658|chloroplast organization;GO:0048512|circadian behavior;GO:0032508|DNA duplex unwinding;GO:0006310|DNA recombination;GO:0006260|DNA replication;GO:0006302|double-strand break repair;GO:0045893|positive regulation of transcription, DNA-templated;GO:0080167|response to karrikin;	GO:0005694|chromosome;GO:0005737|cytoplasm;GO:0005634|nucleus;	GO:0043140|ATP-dependent 3'-5' DNA helicase activity;GO:0003677|DNA binding;GO:0009378|four-way junction helicase activity;	.
Achn255611	150.066	893.501	-2.57387	6.16389e-08	2.05857e-06	yes	PREDICTED: kinesin-like calmodulin-binding protein homolog [Vitis vinifera]	GO:0007018|microtubule-based movement;	GO:0005871|kinesin complex;	GO:0005524|ATP binding;GO:0016887|ATPase activity;GO:0003777|microtubule motor activity;GO:0016491|oxidoreductase activity;	.
Achn146641	1150.71	347.33	1.72814	0.00115308	0.00954569	yes	PREDICTED: receptor-like serine/threonine-protein kinase At1g78530 [Prunus mume]	.	GO:0016021|integral component of membrane;GO:0005886|plasma membrane;	GO:0005524|ATP binding;GO:0004674|protein serine/threonine kinase activity;	.
Achn063931	36.5633	249.925	-2.77303	0.00253579	0.0180466	yes	unnamed protein product [Vitis vinifera]	.	.	.	.
Achn129041	139.186	44.0912	1.65845	0.001641	0.01275	yes	PREDICTED: uncharacterized protein LOC100250892 [Vitis vinifera]	GO:0006355|regulation of transcription, DNA-templated;GO:0048511|rhythmic process;GO:0006351|transcription, DNA-templated;	GO:0005634|nucleus;	GO:0003677|DNA binding;GO:0003700|transcription factor activity, sequence-specific DNA binding;	.
Achn202041	4397.87	412.311	3.415	1.33692e-12	1.16408e-10	yes	hypothetical protein CICLE_v10019147mg [Citrus clementina]	GO:0010029|regulation of seed germination;	GO:0005737|cytoplasm;GO:0005634|nucleus;	GO:0016874|ligase activity;GO:0004842|ubiquitin-protein transferase activity;	.
Achn197431	0	11.0892	#NAME?	0.00468742	0.0292114	yes	rnf5, putative [Ricinus communis]	.	.	.	.
Achn000801	1421.87	586.665	1.27718	0.00419962	0.0267778	yes	Copine family isoform 6 [Theobroma cacao]	GO:0080148|negative regulation of response to water deprivation;	GO:0005886|plasma membrane;	GO:0016874|ligase activity;GO:0004842|ubiquitin-protein transferase activity;GO:0008270|zinc ion binding;	RGLG; E3 ubiquitin-protein ligase RGLG [EC:2.3.2.27]
Achn033121	21.0619	293.735	-3.80181	0.000781844	0.00696759	yes	unnamed protein product [Coffea canephora]	GO:0071555|cell wall organization;GO:0010417|glucuronoxylan biosynthetic process;GO:0010413|glucuronoxylan metabolic process;GO:0009834|plant-type secondary cell wall biogenesis;	GO:0005794|Golgi apparatus;GO:0000139|Golgi membrane;GO:0016021|integral component of membrane;	GO:0015018|galactosylgalactosylxylosylprotein 3-beta-glucuronosyltransferase activity;GO:0042285|xylosyltransferase activity;	.
Achn331681	42.2347	253.811	-2.58725	1.0744e-05	0.000187005	yes	PREDICTED: DNA replication ATP-dependent helicase/nuclease DNA2 isoform X2 [Nelumbo nucifera]	GO:0006284|base-excision repair;GO:0000729|DNA double-strand break processing;GO:0006260|DNA replication;GO:0000076|DNA replication checkpoint;GO:0033567|DNA replication, Okazaki fragment processing;GO:0043137|DNA replication, removal of RNA primer;GO:0045002|double-strand break repair via single-strand annealing;GO:0006264|mitochondrial DNA replication;GO:0045740|positive regulation of DNA repli…	GO:0005739|mitochondrion;GO:0005634|nucleus;	GO:0051539|4 iron, 4 sulfur cluster binding;GO:0043139|5'-3' DNA helicase activity;GO:0008409|5'-3' exonuclease activity;GO:0017108|5'-flap endonuclease activity;GO:0005524|ATP binding;GO:0003677|DNA binding;GO:0003678|DNA helicase activity;GO:0046872|metal ion binding;GO:0004518|nuclease activity;GO:0043142|single-stranded DNA-dependent ATPase activity;GO:0016890|site-specific endodeoxyribonucle…	DNA2; DNA replication ATP-dependent helicase Dna2 [EC:3.6.4.12]
Achn343181	359.666	810.301	-1.1718	0.00822776	0.0452727	yes	PREDICTED: protein NLP4-like [Vitis vinifera]	GO:0042744|hydrogen peroxide catabolic process;GO:0006979|response to oxidative stress;GO:0009845|seed germination;	GO:0009514|glyoxysome;GO:0005634|nucleus;	GO:0004096|catalase activity;GO:0020037|heme binding;GO:0046872|metal ion binding;	.
Achn078671	5.26626	65.6484	-3.63991	3.66773e-05	0.000534074	yes	protein binding protein, putative [Ricinus communis]	GO:0016567|protein ubiquitination;	GO:0005886|plasma membrane;	.	.
Achn082321	1.58034	34.2426	-4.43748	0.00117553	0.00969395	yes	PREDICTED: uncharacterized protein LOC104097749 [Nicotiana tomentosiformis]	.	.	.	.
Achn111211	9.26369	84.034	-3.18132	0.00340335	0.0227059	yes	ATP binding protein, putative [Ricinus communis]	.	.	.	.
Achn218671	246.094	765.281	-1.63678	0.000465833	0.00453116	yes	PREDICTED: BAHD acyltransferase At5g47980-like [Prunus mume]	GO:0009820|alkaloid metabolic process;	.	GO:0050636|vinorine synthase activity;	E2.3.1.160; vinorine synthase [EC:2.3.1.160]
Achn351411	26.9817	170.14	-2.65667	0.00020489	0.00229665	yes	unnamed protein product [Coffea canephora]	.	.	.	.
Achn241811	6.69171	207.93	-4.95758	1.79129e-12	1.53233e-10	yes	histone H3, expressed [Triticum aestivum]	.	GO:0000786|nucleosome;GO:0005634|nucleus;	GO:0003677|DNA binding;	.
Achn186291	11.934	123.822	-3.37511	0.00507702	0.0311055	yes	unnamed protein product [Vitis vinifera]	GO:0000919|cell plate assembly;GO:0006952|defense response;	GO:0005856|cytoskeleton;GO:0005634|nucleus;GO:0009524|phragmoplast;	GO:0005524|ATP binding;GO:0004709|MAP kinase kinase kinase activity;	.
Achn282351	1650.08	716.551	1.2034	0.00715387	0.0405204	yes	hypothetical protein CICLE_v10009076mg [Citrus clementina]	GO:0042742|defense response to bacterium;GO:0044419|interspecies interaction between organisms;GO:0006470|protein dephosphorylation;	GO:0005886|plasma membrane;	GO:0046872|metal ion binding;GO:0004722|protein serine/threonine phosphatase activity;	PPM1L, PP2CE; protein phosphatase 1L [EC:3.1.3.16]
Achn012601	53.7967	269.168	-2.32292	8.96267e-06	0.000159997	yes	PREDICTED: probable WRKY transcription factor 7 [Nicotiana tomentosiformis]	.	.	.	.
Achn340341	0.430344	51.567	-6.90481	2.98332e-08	1.08906e-06	yes	unnamed protein product [Vitis vinifera]	GO:0009734|auxin-activated signaling pathway;	.	.	.
Achn281171	438.127	2975.77	-2.76384	0.00341035	0.0227481	yes	PREDICTED: centromere-associated protein E [Vitis vinifera]	.	.	.	.
Achn107731	1635.89	192.369	3.08813	1.65422e-10	9.90556e-09	yes	PREDICTED: probable serine/threonine-protein kinase RLCKVII [Nicotiana tomentosiformis]	.	.	GO:0005524|ATP binding;GO:0004674|protein serine/threonine kinase activity;	.
Achn140021	1791.51	779.295	1.20093	0.00708967	0.0402637	yes	PREDICTED: uncharacterized protein LOC100260583 isoform X2 [Vitis vinifera]	.	.	.	.
Achn244451	157.727	1223.8	-2.95587	1.10774e-06	2.6348e-05	yes	PREDICTED: ABC transporter B family member 27 isoform X3 [Nicotiana tomentosiformis]	GO:0055085|transmembrane transport;	GO:0016021|integral component of membrane;GO:0005774|vacuolar membrane;	GO:0005524|ATP binding;GO:0042626|ATPase activity, coupled to transmembrane movement of substances;	.
Achn100141	122.873	41.6678	1.56016	0.00287653	0.01998	yes	hypothetical protein, partial [Actinidia chinensis]	.	.	.	.
Achn081261	15.9176	118.012	-2.89024	0.000174672	0.00201551	yes	PREDICTED: kinesin-like protein KIF22 isoform X2 [Vitis vinifera]	GO:0006281|DNA repair;GO:0051310|metaphase plate congression;GO:0007018|microtubule-based movement;GO:0007080|mitotic metaphase plate congression;GO:0007062|sister chromatid cohesion;	GO:0000785|chromatin;GO:0005737|cytoplasm;GO:0005925|focal adhesion;GO:0005871|kinesin complex;GO:0005874|microtubule;GO:0072686|mitotic spindle;GO:0005634|nucleus;	GO:0005524|ATP binding;GO:0016887|ATPase activity;GO:0003677|DNA binding;GO:0003777|microtubule motor activity;	KIF22; kinesin family member 22
Achn114631	1303.19	206.745	2.65612	6.465e-09	2.76868e-07	yes	PREDICTED: uncharacterized protein LOC104119255 [Nicotiana tomentosiformis]	.	.	.	.
Achn141431	43.1509	1.44419	4.90105	0.000609599	0.00568027	yes	PREDICTED: em-like protein GEA6 [Beta vulgaris subsp. vulgaris]	.	GO:0005634|nucleus;	.	.
Achn172191	1.17221	18.5238	-3.98208	0.00341821	0.0227827	yes	PREDICTED: fasciclin-like arabinogalactan protein 4 [Vitis vinifera]	GO:0007155|cell adhesion;GO:0010192|mucilage biosynthetic process;GO:0048354|mucilage biosynthetic process involved in seed coat development;GO:0009825|multidimensional cell growth;GO:0009651|response to salt stress;	GO:0031225|anchored component of membrane;GO:0046658|anchored component of plasma membrane;GO:0009897|external side of plasma membrane;GO:0005886|plasma membrane;	GO:0030247|polysaccharide binding;	.
Achn145231	61.3531	171.52	-1.48317	0.00694747	0.0395746	yes	PREDICTED: phosphoserine aminotransferase 2, chloroplastic-like [Vitis vinifera]	GO:0006564|L-serine biosynthetic process;GO:0009735|response to cytokinin;	GO:0009507|chloroplast;GO:0009570|chloroplast stroma;GO:0009536|plastid;	GO:0004648|O-phospho-L-serine:2-oxoglutarate aminotransferase activity;	serC, PSAT1; phosphoserine aminotransferase [EC:2.6.1.52]
Achn385601	14.2351	145.393	-3.35243	0.000138655	0.00166288	yes	PREDICTED: reticulon-like protein B17 [Vitis vinifera]	.	GO:0012505|endomembrane system;GO:0005789|endoplasmic reticulum membrane;GO:0016021|integral component of membrane;	.	.
Achn260511	202.655	46.8765	2.11209	0.00425631	0.0270533	yes	PREDICTED: growth-regulating factor 4-like isoform X1 [Nicotiana tomentosiformis]	GO:0032502|developmental process;GO:0006355|regulation of transcription, DNA-templated;GO:0006351|transcription, DNA-templated;	GO:0005634|nucleus;	GO:0005524|ATP binding;	.
Achn169681	9.73239	50.2679	-2.36877	0.00190787	0.0143879	yes	NAC protein 4 [Actinidia chinensis]	GO:0006351|transcription, DNA-templated;	GO:0005634|nucleus;	GO:0003677|DNA binding;GO:0003700|transcription factor activity, sequence-specific DNA binding;	.
Achn361251	276.776	1046.64	-1.91898	3.22126e-05	0.000478452	yes	PREDICTED: uncharacterized protein LOC100266128 isoform X1 [Vitis vinifera]	.	.	.	.
Achn013951	114.477	17.0544	2.74684	0.000301792	0.00317338	yes	DNA binding protein, putative [Ricinus communis]	GO:0009793|embryo development ending in seed dormancy;GO:0006355|regulation of transcription, DNA-templated;GO:0006351|transcription, DNA-templated;	GO:0005634|nucleus;	GO:0003677|DNA binding;	.
Achn064441	128	880.567	-2.78229	6.13606e-09	2.64439e-07	yes	PREDICTED: pectinesterase-like [Nicotiana tomentosiformis]	GO:0042545|cell wall modification;GO:0045490|pectin catabolic process;	GO:0005618|cell wall;GO:0005576|extracellular region;	GO:0045330|aspartyl esterase activity;GO:0004857|enzyme inhibitor activity;GO:0030599|pectinesterase activity;	.
Achn294131	11.1195	171.408	-3.94627	8.42941e-08	2.72713e-06	yes	Auxin transporter-like protein 2 [Gossypium arboreum]	GO:0006865|amino acid transport;GO:0009734|auxin-activated signaling pathway;GO:0010588|cotyledon vascular tissue pattern formation;GO:0048829|root cap development;	GO:0016021|integral component of membrane;GO:0005886|plasma membrane;	GO:0015293|symporter activity;	AUX1, LAX; auxin influx carrier (AUX1 LAX family)
Achn341031	21.8415	85.1788	-1.96342	0.00362182	0.0238281	yes	PREDICTED: NAC transcription factor 29-like [Gossypium raimondii]	GO:0006355|regulation of transcription, DNA-templated;GO:0006351|transcription, DNA-templated;	GO:0005634|nucleus;	GO:0003677|DNA binding;	.
Achn131571	1639.19	141.985	3.52918	3.43925e-12	2.77514e-10	yes	bZIP transcription factor bZIP8 [Camellia sinensis]	GO:0009738|abscisic acid-activated signaling pathway;GO:0006351|transcription, DNA-templated;	GO:0005634|nucleus;	GO:0043565|sequence-specific DNA binding;GO:0003700|transcription factor activity, sequence-specific DNA binding;	ABF; ABA responsive element binding factor
Achn059971	1395.79	3944.74	-1.49885	0.00303219	0.0207862	yes	ascorbate peroxidase [Camellia azalea]	GO:0042744|hydrogen peroxide catabolic process;GO:0006979|response to oxidative stress;	GO:0005737|cytoplasm;	GO:0020037|heme binding;GO:0016688|L-ascorbate peroxidase activity;GO:0046872|metal ion binding;	.
Achn219621	1710.94	601.574	1.50798	0.0024893	0.0177862	yes	hypothetical protein POPTR_0013s02780g [Populus trichocarpa]	.	GO:0009507|chloroplast;	GO:0005524|ATP binding;GO:0043295|glutathione binding;GO:0004363|glutathione synthase activity;GO:0000287|magnesium ion binding;GO:0042803|protein homodimerization activity;	gshB, GSS; glutathione synthase [EC:6.3.2.3]
Achn236091	176.107	65.2787	1.43177	0.00525052	0.0318937	yes	hypothetical protein CICLE_v10013706mg [Citrus clementina]	GO:0006813|potassium ion transport;GO:0006885|regulation of pH;	GO:0012505|endomembrane system;GO:0016021|integral component of membrane;	GO:0005451|monovalent cation:proton antiporter activity;	.
Achn221231	8.03148	81.1018	-3.336	0.00841847	0.0460149	yes	hypothetical protein B456_007G249900 [Gossypium raimondii]	.	.	.	.
Achn141521	3.71592	62.8823	-4.08086	0.0017464	0.0133951	yes	PREDICTED: phospholipase A1-Ibeta2, chloroplastic [Vitis vinifera]	GO:0016042|lipid catabolic process;	GO:0009507|chloroplast;	GO:0047714|galactolipase activity;GO:0008970|phosphatidylcholine 1-acylhydrolase activity;GO:0004806|triglyceride lipase activity;	.
Achn135261	99.5342	622.38	-2.64453	2.54588e-07	7.28994e-06	yes	PREDICTED: probable mitochondrial chaperone bcs1 [Nicotiana tomentosiformis]	GO:0034551|mitochondrial respiratory chain complex III assembly;	GO:0016021|integral component of membrane;GO:0005743|mitochondrial inner membrane;GO:0005739|mitochondrion;	GO:0005524|ATP binding;GO:0042623|ATPase activity, coupled;	BCS1; mitochondrial chaperone BCS1
Achn228101	4.50219	32.2585	-2.84098	0.00289277	0.0200724	yes	hypothetical protein RCOM_1749890 [Ricinus communis]	.	.	.	.
Achn003921	4517.57	1215.65	1.89382	4.60101e-05	0.000642823	yes	unnamed protein product [Vitis vinifera]	GO:0015031|protein transport;	GO:0030665|clathrin-coated vesicle membrane;GO:0000139|Golgi membrane;GO:0016021|integral component of membrane;GO:0031902|late endosome membrane;	GO:0005509|calcium ion binding;	.
Achn128251	54.6733	225.744	-2.04578	0.000762361	0.00682964	yes	PREDICTED: BAHD acyltransferase At5g47980-like [Prunus mume]	GO:0009820|alkaloid metabolic process;	.	GO:0050636|vinorine synthase activity;	E2.3.1.160; vinorine synthase [EC:2.3.1.160]
Achn292161	36.8159	721.542	-4.29268	0.0019796	0.0147915	yes	PREDICTED: protein EARLY FLOWERING 4 [Sesamum indicum]	GO:0009649|entrainment of circadian clock;GO:0009908|flower development;GO:0009648|photoperiodism;GO:0048573|photoperiodism, flowering;GO:0042753|positive regulation of circadian rhythm;GO:0010017|red or far-red light signaling pathway;GO:0009585|red, far-red light phototransduction;GO:0009909|regulation of flower development;GO:0080167|response to karrikin;GO:0010114|response to red light;GO:004…	GO:0005634|nucleus;	GO:0042803|protein homodimerization activity;	.
Achn138021	217.525	1366.06	-2.65076	0.000609131	0.00567901	yes	hypothetical protein PRUPE_ppa007588mg [Prunus persica]	GO:0071555|cell wall organization;GO:0030244|cellulose biosynthetic process;	GO:0005618|cell wall;GO:0005576|extracellular region;GO:0005794|Golgi apparatus;GO:0009506|plasmodesma;	GO:0016866|intramolecular transferase activity;GO:0016757|transferase activity, transferring glycosyl groups;	.
Achn247481	50.1858	156.945	-1.64491	0.00547592	0.0328941	yes	PREDICTED: serine/threonine-protein kinase Aurora-1 [Vitis vinifera]	GO:0051301|cell division;GO:0016572|histone phosphorylation;GO:0007067|mitotic nuclear division;GO:0007052|mitotic spindle organization;GO:0032465|regulation of cytokinesis;	GO:0009504|cell plate;GO:0032133|chromosome passenger complex;GO:0000780|condensed nuclear chromosome, centromeric region;GO:0005874|microtubule;GO:0031965|nuclear membrane;GO:0005730|nucleolus;GO:0005634|nucleus;GO:0009524|phragmoplast;GO:0005819|spindle;GO:0005876|spindle microtubule;GO:0051233|spindle midzone;GO:0000922|spindle pole;	GO:0005524|ATP binding;GO:0035175|histone kinase activity (H3-S10 specific);GO:0004674|protein serine/threonine kinase activity;	AURKX; aurora kinase, other [EC:2.7.11.1]
Achn026251	486.143	200.311	1.27914	0.0050451	0.0309266	yes	unnamed protein product [Coffea canephora]	GO:0009904|chloroplast accumulation movement;GO:0009903|chloroplast avoidance movement;	GO:0005829|cytosol;GO:0005886|plasma membrane;	.	.
Achn337451	51.3736	0.28105	7.51406	5.42063e-11	3.54535e-09	yes	hypothetical protein VITISV_020491 [Vitis vinifera]	GO:0030418|nicotianamine biosynthetic process;	.	GO:0030410|nicotianamine synthase activity;	E2.5.1.43; nicotianamine synthase [EC:2.5.1.43]
Achn276691	3672.17	573.933	2.67768	4.79649e-07	1.2642e-05	yes	PREDICTED: probable tocopherol cyclase, chloroplastic isoform X2 [Nelumbo nucifera]	GO:0015994|chlorophyll metabolic process;GO:0006631|fatty acid metabolic process;GO:0009915|phloem sucrose loading;GO:0031347|regulation of defense response;GO:0009644|response to high light intensity;GO:0006979|response to oxidative stress;GO:0009266|response to temperature stimulus;GO:0010189|vitamin E biosynthetic process;GO:0016122|xanthophyll metabolic process;	GO:0009507|chloroplast;GO:0009941|chloroplast envelope;GO:0009706|chloroplast inner membrane;GO:0009534|chloroplast thylakoid;GO:0010287|plastoglobule;	GO:0016853|isomerase activity;GO:0009976|tocopherol cyclase activity;	VTE1, SXD1; tocopherol cyclase [EC:5.5.1.24]
Achn222881	197.142	665.699	-1.75564	0.00104575	0.00881104	yes	PREDICTED: DNA replication licensing factor MCM6 [Vitis vinifera]	GO:0007049|cell cycle;GO:0006270|DNA replication initiation;GO:0006268|DNA unwinding involved in DNA replication;	GO:0042555|MCM complex;GO:0000347|THO complex;	GO:0005524|ATP binding;GO:0003677|DNA binding;GO:0003678|DNA helicase activity;GO:0046872|metal ion binding;	MCM6; DNA replication licensing factor MCM6 [EC:3.6.4.12]
Achn121281	41.4044	243.804	-2.55786	0.000239409	0.00261694	yes	PREDICTED: psbP-like protein 1, chloroplastic [Nelumbo nucifera]	GO:0015979|photosynthesis;	GO:0009507|chloroplast;GO:0009543|chloroplast thylakoid lumen;GO:0019898|extrinsic component of membrane;GO:0009654|photosystem II oxygen evolving complex;GO:0009579|thylakoid;GO:0031977|thylakoid lumen;	GO:0005509|calcium ion binding;	psbP; photosystem II oxygen-evolving enhancer protein 2
Achn027571	629.462	97.459	2.69125	0.00166805	0.0129218	yes	.	.	.	.	.
Achn074361	21.736	83.0953	-1.93468	0.00350717	0.023226	yes	PREDICTED: F-box/LRR-repeat protein At3g48880-like [Vitis vinifera]	.	.	GO:0008234|cysteine-type peptidase activity;	.
Achn105491	69.3321	20.0999	1.78633	0.00291766	0.0202081	yes	unnamed protein product [Coffea canephora]	GO:0015031|protein transport;GO:0007264|small GTPase mediated signal transduction;	GO:0005886|plasma membrane;GO:0005774|vacuolar membrane;	GO:0005525|GTP binding;	RAB11A; Ras-related protein Rab-11A
Achn351061	2.31441	39.6464	-4.09847	3.53211e-05	0.000517416	yes	PREDICTED: WAT1-related protein At2g37460-like isoform X1 [Nicotiana sylvestris]	GO:0006810|transport;	GO:0016021|integral component of membrane;GO:0005886|plasma membrane;	GO:0022857|transmembrane transporter activity;	.
Achn199111	633.506	145.421	2.12312	5.03222e-06	9.68753e-05	yes	PREDICTED: mitochondrial arginine transporter BAC2-like [Solanum lycopersicum]	GO:0006972|hyperosmotic response;GO:0043091|L-arginine import;GO:0006561|proline biosynthetic process;GO:0006412|translation;	GO:0016021|integral component of membrane;GO:0005743|mitochondrial inner membrane;GO:0005739|mitochondrion;	GO:0015181|arginine transmembrane transporter activity;GO:0005290|L-histidine transmembrane transporter activity;GO:0015189|L-lysine transmembrane transporter activity;GO:0000064|L-ornithine transmembrane transporter activity;GO:0003735|structural constituent of ribosome;	SLC25A20_29, CACT, CACL, CRC1; solute carrier family 25 (mitochondrial carnitine/acylcarnitine transporter), member 20/29
Achn315051	4098.97	1218.8	1.7498	0.00164218	0.0127562	yes	hypothetical protein PRUPE_ppa007370mg [Prunus persica]	GO:0009738|abscisic acid-activated signaling pathway;GO:0000169|activation of MAPK activity involved in osmosensory signaling pathway;GO:0010120|camalexin biosynthetic process;GO:0010229|inflorescence development;GO:0048481|ovule development;GO:0009626|plant-type hypersensitive response;GO:0009555|pollen development;GO:0010183|pollen tube guidance;GO:0080136|priming of cellular response to stress…	GO:0005737|cytoplasm;GO:0005634|nucleus;	GO:0005524|ATP binding;GO:0004707|MAP kinase activity;GO:0004672|protein kinase activity;	.
Achn060211	591.326	50.7688	3.54194	6.48483e-11	4.2e-09	yes	PREDICTED: uncharacterized protein LOC104093419 [Nicotiana tomentosiformis]	.	.	.	.
Achn079181	407.804	140.073	1.5417	0.00105305	0.00885698	yes	PREDICTED: uncharacterized protein LOC105111256 [Populus euphratica]	.	.	.	.
Achn133221	1919.02	484.765	1.98501	7.3425e-06	0.000134739	yes	PREDICTED: reticulon-like protein B8 [Nicotiana tomentosiformis]	.	GO:0005789|endoplasmic reticulum membrane;GO:0016021|integral component of membrane;GO:0005739|mitochondrion;	.	.
Achn233341	599.781	158.789	1.91732	0.000180925	0.00207713	yes	hypothetical protein POPTR_0009s11270g [Populus trichocarpa]	GO:0010143|cutin biosynthetic process;GO:0050832|defense response to fungus;GO:0006631|fatty acid metabolic process;GO:0010311|lateral root formation;	GO:0005783|endoplasmic reticulum;GO:0009506|plasmodesma;	GO:0005524|ATP binding;GO:0004467|long-chain fatty acid-CoA ligase activity;GO:0031957|very long-chain fatty acid-CoA ligase activity;	FBXW7, SEL10; F-box and WD-40 domain protein 7
Achn005801	42.5241	398.166	-3.22702	4.37911e-05	0.000617891	yes	PREDICTED: kinesin KP1-like [Nicotiana tomentosiformis]	GO:0009060|aerobic respiration;GO:0007018|microtubule-based movement;GO:0009845|seed germination;	GO:0005874|microtubule;GO:0005739|mitochondrion;	GO:0005524|ATP binding;GO:0003777|microtubule motor activity;	KIFC2_3; kinesin family member C2/C3
Achn281451	2222.74	980.217	1.18117	0.00714982	0.0405042	yes	RING/U-box superfamily protein isoform 4 [Theobroma cacao]	GO:0042335|cuticle development;GO:0010143|cutin biosynthetic process;GO:0008299|isoprenoid biosynthetic process;GO:1900490|positive regulation of hydroxymethylglutaryl-CoA reductase (NADPH) activity;GO:0009414|response to water deprivation;GO:0010345|suberin biosynthetic process;GO:0010025|wax biosynthetic process;	GO:0016021|integral component of membrane;	GO:0016874|ligase activity;GO:0004842|ubiquitin-protein transferase activity;GO:0008270|zinc ion binding;	MARCH6, DOA10; E3 ubiquitin-protein ligase MARCH6 [EC:2.3.2.27]
Achn197221	1538.21	679.341	1.17905	0.00773424	0.0431045	yes	PREDICTED: signal peptide peptidase-like 4 [Vitis vinifera]	GO:0033619|membrane protein proteolysis;GO:0006465|signal peptide processing;	GO:0010008|endosome membrane;GO:0030660|Golgi-associated vesicle membrane;GO:0071458|integral component of cytoplasmic side of endoplasmic reticulum membrane;GO:0071556|integral component of lumenal side of endoplasmic reticulum membrane;GO:0005765|lysosomal membrane;	GO:0042500|aspartic endopeptidase activity, intramembrane cleaving;	.
Achn204381	0	13.1408	#NAME?	0.00181247	0.0138026	yes	PREDICTED: protein LHCP TRANSLOCATION DEFECT [Gossypium raimondii]	GO:0090391|granum assembly;GO:0006886|intracellular protein transport;GO:0080167|response to karrikin;	GO:0009507|chloroplast;GO:0009941|chloroplast envelope;GO:0009570|chloroplast stroma;GO:0009535|chloroplast thylakoid membrane;	.	.
Achn243151	4.88033	60.6053	-3.63439	9.55186e-05	0.00120127	yes	hypothetical protein MIMGU_mgv1a018388mg, partial [Erythranthe guttata]	.	.	.	.
Achn361831	1408.49	256.387	2.45775	0.000331885	0.0034379	yes	PREDICTED: probable strigolactone esterase DAD2 [Vitis vinifera]	GO:0010223|secondary shoot formation;GO:1901601|strigolactone biosynthetic process;	.	GO:0016788|hydrolase activity, acting on ester bonds;	.
Achn201831	2834.12	800.699	1.82357	2.72304e-05	0.000415096	yes	PREDICTED: iron-sulfur cluster assembly protein 1-like [Nelumbo nucifera]	GO:0044571|[2Fe-2S] cluster assembly;GO:0006879|cellular iron ion homeostasis;GO:0097428|protein maturation by iron-sulfur cluster transfer;	GO:0005759|mitochondrial matrix;GO:0005739|mitochondrion;	GO:0051537|2 iron, 2 sulfur cluster binding;GO:0051539|4 iron, 4 sulfur cluster binding;GO:0008198|ferrous iron binding;GO:0036455|iron-sulfur transferase activity;GO:0005198|structural molecule activity;	.
Achn362401	3.20336	141.591	-5.466	0.00696094	0.0396447	yes	hypothetical protein Csa_5G584380 [Cucumis sativus]	GO:0006810|transport;	GO:0016021|integral component of membrane;GO:0005886|plasma membrane;	GO:0022857|transmembrane transporter activity;	.
Achn110981	18.9678	87.7855	-2.21043	0.000558924	0.00528601	yes	hypothetical protein VITISV_004098 [Vitis vinifera]	.	GO:0016021|integral component of membrane;GO:0005886|plasma membrane;	GO:0005524|ATP binding;GO:0004674|protein serine/threonine kinase activity;	.
Achn200121	8.96171	112.462	-3.64952	8.84534e-06	0.000158068	yes	hypothetical protein VITISV_002764 [Vitis vinifera]	GO:0009734|auxin-activated signaling pathway;GO:0010540|basipetal auxin transport;GO:0035556|intracellular signal transduction;GO:0006468|protein phosphorylation;	GO:0005737|cytoplasm;GO:0005730|nucleolus;GO:0005634|nucleus;GO:0005886|plasma membrane;	GO:0005524|ATP binding;GO:0016301|kinase activity;GO:0004672|protein kinase activity;GO:0004674|protein serine/threonine kinase activity;	E2.7.11.-; protein-serine/threonine kinase [EC:2.7.11.-]
Achn273571	81.9618	21.1929	1.95137	0.00166883	0.0129218	yes	.	.	.	.	.
Achn321911	29.843	93.6576	-1.65001	0.00636416	0.0369991	yes	PREDICTED: mitochondrial ribosome-associated GTPase 1 isoform X1 [Nelumbo nucifera]	.	.	.	.
Achn112581	375.055	38.9198	3.26853	1.76462e-08	6.82881e-07	yes	Plant calmodulin-binding protein-related, putative isoform 1 [Theobroma cacao]	.	.	.	.
Achn250731	314.885	2566.2	-3.02674	1.58781e-10	9.54141e-09	yes	PREDICTED: LOW QUALITY PROTEIN: BAG family molecular chaperone regulator 2 [Sesamum indicum]	.	GO:0005739|mitochondrion;	.	.
Achn233011	9.15495	89.1414	-3.28347	1.84965e-06	4.07569e-05	yes	PREDICTED: purple acid phosphatase [Nelumbo nucifera]	.	GO:0005615|extracellular space;	GO:0003993|acid phosphatase activity;GO:0030145|manganese ion binding;GO:0046872|metal ion binding;	.
Achn116291	173.44	441.863	-1.34916	0.00411058	0.0263429	yes	PREDICTED: ubiquitin-conjugating enzyme E2 27-like [Populus euphratica]	GO:0043161|proteasome-mediated ubiquitin-dependent protein catabolic process;GO:0000209|protein polyubiquitination;	GO:0005634|nucleus;	GO:0005524|ATP binding;GO:0061630|ubiquitin protein ligase activity;GO:0031625|ubiquitin protein ligase binding;	HIP2, UBC1; ubiquitin-conjugating enzyme (huntingtin interacting protein 2) [EC:2.3.2.23]
Achn323321	151.489	37.5491	2.01236	0.000178014	0.00204993	yes	.	.	.	.	.
Achn076071	14.54	90.1067	-2.6316	5.49641e-05	0.000749983	yes	unnamed protein product [Vitis vinifera]	GO:0016094|polyprenol biosynthetic process;GO:0006486|protein glycosylation;	GO:0005783|endoplasmic reticulum;	GO:0002094|polyprenyltransferase activity;	DHDDS, RER2, SRT1; ditrans,polycis-polyprenyl diphosphate synthase [EC:2.5.1.87]
Achn136241	2.18778	89.0625	-5.34728	0.00178152	0.0136094	yes	PREDICTED: uncharacterized protein LOC104881847 [Vitis vinifera]	.	.	.	.
Achn251861	27.0694	91.6336	-1.75921	0.00368758	0.0242047	yes	PREDICTED: homologous-pairing protein 2 homolog [Jatropha curcas]	GO:0051026|chiasma assembly;	GO:0005634|nucleus;	.	.
Achn131211	11.8709	96.2297	-3.01906	0.00836838	0.045796	yes	PREDICTED: BEL1-like homeodomain protein 11 [Vitis vinifera]	GO:0006351|transcription, DNA-templated;	GO:0005634|nucleus;	GO:0003700|transcription factor activity, sequence-specific DNA binding;GO:0044212|transcription regulatory region DNA binding;	.
Achn279541	884.877	88.0987	3.32828	3.4465e-06	6.96895e-05	yes	PREDICTED: seed biotin-containing protein SBP65 isoform X1 [Vitis vinifera]	GO:1903679|positive regulation of cap-independent translational initiation;GO:0043488|regulation of mRNA stability;	GO:0005737|cytoplasm;GO:0000932|cytoplasmic mRNA processing body;GO:0005829|cytosol;GO:0005634|nucleus;	GO:1990247|N6-methyladenosine-containing RNA binding;GO:0044822|poly(A) RNA binding;	.
Achn355211	42.6089	135.579	-1.66991	0.00295893	0.0204235	yes	PREDICTED: LAG1 longevity assurance homolog 3-like isoform X1 [Nelumbo nucifera]	GO:0046513|ceramide biosynthetic process;GO:0042761|very long-chain fatty acid biosynthetic process;	GO:0005783|endoplasmic reticulum;GO:0005789|endoplasmic reticulum membrane;GO:0016021|integral component of membrane;	GO:0050291|sphingosine N-acyltransferase activity;	.
Achn143151	38485	79.7804	8.91404	8.56888e-52	4.17819e-48	yes	PREDICTED: 17.3 kDa class II heat shock protein [Nicotiana tomentosiformis]	.	GO:0005737|cytoplasm;	.	.
Achn354611	9.53308	52.2937	-2.45562	0.00096575	0.00826762	yes	NAC domain protein, IPR003441 [Theobroma cacao]	GO:0071555|cell wall organization;GO:0007275|multicellular organismal development;GO:1901348|positive regulation of secondary cell wall biogenesis;GO:0006355|regulation of transcription, DNA-templated;GO:0006351|transcription, DNA-templated;GO:0048759|xylem vessel member cell differentiation;	GO:0005634|nucleus;	GO:0043565|sequence-specific DNA binding;GO:0003700|transcription factor activity, sequence-specific DNA binding;	.
Achn002341	1.19441	59.648	-5.6421	1.15748e-08	4.68649e-07	yes	PREDICTED: uncharacterized protein LOC100247091 isoform X2 [Vitis vinifera]	.	.	.	.
Achn214341	159.017	26.0402	2.61037	6.52595e-06	0.000121718	yes	.	.	.	.	.
Achn190501	13.611	105.441	-2.95359	0.00177771	0.0135864	yes	PREDICTED: cytochrome P450 734A1 [Vitis vinifera]	GO:0010268|brassinosteroid homeostasis;GO:0016131|brassinosteroid metabolic process;GO:0040008|regulation of growth;GO:0009741|response to brassinosteroid;	GO:0016021|integral component of membrane;	GO:0020037|heme binding;GO:0005506|iron ion binding;GO:0016705|oxidoreductase activity, acting on paired donors, with incorporation or reduction of molecular oxygen;GO:0008395|steroid hydroxylase activity;	CYP734A1, BAS1; PHYB activation tagged suppressor 1 [EC:1.14.-.-]
Achn258601	3295.29	1046.7	1.65456	0.000155674	0.0018228	yes	WRKY DNA-binding protein 70, putative isoform 1 [Theobroma cacao]	GO:0042742|defense response to bacterium;GO:0050832|defense response to fungus;GO:0009864|induced systemic resistance, jasmonic acid mediated signaling pathway;GO:1900056|negative regulation of leaf senescence;GO:0045892|negative regulation of transcription, DNA-templated;GO:0031347|regulation of defense response;GO:0010200|response to chitin;GO:0009753|response to jasmonic acid;GO:0009751|respon…	GO:0005634|nucleus;	GO:0043565|sequence-specific DNA binding;GO:0003700|transcription factor activity, sequence-specific DNA binding;	.
Achn299431	11441	4316.86	1.40615	0.00410193	0.0262973	yes	PREDICTED: zinc finger protein ZAT10-like [Sesamum indicum]	GO:0055062|phosphate ion homeostasis;GO:2000280|regulation of root development;GO:0010200|response to chitin;GO:0006351|transcription, DNA-templated;	GO:0005634|nucleus;	GO:0001047|core promoter binding;GO:0046872|metal ion binding;GO:0043565|sequence-specific DNA binding;GO:0003700|transcription factor activity, sequence-specific DNA binding;GO:0044212|transcription regulatory region DNA binding;	.
Achn094251	11.1146	189.402	-4.09092	0.000581882	0.00548035	yes	Uncharacterized protein isoform 4 [Theobroma cacao]	.	.	.	.
Achn353061	1112.78	253.388	2.13475	2.59294e-06	5.44629e-05	yes	PREDICTED: BTB/POZ domain-containing protein At1g21780 isoform X2 [Vitis vinifera]	GO:0043161|proteasome-mediated ubiquitin-dependent protein catabolic process;GO:0042787|protein ubiquitination involved in ubiquitin-dependent protein catabolic process;GO:0030162|regulation of proteolysis;	GO:0031463|Cul3-RING ubiquitin ligase complex;GO:0005737|cytoplasm;GO:0019005|SCF ubiquitin ligase complex;	GO:0031625|ubiquitin protein ligase binding;	SPOP; speckle-type POZ protein
Achn231371	24.6306	2.20307	3.48287	0.000453474	0.00442607	yes	PREDICTED: dnaJ protein homolog 1-like [Nicotiana sylvestris]	GO:0006457|protein folding;	GO:0005930|axoneme;GO:0005737|cytoplasm;GO:0031514|motile cilium;GO:0036126|sperm flagellum;	.	DNAJB13; DnaJ homolog subfamily B member 13
Achn202561	340.57	1339.27	-1.97542	0.00209844	0.015493	yes	PREDICTED: GATA transcription factor 8-like [Vitis vinifera]	GO:0030154|cell differentiation;GO:0007623|circadian rhythm;GO:0009416|response to light stimulus;	GO:0005634|nucleus;GO:0005667|transcription factor complex;	GO:0003682|chromatin binding;GO:0000977|RNA polymerase II regulatory region sequence-specific DNA binding;GO:0001085|RNA polymerase II transcription factor binding;GO:0003700|transcription factor activity, sequence-specific DNA binding;GO:0001228|transcriptional activator activity, RNA polymerase II transcription regulatory region sequence-specific binding;GO:0008270|zinc ion binding;	.
Achn348411	87.984	291.754	-1.72944	0.000605533	0.00565998	yes	PREDICTED: cyclin-P3-1 isoform X1 [Vitis vinifera]	GO:0007049|cell cycle;GO:0051301|cell division;GO:0000079|regulation of cyclin-dependent protein serine/threonine kinase activity;	.	.	.
Achn121861	2675.41	718.145	1.89741	2.35423e-05	0.000367588	yes	PREDICTED: probable beta-1,3-galactosyltransferase 19 [Nelumbo nucifera]	GO:0048354|mucilage biosynthetic process involved in seed coat development;GO:1900056|negative regulation of leaf senescence;GO:0006486|protein glycosylation;	GO:0009507|chloroplast;GO:0005794|Golgi apparatus;GO:0000139|Golgi membrane;GO:0016021|integral component of membrane;	GO:0030246|carbohydrate binding;GO:1990714|hydroxyproline O-galactosyltransferase activity;	.
Achn308371	66.3226	284.143	-2.09904	5.44445e-05	0.000743916	yes	unnamed protein product [Coffea canephora]	.	GO:0016021|integral component of membrane;GO:0005886|plasma membrane;	GO:0005524|ATP binding;GO:0004674|protein serine/threonine kinase activity;	.
Achn254501	2334.07	670.08	1.80044	5.67102e-05	0.000767804	yes	hypothetical protein 111O18.14 [Coffea canephora]	GO:0043486|histone exchange;GO:0006913|nucleocytoplasmic transport;GO:0006334|nucleosome assembly;	GO:0005634|nucleus;	GO:0042393|histone binding;	.
Achn162251	550.78	232.256	1.24576	0.00738596	0.0416278	yes	PREDICTED: phospholipase A(1) LCAT3 isoform X2 [Prunus mume]	GO:0016042|lipid catabolic process;	GO:0005783|endoplasmic reticulum;GO:0031090|organelle membrane;	GO:0052740|1-acyl-2-lysophosphatidylserine acylhydrolase activity;GO:0008374|O-acyltransferase activity;GO:0008970|phosphatidylcholine 1-acylhydrolase activity;GO:0052739|phosphatidylserine 1-acylhydrolase activity;	.
Achn053991	5.20799	56.774	-3.44643	1.68102e-05	0.000275188	yes	unnamed protein product [Coffea canephora]	GO:0042744|hydrogen peroxide catabolic process;GO:0006979|response to oxidative stress;	GO:0005576|extracellular region;	GO:0020037|heme binding;GO:0046872|metal ion binding;GO:0004601|peroxidase activity;	E1.11.1.7; peroxidase [EC:1.11.1.7]
Achn036081	457.581	154.726	1.56431	0.0029332	0.0202869	yes	hypothetical protein CISIN_1g028987mg [Citrus sinensis]	GO:0009658|chloroplast organization;GO:0042793|transcription from plastid promoter;	GO:0009507|chloroplast;GO:0042644|chloroplast nucleoid;GO:0005737|cytoplasm;GO:0009295|nucleoid;GO:0005634|nucleus;	GO:0016301|kinase activity;GO:0016773|phosphotransferase activity, alcohol group as acceptor;	.
Achn152531	93.921	7850.69	-6.38523	5.05252e-30	2.39517e-27	yes	omega-3 fatty acid desaturase [Camellia sinensis]	GO:0006636|unsaturated fatty acid biosynthetic process;	GO:0031969|chloroplast membrane;	GO:0016717|oxidoreductase activity, acting on paired donors, with oxidation of a pair of donors resulting in the reduction of molecular oxygen to two molecules of water;	FAD8, desB; omega-3 fatty acid desaturase (delta-15 desaturase) [EC:1.14.19.-]
Achn294791	32.2373	108.965	-1.75706	0.00679397	0.0389343	yes	PREDICTED: purple acid phosphatase 2 [Sesamum indicum]	.	GO:0005576|extracellular region;	GO:0003993|acid phosphatase activity;GO:0046872|metal ion binding;	.
Achn266121	3395.84	975.904	1.79896	0.000465834	0.00453116	yes	Heat shock factor 4 [Theobroma cacao]	GO:0006351|transcription, DNA-templated;	GO:0005634|nucleus;	GO:0043565|sequence-specific DNA binding;GO:0003700|transcription factor activity, sequence-specific DNA binding;	.
Achn178151	1349.51	358.422	1.91271	0.0066782	0.0384969	yes	PREDICTED: ubiquinol oxidase 1, mitochondrial [Nicotiana tomentosiformis]	GO:0045333|cellular respiration;GO:0031930|mitochondria-nucleus signaling pathway;GO:0009409|response to cold;	GO:0016021|integral component of membrane;GO:0005743|mitochondrial inner membrane;GO:0005739|mitochondrion;GO:0070469|respiratory chain;	GO:0009916|alternative oxidase activity;GO:0046872|metal ion binding;	AOX1, AOX2; ubiquinol oxidase [EC:1.10.3.11]
Achn215991	4.65102	398.97	-6.42259	3.96285e-21	9.32827e-19	yes	PREDICTED: transcription factor MYB86 [Vitis vinifera]	GO:0006355|regulation of transcription, DNA-templated;GO:0006351|transcription, DNA-templated;	GO:0005634|nucleus;	GO:0003677|DNA binding;	MYBP; myb proto-oncogene protein, plant
Achn325831	9.64183	101.428	-3.395	0.00598115	0.0352345	yes	PREDICTED: metalloendoproteinase 1-like [Eucalyptus grandis]	.	GO:0031012|extracellular matrix;	GO:0004222|metalloendopeptidase activity;GO:0008270|zinc ion binding;	.
Achn238771	1692.14	8654.14	-2.35454	8.1867e-05	0.00104969	yes	Maternal effect embryo arrest 59 [Theobroma cacao]	.	.	.	.
Achn267081	39.4992	148.251	-1.90815	0.00275786	0.019305	yes	hypothetical protein CICLE_v10000913mg [Citrus clementina]	GO:0005975|carbohydrate metabolic process;GO:0071555|cell wall organization;	GO:0005576|extracellular region;	GO:0004338|glucan exo-1,3-beta-glucosidase activity;	.
Achn061371	42.9207	2961.38	-6.10846	7.18881e-07	1.80153e-05	yes	germin-like protein [Camellia sinensis]	GO:0009734|auxin-activated signaling pathway;	GO:0048046|apoplast;GO:0005618|cell wall;	GO:0030145|manganese ion binding;GO:0045735|nutrient reservoir activity;	.
Achn124951	108.509	1131.2	-3.38198	3.0114e-06	6.22958e-05	yes	PREDICTED: protein trichome birefringence-like 37 [Nicotiana tomentosiformis]	GO:0071554|cell wall organization or biogenesis;	GO:0005794|Golgi apparatus;GO:0016021|integral component of membrane;	GO:0016413|O-acetyltransferase activity;	.
Achn273161	3.82034	70.383	-4.20346	5.61752e-05	0.000762981	yes	PREDICTED: fasciclin-like arabinogalactan protein 1 [Nelumbo nucifera]	GO:0048364|root development;GO:0048367|shoot system development;	GO:0031225|anchored component of membrane;GO:0046658|anchored component of plasma membrane;GO:0005618|cell wall;GO:0005886|plasma membrane;	.	.
Achn351651	0	23.8623	#NAME?	1.78135e-05	0.000288567	yes	.	.	.	.	.
Achn330291	12.6716	245.119	-4.27382	1.02192e-12	9.11243e-11	yes	Uncharacterized protein isoform 1 [Theobroma cacao]	.	.	.	.
Achn078221	80.07	18.9603	2.07828	0.00258081	0.0182907	yes	hypothetical protein PHAVU_007G266700g [Phaseolus vulgaris]	GO:0006869|lipid transport;	.	.	.
Achn384841	20.5764	100.821	-2.29274	0.000747761	0.00673068	yes	unnamed protein product [Vitis vinifera]	GO:0009791|post-embryonic development;GO:0006357|regulation of transcription from RNA polymerase II promoter;GO:0006351|transcription, DNA-templated;	GO:0005829|cytosol;GO:0005634|nucleus;	GO:0046872|metal ion binding;GO:0000977|RNA polymerase II regulatory region sequence-specific DNA binding;GO:0003700|transcription factor activity, sequence-specific DNA binding;	.
Achn305181	2.2922	56.8563	-4.63252	3.38329e-06	6.86155e-05	yes	PREDICTED: uncharacterized protein LOC104882684 isoform X6 [Vitis vinifera]	.	.	.	.
Achn354161	117.142	880.465	-2.91001	0.000245371	0.00266635	yes	PREDICTED: LOW QUALITY PROTEIN: 65-kDa microtubule-associated protein 1-like [Vitis vinifera]	GO:0043622|cortical microtubule organization;GO:0000910|cytokinesis;GO:0007067|mitotic nuclear division;	GO:0005938|cell cortex;GO:0005874|microtubule;GO:0005634|nucleus;GO:0009524|phragmoplast;GO:0005819|spindle;	GO:0046983|protein dimerization activity;	PRC1; protein regulator of cytokinesis 1
Achn105091	236.211	69.3658	1.76778	0.000399241	0.00399981	yes	PREDICTED: probable protein phosphatase 2C 63 [Cucumis melo]	.	.	GO:0046872|metal ion binding;GO:0004722|protein serine/threonine phosphatase activity;	.
Achn359401	6972.33	69.9433	6.63931	7.54578e-22	1.87995e-19	yes	DNA binding protein, putative isoform 3 [Theobroma cacao]	GO:0006351|transcription, DNA-templated;	GO:0005737|cytoplasm;GO:0005634|nucleus;	GO:0043565|sequence-specific DNA binding;GO:0003700|transcription factor activity, sequence-specific DNA binding;	HSFF; heat shock transcription factor, other eukaryote
Achn154971	18.2121	116.87	-2.68193	1.13302e-05	0.000195809	yes	PREDICTED: GDSL esterase/lipase At5g55050 [Vitis vinifera]	GO:0016042|lipid catabolic process;	GO:0005576|extracellular region;	GO:0016298|lipase activity;	.
Achn155081	1320.16	134.062	3.29973	3.27591e-12	2.65654e-10	yes	PREDICTED: EH domain-containing protein 1 [Vitis vinifera]	GO:1990090|cellular response to nerve growth factor stimulus;GO:0042384|cilium assembly;GO:0032456|endocytic recycling;GO:0006897|endocytosis;GO:0006886|intracellular protein transport;GO:0031175|neuron projection development;GO:2001137|positive regulation of endocytic recycling;GO:1901741|positive regulation of myoblast fusion;GO:0061512|protein localization to cilium;	GO:0020018|ciliary pocket membrane;GO:0031901|early endosome membrane;GO:0010008|endosome membrane;GO:0005886|plasma membrane;GO:0055038|recycling endosome membrane;	GO:0005524|ATP binding;GO:0005509|calcium ion binding;GO:0005525|GTP binding;	EHD1; EH domain-containing protein 1
Achn082091	4.39777	164.6	-5.22605	0.000522536	0.00498887	yes	unnamed protein product [Coffea canephora]	.	.	.	.
Achn386411	2.74475	44.9145	-4.03244	5.5204e-05	0.000752185	yes	hypothetical protein POPTR_0010s00380g [Populus trichocarpa]	GO:0006607|NLS-bearing protein import into nucleus;GO:0016032|viral process;	GO:0005829|cytosol;GO:0005643|nuclear pore;GO:0005654|nucleoplasm;GO:0048471|perinuclear region of cytoplasm;	GO:0008139|nuclear localization sequence binding;GO:0008565|protein transporter activity;	.
Achn338531	0	15.683	#NAME?	0.0012294	0.0100364	yes	PREDICTED: basic leucine zipper 43 [Sesamum indicum]	GO:0006351|transcription, DNA-templated;	GO:0005634|nucleus;	GO:0043565|sequence-specific DNA binding;GO:0003700|transcription factor activity, sequence-specific DNA binding;	.
Achn354501	620.83	2218.58	-1.83737	4.57802e-05	0.000639873	yes	hypothetical protein PRUPE_ppa005739mg [Prunus persica]	GO:0006096|glycolytic process;	GO:0000015|phosphopyruvate hydratase complex;	GO:0000287|magnesium ion binding;GO:0004634|phosphopyruvate hydratase activity;	ENO, eno; enolase [EC:4.2.1.11]
Achn159411	3.3822	44.1925	-3.70777	0.000263054	0.002827	yes	transcription factor [Coffea canephora]	.	.	.	.
Achn261621	515.766	156.832	1.7175	0.000245698	0.00266906	yes	unknown protein [Camellia sinensis]	GO:0000165|MAPK cascade;GO:0045944|positive regulation of transcription from RNA polymerase II promoter;GO:0006351|transcription, DNA-templated;	GO:0005634|nucleus;	GO:0000977|RNA polymerase II regulatory region sequence-specific DNA binding;GO:0003700|transcription factor activity, sequence-specific DNA binding;	.
Achn241571	17.5914	347.653	-4.3047	3.66242e-05	0.000533984	yes	Chromomethylase 1, putative isoform 3 [Theobroma cacao]	GO:0006342|chromatin silencing;GO:0006306|DNA methylation;GO:0010425|DNA methylation on cytosine within a CNG sequence;GO:0051567|histone H3-K9 methylation;GO:0045814|negative regulation of gene expression, epigenetic;GO:0006351|transcription, DNA-templated;GO:0010069|zygote asymmetric cytokinesis in embryo sac;	GO:0005634|nucleus;	GO:0003682|chromatin binding;GO:0003886|DNA (cytosine-5-)-methyltransferase activity;GO:0003677|DNA binding;	DNMT1, dcm; DNA (cytosine-5)-methyltransferase 1 [EC:2.1.1.37]
Achn031261	29.6396	170.166	-2.52134	0.000321897	0.00335481	yes	PREDICTED: vacuolar protein 8 [Vitis vinifera]	GO:0071255|CVT vesicle assembly;GO:0016236|macroautophagy;GO:0071562|nucleus-vacuole junction assembly;GO:0042144|vacuole fusion, non-autophagic;GO:0000011|vacuole inheritance;	GO:0000329|fungal-type vacuole membrane;GO:0005794|Golgi apparatus;GO:0071563|Myo2p-Vac17p-Vac8p transport complex;GO:0071561|nucleus-vacuole junction;	.	VAC8; vacuolar protein 8
Achn268501	8.18984	67.4865	-3.04269	0.000225866	0.0024941	yes	PREDICTED: oligopeptide transporter 7 isoform X2 [Malus domestica]	GO:0015031|protein transport;	GO:0005887|integral component of plasma membrane;GO:0016020|membrane;GO:0005886|plasma membrane;	GO:0035673|oligopeptide transmembrane transporter activity;	.
Achn320661	7448.92	2369.47	1.65247	0.000569672	0.00537723	yes	.	.	.	.	.
Achn034901	37.8587	392.774	-3.375	0.000253361	0.00274095	yes	hypothetical protein CICLE_v10014120mg [Citrus clementina]	GO:0030036|actin cytoskeleton organization;GO:0045010|actin nucleation;GO:0051016|barbed-end actin filament capping;	GO:0005618|cell wall;GO:0016021|integral component of membrane;GO:0016020|membrane;GO:0005886|plasma membrane;	GO:0003779|actin binding;GO:0051015|actin filament binding;	.
Achn079611	1621.84	154.346	3.39339	1.47357e-08	5.82801e-07	yes	hypothetical protein VITISV_036212 [Vitis vinifera]	GO:0071555|cell wall organization;GO:0030244|cellulose biosynthetic process;GO:0009833|plant-type primary cell wall biogenesis;	GO:0005794|Golgi apparatus;GO:0000139|Golgi membrane;GO:0016021|integral component of membrane;GO:0005886|plasma membrane;	GO:0016760|cellulose synthase (UDP-forming) activity;GO:0016759|cellulose synthase activity;	.
Achn064681	94.1395	3.70636	4.66672	1.84263e-07	5.54609e-06	yes	.	.	.	.	.
Achn093931	997.636	150	2.73356	8.06628e-06	0.000145748	yes	L-myo-inositol-1-phosphate synthase [Actinidia arguta]	GO:0006021|inositol biosynthetic process;GO:0008654|phospholipid biosynthetic process;	GO:0005737|cytoplasm;	GO:0004512|inositol-3-phosphate synthase activity;	INO1, ISYNA1; myo-inositol-1-phosphate synthase [EC:5.5.1.4]
Achn049471	51.5509	358.821	-2.79919	0.000112916	0.00138984	yes	PREDICTED: uncharacterized protein C594.04c [Vitis vinifera]	.	.	.	.
Achn258021	1197.3	493.033	1.28003	0.00359664	0.0237127	yes	GDP-D-mannose pyrophosphorylase [Actinidia latifolia]	GO:0030244|cellulose biosynthetic process;GO:0042742|defense response to bacterium;GO:0009298|GDP-mannose biosynthetic process;GO:0019853|L-ascorbic acid biosynthetic process;GO:0060359|response to ammonium ion;GO:0009408|response to heat;GO:0009753|response to jasmonic acid;GO:0010193|response to ozone;GO:0009651|response to salt stress;	GO:0005829|cytosol;GO:0005634|nucleus;	GO:0005525|GTP binding;GO:0004475|mannose-1-phosphate guanylyltransferase activity;	GMPP; mannose-1-phosphate guanylyltransferase [EC:2.7.7.13]
Achn098041	10.8103	95.5302	-3.14356	0.000401656	0.00401717	yes	PREDICTED: transcription factor MYB86 [Vitis vinifera]	GO:0006355|regulation of transcription, DNA-templated;GO:0006351|transcription, DNA-templated;	GO:0005634|nucleus;	GO:0003677|DNA binding;	MYBP; myb proto-oncogene protein, plant
Achn116461	715.272	44.259	4.01445	3.91649e-14	4.34018e-12	yes	Malate synthase, glyoxysomal [Theobroma cacao]	GO:0006097|glyoxylate cycle;GO:0006099|tricarboxylic acid cycle;	GO:0009514|glyoxysome;	GO:0004474|malate synthase activity;	E2.3.3.9, aceB, glcB; malate synthase [EC:2.3.3.9]
Achn067331	19.583	71.3412	-1.86513	0.00457122	0.0286389	yes	PREDICTED: methyl-CpG-binding domain-containing protein 7 [Sesamum indicum]	GO:0006346|methylation-dependent chromatin silencing;GO:0000122|negative regulation of transcription from RNA polymerase II promoter;GO:1901537|positive regulation of DNA demethylation;GO:0080167|response to karrikin;GO:0006351|transcription, DNA-templated;	GO:0010369|chromocenter;GO:0005634|nucleus;	GO:0019899|enzyme binding;GO:0008327|methyl-CpG binding;	.
Achn116141	119.938	38.8637	1.62579	0.00262775	0.0185541	yes	.	.	.	.	.
Achn147861	76.6975	1678.67	-4.452	4.30527e-07	1.15259e-05	yes	hypothetical protein CICLE_v10028426mg [Citrus clementina]	GO:0007017|microtubule-based process;	GO:0005737|cytoplasm;GO:0005874|microtubule;	GO:0005525|GTP binding;GO:0003924|GTPase activity;GO:0005200|structural constituent of cytoskeleton;	.
Achn131771	535.59	125.056	2.09856	7.27538e-06	0.000133737	yes	PREDICTED: histidine kinase 3-like [Malus domestica]	GO:0071215|cellular response to abscisic acid stimulus;GO:0070417|cellular response to cold;GO:0016036|cellular response to phosphate starvation;GO:0071329|cellular response to sucrose stimulus;GO:0009736|cytokinin-activated signaling pathway;GO:0042742|defense response to bacterium;GO:0010150|leaf senescence;GO:0034757|negative regulation of iron ion transport;GO:0009116|nucleoside metabolic pro…	GO:0005789|endoplasmic reticulum membrane;GO:0016021|integral component of membrane;GO:0005886|plasma membrane;	GO:0009884|cytokinin receptor activity;GO:0000155|phosphorelay sensor kinase activity;GO:0004673|protein histidine kinase activity;GO:0043424|protein histidine kinase binding;	AHK2_3_4; arabidopsis histidine kinase 2/3/4 (cytokinin receptor) [EC:2.7.13.3]
Achn121671	0.764067	25.0504	-5.03499	0.000368581	0.00374083	yes	PREDICTED: uncharacterized protein LOC105157022 [Sesamum indicum]	.	.	.	.
Achn381521	8.23426	42.8686	-2.38021	0.00268865	0.0188942	yes	PREDICTED: cyclic nucleotide-gated ion channel 1-like [Sesamum indicum]	GO:0042391|regulation of membrane potential;	GO:0005887|integral component of plasma membrane;GO:0005886|plasma membrane;	GO:0030552|cAMP binding;GO:0030553|cGMP binding;GO:0005216|ion channel activity;	CNGF; cyclic nucleotide gated channel, other eukaryote
Achn274591	62.2314	202.771	-1.70414	0.00111019	0.00924949	yes	hypothetical protein POPTR_0005s05250g [Populus trichocarpa]	.	.	.	.
Achn205631	2.69254	26.893	-3.32019	0.00528728	0.0320429	yes	dehydration-responsive element binding protein 6 [Glycine max]	GO:0009873|ethylene-activated signaling pathway;GO:0006351|transcription, DNA-templated;	GO:0005634|nucleus;	GO:0003700|transcription factor activity, sequence-specific DNA binding;GO:0044212|transcription regulatory region DNA binding;	.
Achn210581	195.623	563.577	-1.52654	0.000856533	0.0075039	yes	PREDICTED: histone-lysine N-methyltransferase SUVR5 [Vitis vinifera]	.	GO:0005694|chromosome;GO:0005634|nucleus;	GO:0003677|DNA binding;GO:0018024|histone-lysine N-methyltransferase activity;GO:0008270|zinc ion binding;	.
Achn108131	48.42	174.101	-1.84625	0.000538159	0.00511513	yes	unnamed protein product [Vitis vinifera]	.	GO:0005829|cytosol;GO:0016021|integral component of membrane;GO:0005886|plasma membrane;	GO:0005524|ATP binding;GO:0004672|protein kinase activity;	.
Achn331371	26.7013	92.4596	-1.79191	0.00700259	0.0398288	yes	PREDICTED: arabinogalactan peptide 20-like [Nelumbo nucifera]	.	GO:0031225|anchored component of membrane;GO:0005886|plasma membrane;	.	.
Achn304641	1424.46	34.8871	5.35158	2.85166e-11	1.96236e-09	yes	carbohydrate [Diospyros kaki]	.	GO:0048046|apoplast;	GO:0050660|flavin adenine dinucleotide binding;GO:0016614|oxidoreductase activity, acting on CH-OH group of donors;	.
Achn042381	8.35427	67.2292	-3.0085	0.00335457	0.0224374	yes	plastid geraniol synthase [Catharanthus roseus]	GO:0008152|metabolic process;	.	GO:0000287|magnesium ion binding;GO:0010333|terpene synthase activity;	.
Achn074251	296.018	64.2176	2.20464	7.08233e-06	0.000130809	yes	PREDICTED: ARM REPEAT PROTEIN INTERACTING WITH ABF2-like [Citrus sinensis]	.	.	.	.
Achn187371	5.37903	162.68	-4.91855	1.39241e-06	3.19609e-05	yes	PREDICTED: LOW QUALITY PROTEIN: WD repeat and HMG-box DNA-binding protein 1 [Vitis vinifera]	.	GO:0005737|cytoplasm;GO:0005654|nucleoplasm;	GO:0003677|DNA binding;	.
Achn293761	227.336	2246.57	-3.30483	9.57606e-05	0.00120298	yes	PREDICTED: vegetative cell wall protein gp1-like isoform X2 [Populus euphratica]	.	.	.	.
Achn340891	148.856	811.436	-2.44656	0.00804727	0.0445314	yes	PREDICTED: subtilisin-like protease [Nicotiana sylvestris]	GO:0080001|mucilage extrusion from seed coat;GO:0048359|mucilage metabolic process involved in seed coat development;GO:0010214|seed coat development;	GO:0048046|apoplast;GO:0005618|cell wall;GO:0005576|extracellular region;GO:0009505|plant-type cell wall;	GO:0004252|serine-type endopeptidase activity;	.
Achn279421	1.17221	30.9769	-4.7239	8.74322e-05	0.00111269	yes	PREDICTED: uncharacterized protein LOC105126274 [Populus euphratica]	.	.	.	.
Achn289861	128.063	418.665	-1.70894	0.000368165	0.00373961	yes	PREDICTED: rac-like GTP-binding protein 5 [Vitis vinifera]	GO:0007264|small GTPase mediated signal transduction;	GO:0005737|cytoplasm;GO:0016020|membrane;	GO:0005525|GTP binding;	RAC1; Ras-related C3 botulinum toxin substrate 1
Achn315151	28.1234	197.004	-2.80838	0.0014373	0.0114782	yes	PREDICTED: probable pectate lyase 18 [Pyrus x bretschneideri]	GO:0045490|pectin catabolic process;	.	GO:0046872|metal ion binding;GO:0030570|pectate lyase activity;	pel; pectate lyase [EC:4.2.2.2]
Achn001851	12.1951	340.892	-4.80495	1.1642e-07	3.64554e-06	yes	PREDICTED: myosin-9 isoform X1 [Vitis vinifera]	.	.	.	.
Achn162001	50.15	172.166	-1.77948	0.00306251	0.0209436	yes	PREDICTED: uncharacterized protein LOC105133506 isoform X3 [Populus euphratica]	.	.	.	.
Achn222531	143.742	539.143	-1.90719	0.00298552	0.0205406	yes	PREDICTED: 50S ribosomal protein 6, chloroplastic [Nelumbo nucifera]	GO:0006412|translation;	GO:0009507|chloroplast;GO:0005840|ribosome;	GO:0019843|rRNA binding;GO:0003735|structural constituent of ribosome;	PSRP6; 50S ribosomal protein 6
Achn188341	61.3346	442.571	-2.85114	1.53933e-08	6.03913e-07	yes	hypothetical protein MIMGU_mgv1a003513mg [Erythranthe guttata]	GO:0006633|fatty acid biosynthetic process;GO:0006629|lipid metabolic process;GO:0046686|response to cadmium ion;GO:0048316|seed development;GO:0010431|seed maturation;	GO:0009507|chloroplast;GO:0009570|chloroplast stroma;GO:0005739|mitochondrion;	GO:0005524|ATP binding;GO:0016301|kinase activity;GO:0000287|magnesium ion binding;GO:0030955|potassium ion binding;GO:0004743|pyruvate kinase activity;	PK, pyk; pyruvate kinase [EC:2.7.1.40]
Achn030801	317.836	86.0176	1.88558	0.00192252	0.0144703	yes	PREDICTED: transcription factor bHLH112 isoform X1 [Vitis vinifera]	GO:0006366|transcription from RNA polymerase II promoter;	GO:0005634|nucleus;	GO:0001046|core promoter sequence-specific DNA binding;GO:0003700|transcription factor activity, sequence-specific DNA binding;GO:0001228|transcriptional activator activity, RNA polymerase II transcription regulatory region sequence-specific binding;	.
Achn315481	15.3624	133.915	-3.12384	4.85042e-07	1.27252e-05	yes	PREDICTED: receptor-like protein kinase FERONIA [Vitis vinifera]	GO:0009738|abscisic acid-activated signaling pathway;GO:0009742|brassinosteroid mediated signaling pathway;GO:0050832|defense response to fungus;GO:0009873|ethylene-activated signaling pathway;GO:0009788|negative regulation of abscisic acid-activated signaling pathway;GO:0030308|negative regulation of cell growth;GO:0010483|pollen tube reception;GO:0009791|post-embryonic development;GO:0046777|pr…	GO:0043680|filiform apparatus;GO:0016021|integral component of membrane;GO:0005622|intracellular;GO:0016020|membrane;GO:0005886|plasma membrane;GO:0009506|plasmodesma;	GO:0005524|ATP binding;GO:0004672|protein kinase activity;GO:0004674|protein serine/threonine kinase activity;	.
Achn127401	8.24985	49.7938	-2.59353	0.00156456	0.0122847	yes	PREDICTED: chaperonin CPN60-2, mitochondrial-like [Erythranthe guttatus]	GO:0042026|protein refolding;	GO:0005739|mitochondrion;	GO:0005524|ATP binding;	.
Achn070881	224.363	1081.38	-2.26897	1.3666e-06	3.15246e-05	yes	ATP binding protein, putative [Ricinus communis]	GO:0030154|cell differentiation;GO:0042335|cuticle development;GO:0046777|protein autophosphorylation;GO:0010068|protoderm histogenesis;	GO:0016021|integral component of membrane;GO:0005886|plasma membrane;	GO:0005524|ATP binding;GO:0016301|kinase activity;GO:0004674|protein serine/threonine kinase activity;	.
Achn172711	2070.73	755.564	1.45451	0.00102068	0.00863387	yes	PREDICTED: pumilio homolog 2-like [Sesamum indicum]	GO:0006417|regulation of translation;	GO:0005737|cytoplasm;	GO:0003729|mRNA binding;	PUM; pumilio RNA-binding family
Achn075611	56.0681	1.69604	5.04694	0.00121999	0.00997861	yes	.	.	.	.	.
Achn023521	55.8173	8.07622	2.78896	0.000132177	0.00159472	yes	PREDICTED: patatin-like protein 2 [Sesamum indicum]	GO:0006952|defense response;GO:0016042|lipid catabolic process;GO:0009737|response to abscisic acid;	GO:0005737|cytoplasm;GO:0016020|membrane;	GO:0047372|acylglycerol lipase activity;GO:0004620|phospholipase activity;	.
Achn105401	188.523	5.9823	4.9779	3.69008e-08	1.30383e-06	yes	PREDICTED: BAG family molecular chaperone regulator 5, mitochondrial [Sesamum indicum]	.	GO:0005739|mitochondrion;	.	.
Achn010441	2377.29	369.273	2.68656	2.73572e-08	1.01041e-06	yes	PREDICTED: calcium-binding and coiled-coil domain-containing protein 2-like isoform X2 [Gossypium raimondii]	.	.	.	.
Achn270451	771.87	124.564	2.63147	0.00350117	0.0231973	yes	hypothetical protein PHAVU_003G233400g [Phaseolus vulgaris]	GO:0030154|cell differentiation;GO:0008283|cell proliferation;GO:0007275|multicellular organismal development;	GO:0005576|extracellular region;	.	.
Achn102181	143.917	528.688	-1.87718	9.66794e-05	0.00121185	yes	PREDICTED: myosin-M heavy chain [Solanum lycopersicum]	.	.	.	.
Achn358721	959.423	6.88318	7.12295	2.53298e-06	5.34006e-05	yes	PREDICTED: CEN-like protein 1 [Nelumbo nucifera]	.	GO:0005737|cytoplasm;	.	.
Achn317421	65.453	890.149	-3.76552	2.57117e-07	7.35616e-06	yes	PREDICTED: uncharacterized protein LOC105155646 isoform X1 [Sesamum indicum]	.	.	.	.
Achn011821	1194.05	510.91	1.22473	0.0054467	0.0327705	yes	glycosyltransferase [Actinidia deliciosa]	GO:0009718|anthocyanin-containing compound biosynthetic process;	.	GO:0016758|transferase activity, transferring hexosyl groups;	GT1; anthocyanidin 5,3-O-glucosyltransferase [EC:2.4.1.-]
Achn279051	163.37	2.56839	5.99114	2.44021e-09	1.1504e-07	yes	hypothetical protein VITISV_015371 [Vitis vinifera]	GO:0009851|auxin biosynthetic process;GO:0048825|cotyledon development;GO:0010229|inflorescence development;GO:0055114|oxidation-reduction process;GO:0048827|phyllome development;GO:0009911|positive regulation of flower development;	GO:0005829|cytosol;GO:0005783|endoplasmic reticulum;GO:0005789|endoplasmic reticulum membrane;GO:0005794|Golgi apparatus;GO:0000139|Golgi membrane;GO:0005654|nucleoplasm;	GO:0047434|indolepyruvate decarboxylase activity;GO:0004497|monooxygenase activity;	YUCCA; indole-3-pyruvate monooxygenase [EC:1.14.13.168]
Achn325481	5044.48	2267.69	1.15348	0.00898702	0.0485586	yes	PREDICTED: DEAD-box ATP-dependent RNA helicase 46 isoform X3 [Populus euphratica]	GO:0000184|nuclear-transcribed mRNA catabolic process, nonsense-mediated decay;GO:0010501|RNA secondary structure unwinding;GO:0006364|rRNA processing;	GO:0005739|mitochondrion;GO:0005634|nucleus;GO:0005773|vacuole;	GO:0005524|ATP binding;GO:0004004|ATP-dependent RNA helicase activity;GO:0003723|RNA binding;	DDX5, DBP2; ATP-dependent RNA helicase DDX5/DBP2 [EC:3.6.4.13]
Achn332051	40.1173	130.614	-1.70301	0.00232851	0.0168454	yes	PREDICTED: DEAD-box ATP-dependent RNA helicase 47A [Vitis vinifera]	GO:0009663|plasmodesma organization;GO:0010497|plasmodesmata-mediated intercellular transport;GO:0010501|RNA secondary structure unwinding;	GO:0005739|mitochondrion;	GO:0005524|ATP binding;GO:0004004|ATP-dependent RNA helicase activity;GO:0003723|RNA binding;	.
Achn227471	216.043	1027.49	-2.24973	4.47224e-05	0.000627658	yes	unnamed protein product [Vitis vinifera]	GO:0046345|abscisic acid catabolic process;GO:0016132|brassinosteroid biosynthetic process;GO:0010268|brassinosteroid homeostasis;GO:0007275|multicellular organismal development;GO:0016125|sterol metabolic process;	GO:0016021|integral component of membrane;	GO:0010295|(+)-abscisic acid 8'-hydroxylase activity;GO:0020037|heme binding;GO:0005506|iron ion binding;	E1.14.13.93; (+)-abscisic acid 8'-hydroxylase [EC:1.14.13.93]
Achn283411	18.6731	334.851	-4.16449	1.91111e-05	0.000306244	yes	PREDICTED: probable LRR receptor-like serine/threonine-protein kinase At4g37250 [Sesamum indicum]	.	GO:0016021|integral component of membrane;	GO:0005524|ATP binding;GO:0004674|protein serine/threonine kinase activity;	.
Achn189191	2.67034	47.1572	-4.14239	3.66038e-05	0.000533915	yes	PREDICTED: KAT8 regulatory NSL complex subunit 3 [Vitis vinifera]	GO:0043984|histone H4-K16 acetylation;GO:0043981|histone H4-K5 acetylation;GO:0043982|histone H4-K8 acetylation;	GO:0000123|histone acetyltransferase complex;GO:0005634|nucleus;	.	KANSL3, RCD1; regulatory NSL complex subunit 3
Achn197601	11.8631	66.115	-2.4785	0.00454003	0.0284644	yes	PREDICTED: protein RADIALIS-like 3 isoform X1 [Vitis vinifera]	GO:0006351|transcription, DNA-templated;	GO:0005634|nucleus;	GO:0003677|DNA binding;GO:0003700|transcription factor activity, sequence-specific DNA binding;	.
Achn078881	191.762	827.529	-2.10949	1.22821e-05	0.000209711	yes	PREDICTED: uncharacterized protein LOC105174992 [Sesamum indicum]	GO:0055085|transmembrane transport;	GO:0005887|integral component of plasma membrane;	GO:0005215|transporter activity;	.
Achn122431	14.2706	539.775	-5.24124	3.92459e-08	1.38097e-06	yes	Serine/threonine-protein kinase WNK-related [Theobroma cacao]	.	.	.	.
Achn383601	256.735	810.935	-1.6593	0.000299798	0.00315727	yes	PREDICTED: transmembrane 9 superfamily member 11 [Sesamum indicum]	.	GO:0010008|endosome membrane;GO:0000139|Golgi membrane;GO:0016021|integral component of membrane;	.	.
Achn266291	295.116	106.314	1.47296	0.00236453	0.0170543	yes	PREDICTED: TBC domain-containing protein C1952.17c [Cucumis sativus]	GO:0090630|activation of GTPase activity;GO:0006886|intracellular protein transport;GO:0031338|regulation of vesicle fusion;	GO:0012505|endomembrane system;GO:0005622|intracellular;	GO:0005096|GTPase activator activity;GO:0017137|Rab GTPase binding;	.
Achn291821	302.691	83.285	1.86172	0.000104877	0.00130169	yes	PREDICTED: transcription initiation factor TFIID subunit 8-like [Vitis vinifera]	GO:0006355|regulation of transcription, DNA-templated;GO:0006351|transcription, DNA-templated;	GO:0005634|nucleus;	.	TAF8; transcription initiation factor TFIID subunit 8
Achn347811	10.6609	152.867	-3.84188	1.06012e-08	4.32822e-07	yes	unnamed protein product [Coffea canephora]	GO:0006355|regulation of transcription, DNA-templated;	.	GO:0003677|DNA binding;GO:0003723|RNA binding;GO:0008270|zinc ion binding;	.
Achn319301	0.355929	13.3635	-5.23056	0.00547279	0.032881	yes	PREDICTED: transcription factor MYB1R1-like isoform X1 [Vitis vinifera]	GO:0006355|regulation of transcription, DNA-templated;GO:0006351|transcription, DNA-templated;	GO:0005829|cytosol;GO:0005634|nucleus;	GO:0003677|DNA binding;	.
Achn032971	6633.62	1233.74	2.42676	8.30784e-07	2.04887e-05	yes	hypothetical protein VITISV_003752 [Vitis vinifera]	GO:0006979|response to oxidative stress;	GO:0031225|anchored component of membrane;GO:0048046|apoplast;GO:0005829|cytosol;GO:0005739|mitochondrion;GO:0009505|plant-type cell wall;GO:0005886|plasma membrane;GO:0009506|plasmodesma;GO:0005773|vacuole;	GO:0050660|flavin adenine dinucleotide binding;GO:0016614|oxidoreductase activity, acting on CH-OH group of donors;	.
Achn078731	36.3072	258.091	-2.82955	0.000156737	0.00183219	yes	PREDICTED: probable serine/threonine-protein kinase At1g09600 isoform X2 [Nelumbo nucifera]	.	.	GO:0005524|ATP binding;GO:0004674|protein serine/threonine kinase activity;	CDK12_13; cyclin-dependent kinase 12/13 [EC:2.7.11.22 2.7.11.23]
Achn353971	11.7575	417.633	-5.15059	3.46436e-16	5.16356e-14	yes	PREDICTED: monocopper oxidase-like protein SKU5 [Sesamum indicum]	GO:0009932|cell tip growth;	GO:0031225|anchored component of membrane;GO:0046658|anchored component of plasma membrane;GO:0048046|apoplast;GO:0005618|cell wall;GO:0016020|membrane;GO:0009505|plant-type cell wall;GO:0005886|plasma membrane;GO:0009506|plasmodesma;GO:0005774|vacuolar membrane;	GO:0005507|copper ion binding;GO:0016722|oxidoreductase activity, oxidizing metal ions;	.
Achn244821	71.9672	208.299	-1.53324	0.00467583	0.0291605	yes	PREDICTED: type I inositol 1,4,5-trisphosphate 5-phosphatase CVP2-like isoform X1 [Populus euphratica]	GO:0009738|abscisic acid-activated signaling pathway;GO:0030154|cell differentiation;GO:0010588|cotyledon vascular tissue pattern formation;GO:0046855|inositol phosphate dephosphorylation;GO:0048016|inositol phosphate-mediated signaling;GO:0032957|inositol trisphosphate metabolic process;GO:0010305|leaf vascular tissue pattern formation;GO:0046856|phosphatidylinositol dephosphorylation;GO:0010067…	GO:0005622|intracellular;	GO:0046030|inositol trisphosphate phosphatase activity;GO:0034485|phosphatidylinositol-3,4,5-trisphosphate 5-phosphatase activity;GO:0004439|phosphatidylinositol-4,5-bisphosphate 5-phosphatase activity;	.
Achn194551	568.002	3026.85	-2.41385	0.00453048	0.028415	yes	flavonoid 3'-hydroxylase 2 [Camellia sinensis]	GO:0009813|flavonoid biosynthetic process;	GO:0005789|endoplasmic reticulum membrane;GO:0016021|integral component of membrane;	GO:0016711|flavonoid 3'-monooxygenase activity;GO:0020037|heme binding;GO:0005506|iron ion binding;	.
Achn138551	367.536	142.481	1.36712	0.00345744	0.0229725	yes	unnamed protein product [Coffea canephora]	GO:0031087|deadenylation-independent decapping of nuclear-transcribed mRNA;GO:0032968|positive regulation of transcription elongation from RNA polymerase II promoter;GO:0010498|proteasomal protein catabolic process;GO:0000209|protein polyubiquitination;GO:0016567|protein ubiquitination;GO:0006351|transcription, DNA-templated;	GO:0030015|CCR4-NOT core complex;GO:0005737|cytoplasm;GO:0005634|nucleus;	GO:0000166|nucleotide binding;GO:0003723|RNA binding;GO:0004842|ubiquitin-protein transferase activity;GO:0008270|zinc ion binding;	CNOT4, NOT4, MOT2; CCR4-NOT transcription complex subunit 4 [EC:2.3.2.27]
Achn320411	475.889	3389.82	-2.83251	7.88175e-10	4.11975e-08	yes	hypothetical protein VITISV_041321 [Vitis vinifera]	GO:0006656|phosphatidylcholine biosynthetic process;GO:0008654|phospholipid biosynthetic process;	GO:0005737|cytoplasm;	GO:0000234|phosphoethanolamine N-methyltransferase activity;	E2.1.1.103, NMT; phosphoethanolamine N-methyltransferase [EC:2.1.1.103]
Achn328661	40.6167	176.736	-2.12145	0.000371247	0.00376341	yes	hypothetical protein VITISV_012437 [Vitis vinifera]	.	.	.	.
Achn220871	0.408138	21.7597	-5.73646	0.00020305	0.00227977	yes	PREDICTED: receptor-like protein 12 [Vitis vinifera]	.	GO:0016021|integral component of membrane;GO:0005886|plasma membrane;	.	.
Achn092411	37.3232	169.388	-2.18219	0.000169027	0.00195899	yes	PREDICTED: solute carrier family 35 member F1-like isoform X3 [Vitis vinifera]	.	.	.	.
Achn236111	28.7302	114.019	-1.98864	0.000721988	0.00653485	yes	PREDICTED: heat shock factor-binding protein 1-like [Nicotiana tomentosiformis]	.	.	.	.
Achn242941	4.19847	32.2364	-2.94076	0.00185853	0.0140655	yes	conserved hypothetical protein [Ricinus communis]	.	.	.	.
Achn069161	1163.18	387.013	1.58762	0.000329418	0.0034165	yes	ABC-2 type transporter family protein [Theobroma cacao]	GO:0009555|pollen development;GO:0010584|pollen exine formation;GO:0010152|pollen maturation;	GO:0016021|integral component of membrane;GO:0005886|plasma membrane;	GO:0005524|ATP binding;GO:0042626|ATPase activity, coupled to transmembrane movement of substances;	.
Achn014631	11.2779	0.253516	5.47527	0.00207833	0.0153821	yes	.	.	.	.	.
Achn043381	1.12	286.758	-8.0002	7.42296e-22	1.86294e-19	yes	PREDICTED: homeobox-leucine zipper protein ATHB-52-like [Nicotiana sylvestris]	GO:0009646|response to absence of light;GO:0009637|response to blue light;GO:0006351|transcription, DNA-templated;	GO:0005634|nucleus;	GO:0043565|sequence-specific DNA binding;GO:0003700|transcription factor activity, sequence-specific DNA binding;	.
Achn107581	617.422	206.472	1.58031	0.000676609	0.00617803	yes	PREDICTED: uncharacterized protein LOC104221038 [Nicotiana sylvestris]	.	.	.	.
Achn186971	1693.75	59.7976	4.82399	1.72786e-10	1.03104e-08	yes	PREDICTED: uncharacterized protein LOC104245986 [Nicotiana sylvestris]	.	.	.	.
Achn363231	290.375	1437.06	-2.30713	0.000773543	0.00691167	yes	PREDICTED: uncharacterized protein ycf39 isoform X1 [Nicotiana tomentosiformis]	.	GO:0009842|cyanelle;	GO:0016491|oxidoreductase activity;	.
Achn294961	25.5514	572.901	-4.48681	0.000641978	0.00591097	yes	PREDICTED: uncharacterized protein LOC105169758 [Sesamum indicum]	.	.	.	.
Achn304071	254.426	1287.69	-2.33947	0.00124937	0.0101798	yes	PREDICTED: MLO-like protein 1 [Cucumis sativus]	GO:0006952|defense response;GO:0009607|response to biotic stimulus;	GO:0016021|integral component of membrane;GO:0005886|plasma membrane;	.	MLO; mlo protein
Achn199651	16.9522	437.012	-4.68812	1.94827e-10	1.1565e-08	yes	PREDICTED: probable xyloglucan glycosyltransferase 5 [Vitis vinifera]	GO:0071555|cell wall organization;	GO:0000139|Golgi membrane;GO:0016021|integral component of membrane;GO:0005634|nucleus;	GO:0016757|transferase activity, transferring glycosyl groups;	.
Achn355281	299.879	62.0931	2.27187	4.50656e-06	8.80973e-05	yes	PREDICTED: uncharacterized protein LOC102616281 isoform X5 [Citrus sinensis]	.	.	.	.
Achn243201	3.27951	41.505	-3.66173	5.90127e-05	0.000792835	yes	.	.	.	.	.
Achn020601	235.803	49.5893	2.24948	7.3522e-06	0.000134844	yes	PREDICTED: cyclic dof factor 2 [Vitis vinifera]	GO:0009908|flower development;GO:0006355|regulation of transcription, DNA-templated;GO:0006351|transcription, DNA-templated;	GO:0005634|nucleus;	GO:0003677|DNA binding;GO:0046872|metal ion binding;GO:0003700|transcription factor activity, sequence-specific DNA binding;	.
Achn292971	163.051	459.901	-1.496	0.00761969	0.0426337	yes	PREDICTED: protein LONGIFOLIA 1 isoform X2 [Vitis vinifera]	GO:0051513|regulation of monopolar cell growth;	GO:0005737|cytoplasm;GO:0005856|cytoskeleton;	GO:0008017|microtubule binding;	.
Achn370261	612.697	191.926	1.67462	0.00439512	0.0277278	yes	PREDICTED: ion channel DMI1-like isoform X1 [Populus euphratica]	GO:0006813|potassium ion transport;	GO:0016021|integral component of membrane;GO:0031965|nuclear membrane;	GO:0008324|cation transmembrane transporter activity;	.
Achn249331	103.426	36.4102	1.50618	0.00877244	0.04758	yes	hypothetical protein CISIN_1g041739mg [Citrus sinensis]	.	.	.	.
Achn168921	195.931	584.762	-1.57751	0.00108012	0.0090337	yes	unnamed protein product [Coffea canephora]	GO:0006629|lipid metabolic process;	GO:0005829|cytosol;	GO:0005524|ATP binding;GO:0003878|ATP citrate synthase activity;	ACLY; ATP citrate (pro-S)-lyase [EC:2.3.3.8]
Achn031521	143.695	50.8998	1.49727	0.00473459	0.0294355	yes	PREDICTED: uncharacterized protein LOC105113419 isoform X2 [Populus euphratica]	.	.	.	.
Achn093421	30.7853	257.003	-3.06147	2.78293e-08	1.02323e-06	yes	PREDICTED: transcription factor PCL1 [Vitis vinifera]	GO:0007623|circadian rhythm;GO:0042753|positive regulation of circadian rhythm;GO:0006351|transcription, DNA-templated;	GO:0005634|nucleus;	GO:0003677|DNA binding;GO:0003700|transcription factor activity, sequence-specific DNA binding;	.
Achn007861	1308.77	159.955	3.03247	0.00025463	0.0027512	yes	PREDICTED: probable aldo-keto reductase 4 [Vitis vinifera]	.	.	GO:0016491|oxidoreductase activity;	.
Achn226981	59.3526	0	Inf	7.95834e-14	8.38376e-12	yes	.	.	.	.	.
Achn057831	56.1973	218.895	-1.96166	0.000159519	0.0018608	yes	PREDICTED: calcium-dependent protein kinase 11-like [Prunus mume]	GO:0035556|intracellular signal transduction;GO:0018105|peptidyl-serine phosphorylation;GO:0009789|positive regulation of abscisic acid-activated signaling pathway;GO:0046777|protein autophosphorylation;	GO:0005829|cytosol;GO:0005634|nucleus;GO:0005886|plasma membrane;	GO:0005524|ATP binding;GO:0005509|calcium ion binding;GO:0009931|calcium-dependent protein serine/threonine kinase activity;GO:0005516|calmodulin binding;GO:0004683|calmodulin-dependent protein kinase activity;GO:0004672|protein kinase activity;	CPK; calcium-dependent protein kinase [EC:2.7.11.1]
Achn335641	489.298	174.883	1.48432	0.00196068	0.0147075	yes	PREDICTED: endo-1,3;1,4-beta-D-glucanase-like isoform X1 [Nicotiana tomentosiformis]	.	GO:0005576|extracellular region;	GO:0016787|hydrolase activity;	.
Achn148761	385.645	143.948	1.42172	0.0056987	0.0338628	yes	PREDICTED: probable lysine--tRNA ligase, cytoplasmic [Malus domestica]	GO:0006430|lysyl-tRNA aminoacylation;	GO:0005737|cytoplasm;	GO:0005524|ATP binding;GO:0004824|lysine-tRNA ligase activity;GO:0000287|magnesium ion binding;GO:0003676|nucleic acid binding;	KARS, lysS; lysyl-tRNA synthetase, class II [EC:6.1.1.6]
Achn140571	16.4175	0.253516	6.01701	0.000103369	0.00128484	yes	PREDICTED: hexose carrier protein HEX6-like [Pyrus x bretschneideri]	GO:0008643|carbohydrate transport;	GO:0016021|integral component of membrane;	GO:0022891|substrate-specific transmembrane transporter activity;GO:0015293|symporter activity;	.
Achn324411	847.003	235.762	1.84503	6.05995e-05	0.00081113	yes	unnamed protein product [Coffea canephora]	GO:0042183|formate catabolic process;	GO:0005739|mitochondrion;	GO:0008863|formate dehydrogenase (NAD+) activity;GO:0051287|NAD binding;GO:0016616|oxidoreductase activity, acting on the CH-OH group of donors, NAD or NADP as acceptor;	FDH; formate dehydrogenase [EC:1.2.1.2]
[truncated: 5,095 more rows]
