# Supplementary material for: Transcriptional Analysis on Resistant and Susceptible Kiwifruit Genotypes Activating Different Plant-Immunity Processes against Pseudomonas syringae pv. actinidiae
Source: Int J Mol Sci. 2022 Jul 11;23(14):7643. doi: 10.3390/ijms23147643 (PMC9322148; doi:10.3390/ijms23147643)
Supplement: Supplementary file 1 [file ijms-23-07643-s001.zip › Table S2 Differentially expressed genes MH_Psa vs MH_Control.xls]

## Sheet: Sheet1
Gene	M_Psa_normalize	M_Control_normalize	Log2FoldChange	pval	padj	Significant	NR:Description	GO:biological_process	GO:cellular_component	GO:molecular_function	KEGG:Description
Achn047781	1288.08	560.528	1.20037	0.000255463	0.00345497	yes	PREDICTED: probable LRR receptor-like serine/threonine-protein kinase At5g63710 isoform X4 [Nicotiana sylvestris]	.	GO:0016021|integral component of membrane;GO:0005886|plasma membrane;	GO:0005524|ATP binding;GO:0004674|protein serine/threonine kinase activity;	.
Achn219921	169.25	359.464	-1.0867	0.00128714	0.0127613	yes	PREDICTED: cation/calcium exchanger 5 [Vitis vinifera]	GO:0010163|high-affinity potassium ion import;GO:0006814|sodium ion transport;	GO:0016021|integral component of membrane;GO:0034399|nuclear periphery;GO:0005886|plasma membrane;	GO:0015297|antiporter activity;GO:0015079|potassium ion transmembrane transporter activity;GO:0015081|sodium ion transmembrane transporter activity;	.
Achn370611	977.311	282.151	1.79235	1.64993e-05	0.000346651	yes	PREDICTED: cysteine synthase [Vitis vinifera]	GO:0008652|cellular amino acid biosynthetic process;GO:0006535|cysteine biosynthetic process from serine;	GO:0005737|cytoplasm;	GO:0047458|beta-pyrazolylalanine synthase activity;GO:0004124|cysteine synthase activity;GO:0050461|L-mimosine synthase activity;GO:0050234|pyrazolylalanine synthase activity;	.
Achn221611	15.074	194.684	-3.691	0.000348296	0.0044958	yes	UDP-Glycosyltransferase superfamily protein [Theobroma cacao]	GO:0006506|GPI anchor biosynthetic process;GO:0009893|positive regulation of metabolic process;GO:0016254|preassembly of GPI anchor in ER membrane;	GO:0005789|endoplasmic reticulum membrane;GO:0000506|glycosylphosphatidylinositol-N-acetylglucosaminyltransferase (GPI-GnT) complex;GO:0016021|integral component of membrane;GO:0016020|membrane;	GO:0017176|phosphatidylinositol N-acetylglucosaminyltransferase activity;GO:0008194|UDP-glycosyltransferase activity;	PIGA, GPI3; phosphatidylinositol glycan, class A [EC:2.4.1.198]
Achn148291	3975.64	976.652	2.02527	3.98387e-05	0.000723929	yes	PREDICTED: alpha-galactosidase [Prunus mume]	GO:0005975|carbohydrate metabolic process;	.	GO:0052692|raffinose alpha-galactosidase activity;	.
Achn208251	304.472	682.654	-1.16485	0.00114438	0.0116358	yes	PREDICTED: probable receptor-like protein kinase At5g61350 [Vitis vinifera]	GO:0097275|cellular ammonia homeostasis;GO:0051924|regulation of calcium ion transport;GO:0080147|root hair cell development;	GO:0016021|integral component of membrane;GO:0009705|plant-type vacuole membrane;	GO:0005524|ATP binding;GO:0004672|protein kinase activity;GO:0004674|protein serine/threonine kinase activity;	.
Achn267711	40.734	230.709	-2.50177	1.96561e-06	5.54057e-05	yes	hypothetical protein CICLE_v10014120mg [Citrus clementina]	GO:0030036|actin cytoskeleton organization;GO:0045010|actin nucleation;GO:0051016|barbed-end actin filament capping;	GO:0005618|cell wall;GO:0016021|integral component of membrane;GO:0016020|membrane;GO:0005886|plasma membrane;	GO:0003779|actin binding;GO:0051015|actin filament binding;	.
Achn111981	673.085	100.194	2.74799	5.85205e-12	6.26829e-10	yes	unnamed protein product [Coffea canephora]	GO:0016567|protein ubiquitination;	GO:0005634|nucleus;	.	.
Achn234451	90.8572	297.276	-1.71013	0.000421345	0.00524513	yes	ABC transporter B family member 19 [Morus notabilis]	GO:0010541|acropetal auxin transport;GO:0043481|anthocyanin accumulation in tissues in response to UV light;GO:0009926|auxin polar transport;GO:0060918|auxin transport;GO:0009734|auxin-activated signaling pathway;GO:0010540|basipetal auxin transport;GO:0048527|lateral root development;GO:0009640|photomorphogenesis;GO:0009958|positive gravitropism;GO:0008361|regulation of cell size;GO:0009733|resp…	GO:0016021|integral component of membrane;GO:0005886|plasma membrane;	GO:0005524|ATP binding;GO:0042626|ATPase activity, coupled to transmembrane movement of substances;GO:0010329|auxin efflux transmembrane transporter activity;	ABCB1; ATP-binding cassette, subfamily B (MDR/TAP), member 1 [EC:3.6.3.44]
Achn045781	2379.55	724.653	1.71533	1.34285e-07	5.43336e-06	yes	granule-bound starch synthase 1, chloroplastic/amyloplastic [Nelumbo nucifera]	GO:0019252|starch biosynthetic process;	GO:0009501|amyloplast;GO:0009507|chloroplast;	GO:0033201|alpha-1,4-glucan synthase activity;GO:0004373|glycogen (starch) synthase activity;GO:0009011|starch synthase activity;	.
Achn285881	1.71555	16.1241	-3.23247	0.00591572	0.0426537	yes	hypothetical protein VITISV_020974 [Vitis vinifera]	GO:0006446|regulation of translational initiation;	GO:0005851|eukaryotic translation initiation factor 2B complex;	GO:0005085|guanyl-nucleotide exchange factor activity;	.
Achn332831	65.8633	138.87	-1.07619	0.00648897	0.045749	yes	PREDICTED: probable serine/threonine-protein kinase WNK11 [Sesamum indicum]	GO:0035556|intracellular signal transduction;GO:0006468|protein phosphorylation;	GO:0005829|cytosol;	GO:0005524|ATP binding;GO:0004674|protein serine/threonine kinase activity;	WNK, PRKWNK; WNK lysine deficient protein kinase [EC:2.7.11.1]
Achn349071	16.3892	63.8198	-1.96126	0.00476149	0.0359719	yes	PREDICTED: acetyl-CoA-benzylalcohol acetyltransferase-like [Solanum tuberosum]	.	.	GO:0016747|transferase activity, transferring acyl groups other than amino-acyl groups;	.
Achn149651	58.9523	212.688	-1.85112	1.6414e-06	4.74904e-05	yes	PREDICTED: peroxiredoxin-2E-1, chloroplastic [Nelumbo nucifera]	GO:0045454|cell redox homeostasis;GO:0042742|defense response to bacterium;	GO:0009507|chloroplast;GO:0009941|chloroplast envelope;GO:0009570|chloroplast stroma;GO:0009505|plant-type cell wall;GO:0009536|plastid;GO:0009579|thylakoid;	GO:0004601|peroxidase activity;GO:0051920|peroxiredoxin activity;	.
Achn156931	59.1305	136.849	-1.21061	0.00435133	0.0335619	yes	PREDICTED: transcription factor bHLH106-like [Fragaria vesca subsp. vesca]	GO:0006355|regulation of transcription, DNA-templated;GO:0006351|transcription, DNA-templated;	GO:0005634|nucleus;	GO:0003677|DNA binding;GO:0003700|transcription factor activity, sequence-specific DNA binding;	.
Achn049201	43.0017	176.426	-2.0366	5.41705e-07	1.8236e-05	yes	PREDICTED: ocs element-binding factor 1-like [Nelumbo nucifera]	GO:0006351|transcription, DNA-templated;	GO:0005634|nucleus;	GO:0043565|sequence-specific DNA binding;GO:0003700|transcription factor activity, sequence-specific DNA binding;	.
Achn325961	1314.6	183.722	2.83903	2.42615e-15	4.6709e-13	yes	hypothetical protein CARUB_v10005580mg [Capsella rubella]	GO:0006430|lysyl-tRNA aminoacylation;	GO:0005737|cytoplasm;	GO:0005524|ATP binding;GO:0004824|lysine-tRNA ligase activity;GO:0003676|nucleic acid binding;	.
Achn264931	4.38406	182.418	-5.37884	6.31548e-06	0.000151984	yes	PREDICTED: protein ASPARTIC PROTEASE IN GUARD CELL 2-like [Gossypium raimondii]	GO:0030163|protein catabolic process;GO:0006508|proteolysis;	.	GO:0004190|aspartic-type endopeptidase activity;GO:0003677|DNA binding;	.
Achn062251	111.699	234.264	-1.06851	0.00330294	0.0268687	yes	PREDICTED: DNA-directed RNA polymerase 2, chloroplastic/mitochondrial [Vitis vinifera]	GO:0006351|transcription, DNA-templated;	GO:0009507|chloroplast;GO:0005739|mitochondrion;	GO:0003677|DNA binding;GO:0003899|DNA-directed RNA polymerase activity;	.
Achn186671	80.6188	277.39	-1.78273	0.000521953	0.00625748	yes	unnamed protein product [Vitis vinifera]	.	GO:0005886|plasma membrane;	.	.
Achn273491	718.219	43.124	4.05786	2.65736e-08	1.28531e-06	yes	Wound-induced protein WIN2 precursor, putative [Ricinus communis]	GO:0042742|defense response to bacterium;GO:0050832|defense response to fungus;	.	GO:0008061|chitin binding;	.
Achn194091	0	9.35949	#NAME?	0.00285303	0.0238475	yes	PREDICTED: acetolactate synthase small subunit 1, chloroplastic-like [Nicotiana sylvestris]	GO:0009097|isoleucine biosynthetic process;GO:0006551|leucine metabolic process;GO:0009099|valine biosynthetic process;GO:0006573|valine metabolic process;	GO:0005948|acetolactate synthase complex;GO:0009507|chloroplast;GO:0005829|cytosol;	GO:0003984|acetolactate synthase activity;GO:0016597|amino acid binding;	E2.2.1.6S, ilvH, ilvN; acetolactate synthase I/III small subunit [EC:2.2.1.6]
Achn121321	38.7854	137.994	-1.83102	1.73516e-05	0.000360953	yes	PREDICTED: protein LONGIFOLIA 1 [Vitis vinifera]	GO:0051513|regulation of monopolar cell growth;	GO:0005829|cytosol;GO:0005634|nucleus;	.	.
Achn048781	3.78373	37.1847	-3.29683	2.05923e-05	0.000416598	yes	PREDICTED: replication protein A 70 kDa DNA-binding subunit B [Sesamum indicum]	GO:0006310|DNA recombination;GO:0006281|DNA repair;GO:0006260|DNA replication;GO:0010224|response to UV-B;	GO:0005634|nucleus;	GO:0003677|DNA binding;GO:0046872|metal ion binding;	RFA1, RPA1, rpa; replication factor A1
Achn360171	63.5829	8.83233	2.84777	0.000196031	0.00278011	yes	PREDICTED: transcription factor bHLH51 [Vitis vinifera]	GO:0006355|regulation of transcription, DNA-templated;GO:0006351|transcription, DNA-templated;	GO:0005634|nucleus;	GO:0003677|DNA binding;GO:0003700|transcription factor activity, sequence-specific DNA binding;	.
Achn211741	10.4861	250.517	-4.57836	6.48656e-10	4.7829e-08	yes	PREDICTED: uncharacterized protein LOC104214838 isoform X1 [Nicotiana sylvestris]	GO:0055085|transmembrane transport;	GO:0005783|endoplasmic reticulum;GO:0016021|integral component of membrane;	.	.
Achn119791	74.6638	235.983	-1.6602	0.000123226	0.00186908	yes	Phosphatidylinositol-speciwc phospholipase C4 [Theobroma cacao]	GO:0035556|intracellular signal transduction;GO:0016042|lipid catabolic process;	GO:0005829|cytosol;GO:0005886|plasma membrane;	GO:0004435|phosphatidylinositol phospholipase C activity;GO:0004871|signal transducer activity;	PLCD; phosphatidylinositol phospholipase C, delta [EC:3.1.4.11]
Achn078331	57.9268	324.288	-2.48498	2.91834e-10	2.32961e-08	yes	Glutathione gamma-glutamylcysteinyltransferase 1 [Gossypium arboreum]	GO:0046938|phytochelatin biosynthetic process;GO:0010038|response to metal ion;	.	GO:0016756|glutathione gamma-glutamylcysteinyltransferase activity;GO:0046872|metal ion binding;	.
Achn004501	64.2655	190.001	-1.56389	0.000369007	0.0047054	yes	unnamed protein product [Coffea canephora]	.	GO:0016021|integral component of membrane;GO:0005886|plasma membrane;	GO:0005524|ATP binding;GO:0004674|protein serine/threonine kinase activity;	.
Achn239361	56.7755	196.174	-1.78879	1.86398e-05	0.000382882	yes	PREDICTED: expansin-A13 [Eucalyptus grandis]	GO:0009664|plant-type cell wall organization;	GO:0005618|cell wall;GO:0005576|extracellular region;GO:0016020|membrane;	.	.
Achn334501	177.717	25.37	2.80839	3.76212e-05	0.000690018	yes	Ethylene-responsive transcription factor 1B [Theobroma cacao]	GO:0006952|defense response;GO:0009873|ethylene-activated signaling pathway;GO:0009867|jasmonic acid mediated signaling pathway;GO:0006351|transcription, DNA-templated;	GO:0005634|nucleus;	GO:0003677|DNA binding;GO:0003700|transcription factor activity, sequence-specific DNA binding;	ERF1; ethylene-responsive transcription factor 1
Achn040201	18.7271	0	Inf	3.06872e-05	0.0005813	yes	PREDICTED: 2-oxoglutarate-dependent dioxygenase DAO-like [Sesamum indicum]	GO:0009852|auxin catabolic process;	.	GO:0051213|dioxygenase activity;GO:0046872|metal ion binding;	.
Achn205841	4.82027	41.0995	-3.09194	1.95312e-05	0.000397314	yes	unnamed protein product [Coffea canephora]	.	.	.	.
Achn326221	857.838	295.942	1.53539	5.76497e-05	0.000990163	yes	PREDICTED: protein TRANSPARENT TESTA 12-like [Eucalyptus grandis]	GO:0006855|drug transmembrane transport;GO:0009813|flavonoid biosynthetic process;GO:0010231|maintenance of seed dormancy;GO:0010023|proanthocyanidin biosynthetic process;	GO:0016021|integral component of membrane;GO:0009705|plant-type vacuole membrane;	GO:0015238|drug transmembrane transporter activity;GO:0015299|solute:proton antiporter activity;GO:0022857|transmembrane transporter activity;	TC.MATE, SLC47A, norM, mdtK, dinF; multidrug resistance protein, MATE family
Achn222131	36.8978	152.064	-2.04308	0.00612898	0.0437343	yes	PREDICTED: transcription factor bHLH93-like [Nelumbo nucifera]	GO:0007275|multicellular organismal development;GO:0006351|transcription, DNA-templated;	GO:0005634|nucleus;	GO:0003677|DNA binding;GO:0003700|transcription factor activity, sequence-specific DNA binding;	.
Achn155811	413.916	1460.13	-1.81868	1.82808e-08	9.18904e-07	yes	PREDICTED: uncharacterized protein LOC104609345 [Nelumbo nucifera]	.	.	.	.
Achn355271	305.914	111.033	1.46213	0.00101842	0.0106077	yes	PREDICTED: uncharacterized protein DDB_G0271670-like [Solanum tuberosum]	.	.	.	.
Achn057151	0.681464	31.0047	-5.50771	9.74036e-07	3.01378e-05	yes	PREDICTED: basic leucine zipper 43 [Beta vulgaris subsp. vulgaris]	GO:0006351|transcription, DNA-templated;	GO:0005634|nucleus;	GO:0043565|sequence-specific DNA binding;GO:0003700|transcription factor activity, sequence-specific DNA binding;	.
Achn251611	28.0894	81.7438	-1.54108	0.0018595	0.017165	yes	PREDICTED: uncharacterized protein LOC103341461 [Prunus mume]	.	.	.	.
Achn319021	1922.79	897.752	1.09881	0.00492111	0.0369033	yes	PREDICTED: UMP-CMP kinase isoform X2 [Sesamum indicum]	GO:0006207|'de novo' pyrimidine nucleobase biosynthetic process;GO:0006221|pyrimidine nucleotide biosynthetic process;	GO:0005737|cytoplasm;GO:0005634|nucleus;	GO:0005524|ATP binding;GO:0004127|cytidylate kinase activity;GO:0009041|uridylate kinase activity;	.
Achn045661	1476.04	72.3345	4.3509	6.8708e-07	2.24375e-05	yes	Small heat shock protein isoform 2 [Theobroma cacao]	.	GO:0009507|chloroplast;	.	.
Achn023921	0	94.0034	#NAME?	3.04398e-20	1.21167e-17	yes	chloroplast protein 12 [Fagus crenata]	GO:0071454|cellular response to anoxia;GO:0070417|cellular response to cold;GO:0034605|cellular response to heat;GO:0080153|negative regulation of reductive pentose-phosphate cycle;GO:0018316|peptide cross-linking via L-cystine;GO:0019253|reductive pentose-phosphate cycle;GO:0009416|response to light stimulus;GO:0009744|response to sucrose;	GO:0009507|chloroplast;GO:0009570|chloroplast stroma;GO:0043234|protein complex;	GO:0005507|copper ion binding;GO:0016151|nickel cation binding;	.
Achn213071	10.9638	154.395	-3.81581	1.29987e-09	8.78942e-08	yes	hypothetical protein PRUPE_ppa005040mg [Prunus persica]	GO:0030163|protein catabolic process;GO:0006508|proteolysis;	.	GO:0004190|aspartic-type endopeptidase activity;GO:0003677|DNA binding;	.
Achn199171	1021.1	190.764	2.42026	6.10823e-09	3.4869e-07	yes	Golgin candidate 5 [Morus notabilis]	GO:0008643|carbohydrate transport;	GO:0031969|chloroplast membrane;GO:0005768|endosome;GO:0005794|Golgi apparatus;GO:0016021|integral component of membrane;GO:0005802|trans-Golgi network;	GO:0022891|substrate-specific transmembrane transporter activity;	.
Achn335311	82.7212	22.649	1.86881	0.00137356	0.0134536	yes	PREDICTED: uncharacterized protein DDB_G0292186 [Nicotiana tomentosiformis]	.	.	.	.
Achn249301	14.8561	232.61	-3.96879	6.994e-19	2.31478e-16	yes	PREDICTED: U-box domain-containing protein 30 [Vitis vinifera]	GO:0071472|cellular response to salt stress;GO:1901001|negative regulation of response to salt stress;	.	GO:0016874|ligase activity;GO:0061630|ubiquitin protein ligase activity;	.
Achn009821	95.4206	201.857	-1.08096	0.00485355	0.0364989	yes	hypothetical protein PRUPE_ppa005217mg [Prunus persica]	GO:0034196|acylglycerol transport;GO:1990052|ER to chloroplast lipid transport;	GO:0009507|chloroplast;GO:0009941|chloroplast envelope;GO:0009707|chloroplast outer membrane;GO:0005783|endoplasmic reticulum;GO:0016021|integral component of membrane;GO:0016020|membrane;GO:0009536|plastid;	GO:0070300|phosphatidic acid binding;GO:0042803|protein homodimerization activity;	.
Achn226931	2.34578	44.5898	-4.24858	0.00104747	0.0108565	yes	PREDICTED: NAC transcription factor 25 [Vitis vinifera]	GO:0006351|transcription, DNA-templated;	GO:0005634|nucleus;	GO:0003677|DNA binding;GO:0003700|transcription factor activity, sequence-specific DNA binding;	.
Achn055171	937.35	264.791	1.82373	7.20855e-08	3.106e-06	yes	7-deoxyloganetic acid UDP-glucosyltransferase-like protein [Cinchona calisaya]	GO:1900994|(-)-secologanin biosynthetic process;	.	GO:0035251|UDP-glucosyltransferase activity;	.
Achn018681	11.2438	150.812	-3.74555	0.00223953	0.019854	yes	.	.	.	.	.
Achn061721	125.926	414.415	-1.7185	2.78613e-06	7.44721e-05	yes	PREDICTED: subtilisin-like protease SBT5.3 [Sesamum indicum]	GO:0010102|lateral root morphogenesis;GO:0009733|response to auxin;	GO:0005618|cell wall;GO:0005576|extracellular region;	GO:0004252|serine-type endopeptidase activity;	.
Achn022331	988.354	84.7261	3.54415	3.00307e-07	1.08538e-05	yes	hypothetical protein CICLE_v10019147mg [Citrus clementina]	GO:0010029|regulation of seed germination;	GO:0005737|cytoplasm;GO:0005634|nucleus;	GO:0016874|ligase activity;GO:0004842|ubiquitin-protein transferase activity;	.
Achn228031	16.2142	62.4407	-1.94523	0.000544902	0.00648511	yes	PREDICTED: L-ascorbate oxidase-like [Prunus mume]	.	GO:0005576|extracellular region;	GO:0005507|copper ion binding;GO:0008447|L-ascorbate oxidase activity;	.
Achn097821	293.485	109.237	1.42583	0.000878035	0.00941242	yes	PREDICTED: uncharacterized protein LOC102606368 [Solanum tuberosum]	.	.	.	.
Achn115301	122.27	18.3475	2.73641	4.3515e-07	1.51331e-05	yes	PREDICTED: uncharacterized protein LOC105631433 [Jatropha curcas]	.	.	.	.
Achn186241	582.349	226.485	1.36247	8.49319e-05	0.00136187	yes	PREDICTED: CONSTANS interacting protein 2b isoform X1 [Solanum lycopersicum]	GO:0006351|transcription, DNA-templated;	GO:0005737|cytoplasm;GO:0005829|cytosol;GO:0005634|nucleus;	GO:0003677|DNA binding;GO:0003700|transcription factor activity, sequence-specific DNA binding;	.
Achn367241	1682.93	670.086	1.32856	0.000226958	0.00313124	yes	Citrate synthase [Morus notabilis]	GO:0006097|glyoxylate cycle;GO:0006099|tricarboxylic acid cycle;	GO:0009514|glyoxysome;	GO:0046912|transferase activity, transferring acyl groups, acyl groups converted into alkyl on transfer;	.
Achn356101	2869.13	74.9639	5.25827	7.40124e-18	2.09626e-15	yes	PREDICTED: chaperone protein dnaJ 6-like [Nicotiana tomentosiformis]	.	GO:0005813|centrosome;GO:0005737|cytoplasm;	.	DNAJB3; DnaJ homolog subfamily B member 3
Achn382001	208.313	64.205	1.69799	0.000922683	0.00978702	yes	Encodes alpha-helical IF-like protein isoform 1 [Theobroma cacao]	.	.	.	.
Achn281721	199.729	402.53	-1.01106	0.006517	0.0459136	yes	PREDICTED: metal-nicotianamine transporter YSL1-like isoform X1 [Sesamum indicum]	GO:0003006|developmental process involved in reproduction;GO:0006811|ion transport;GO:0055072|iron ion homeostasis;GO:0010039|response to iron ion;GO:0048316|seed development;GO:0055085|transmembrane transport;	GO:0016021|integral component of membrane;GO:0005886|plasma membrane;	.	.
Achn350011	172.005	409.891	-1.25279	0.000309408	0.00406327	yes	PREDICTED: homogentisate solanesyltransferase, chloroplastic [Gossypium raimondii]	.	GO:0031969|chloroplast membrane;GO:0016021|integral component of membrane;	GO:0016765|transferase activity, transferring alkyl or aryl (other than methyl) groups;	HST; homogentisate solanesyltransferase [EC:2.5.1.117]
Achn302371	394.378	175.244	1.17022	0.000834828	0.00905734	yes	F-box family protein [Populus trichocarpa]	GO:0016567|protein ubiquitination;	GO:0005634|nucleus;	.	.
Achn076141	83.0231	258.421	-1.63814	4.27336e-05	0.000768474	yes	PREDICTED: aspartic proteinase-like protein 1 [Eucalyptus grandis]	GO:0030163|protein catabolic process;GO:0006508|proteolysis;	GO:0031225|anchored component of membrane;GO:0046658|anchored component of plasma membrane;	GO:0004190|aspartic-type endopeptidase activity;	.
Achn241721	128.571	296.393	-1.20494	0.000556838	0.00657406	yes	PREDICTED: nucleolar complex protein 2 homolog isoform X3 [Vitis vinifera]	GO:0042273|ribosomal large subunit biogenesis;	GO:0030690|Noc1p-Noc2p complex;GO:0030691|Noc2p-Noc3p complex;GO:0005730|nucleolus;GO:0005654|nucleoplasm;	.	NOC2; nucleolar complex protein 2
Achn163431	3770.45	556.311	2.76077	9.15791e-16	1.92682e-13	yes	Peroxisomal membrane 22 kDa family protein isoform 1 [Theobroma cacao]	.	GO:0016021|integral component of membrane;GO:0005778|peroxisomal membrane;GO:0043234|protein complex;	.	PXMP2, PMP22; peroxisomal membrane protein 2
Achn130451	3543.48	490.5	2.85284	0.00309362	0.0254669	yes	asparaginyl endopeptidase family protein [Populus trichocarpa]	.	.	GO:0008234|cysteine-type peptidase activity;	.
Achn206751	214.921	50.2189	2.0975	8.06336e-05	0.00130431	yes	PREDICTED: uncharacterized protein LOC100249082 isoform X2 [Vitis vinifera]	.	.	.	.
Achn294361	36.4646	97.5334	-1.4194	0.00193845	0.0177259	yes	BnaC02g35520D [Brassica napus]	GO:0006646|phosphatidylethanolamine biosynthetic process;	GO:0005794|Golgi apparatus;GO:0016021|integral component of membrane;	GO:0004142|diacylglycerol cholinephosphotransferase activity;GO:0004307|ethanolaminephosphotransferase activity;GO:0046872|metal ion binding;	EPT1; ethanolaminephosphotransferase [EC:2.7.8.1]
Achn013661	421.261	34.8779	3.59433	6.54404e-09	3.72845e-07	yes	Methionyl-tRNA synthetase [Theobroma cacao]	.	.	.	.
Achn330551	55.7939	606.63	-3.44264	6.77004e-15	1.22343e-12	yes	flavonoid 3' hydroxylase [Actinidia chinensis]	GO:0009813|flavonoid biosynthetic process;GO:0009733|response to auxin;GO:0044550|secondary metabolite biosynthetic process;	GO:0005789|endoplasmic reticulum membrane;GO:0016021|integral component of membrane;GO:0016020|membrane;	GO:0016711|flavonoid 3'-monooxygenase activity;GO:0020037|heme binding;GO:0005506|iron ion binding;	E1.14.13.21; flavonoid 3'-monooxygenase [EC:1.14.13.21]
Achn312491	155.411	646.567	-2.05671	8.49444e-08	3.60537e-06	yes	PREDICTED: uncharacterized protein LOC100259546 isoform X1 [Vitis vinifera]	.	.	.	.
Achn181381	89.0954	337.4	-1.92104	0.000529691	0.00632708	yes	NAC domain containing protein 73 [Theobroma cacao]	GO:0000077|DNA damage checkpoint;GO:0040020|regulation of meiotic nuclear division;GO:0010332|response to gamma radiation;GO:0006351|transcription, DNA-templated;	GO:0005634|nucleus;	GO:0003677|DNA binding;GO:0003700|transcription factor activity, sequence-specific DNA binding;	.
Achn321001	1424.8	644.521	1.14446	0.00138834	0.0135594	yes	PREDICTED: uncharacterized protein LOC105171100 [Sesamum indicum]	GO:0009734|auxin-activated signaling pathway;	.	.	SAUR; SAUR family protein
Achn100431	16.9664	0.673456	4.65495	0.000934679	0.00988982	yes	PREDICTED: uncharacterized protein LOC104247701 [Nicotiana sylvestris]	.	.	.	.
Achn308161	181.45	66.9954	1.43744	0.00061894	0.00715802	yes	unnamed protein product [Coffea canephora]	.	.	.	.
Achn290511	393.702	99.9516	1.9778	1.04843e-07	4.34353e-06	yes	ASR4 protein [Solanum chilense]	GO:0006950|response to stress;	GO:0005634|nucleus;	.	.
Achn175271	972.441	395.081	1.29946	0.000113509	0.00174083	yes	VHS domain-containing family protein [Populus trichocarpa]	GO:0006886|intracellular protein transport;	GO:0005622|intracellular;	.	.
Achn215711	26.9291	141.291	-2.39143	7.1591e-08	3.09206e-06	yes	hypothetical protein PRUPE_ppa025855mg [Prunus persica]	.	.	GO:0005509|calcium ion binding;	CML; calcium-binding protein CML
Achn385141	11.9778	353.137	-4.8818	2.03466e-28	2.21974e-25	yes	PREDICTED: probable galactinol--sucrose galactosyltransferase 1 [Vitis vinifera]	GO:0005975|carbohydrate metabolic process;	.	GO:0047274|galactinol-sucrose galactosyltransferase activity;	E2.4.1.82; raffinose synthase [EC:2.4.1.82]
Achn173901	48.4893	9.43813	2.36109	0.000476766	0.00581276	yes	hypothetical protein VITISV_019711 [Vitis vinifera]	.	.	.	.
Achn380061	187.509	999.996	-2.41496	3.67125e-09	2.20694e-07	yes	unnamed protein product [Coffea canephora]	GO:0010618|aerenchyma formation;GO:0071327|cellular response to trehalose stimulus;GO:0009816|defense response to bacterium, incompatible interaction;GO:0002213|defense response to insect;GO:0009873|ethylene-activated signaling pathway;GO:0010150|leaf senescence;GO:0016042|lipid catabolic process;GO:0031348|negative regulation of defense response;GO:0010105|negative regulation of ethylene-activat…	GO:0005737|cytoplasm;GO:0005634|nucleus;	GO:0016298|lipase activity;GO:0016740|transferase activity;	.
Achn134741	204.635	86.6442	1.23988	0.00170708	0.016019	yes	unnamed protein product [Coffea canephora]	GO:0006355|regulation of transcription, DNA-templated;GO:0009739|response to gibberellin;GO:0006351|transcription, DNA-templated;	GO:0005634|nucleus;	GO:0043565|sequence-specific DNA binding;GO:0003700|transcription factor activity, sequence-specific DNA binding;GO:0000989|transcription factor activity, transcription factor binding;	.
Achn197871	262.423	668.888	-1.34987	0.000118191	0.00180105	yes	PREDICTED: uncharacterized protein LOC104217480 isoform X2 [Nicotiana sylvestris]	.	.	.	.
Achn266801	1827.44	324.862	2.49193	4.60692e-13	5.84921e-11	yes	unnamed protein product [Coffea canephora]	GO:0010629|negative regulation of gene expression;GO:0010608|posttranscriptional regulation of gene expression;GO:0016567|protein ubiquitination;GO:0009737|response to abscisic acid;	GO:0005634|nucleus;	.	.
Achn221321	10264.5	4160.2	1.30294	4.50374e-05	0.0008011	yes	PREDICTED: callose synthase 1 [Jatropha curcas]	GO:0006075|(1->3)-beta-D-glucan biosynthetic process;GO:0071555|cell wall organization;GO:0008360|regulation of cell shape;	GO:0000148|1,3-beta-D-glucan synthase complex;GO:0016021|integral component of membrane;	GO:0003843|1,3-beta-D-glucan synthase activity;	CALS; callose synthase [EC:2.4.1.-]
Achn110971	46.933	130.838	-1.4791	0.000383272	0.00485159	yes	PREDICTED: putative serine/threonine-protein kinase [Fragaria vesca subsp. vesca]	.	.	GO:0005524|ATP binding;GO:0004674|protein serine/threonine kinase activity;	.
Achn201571	494.366	216.799	1.18922	0.000512967	0.00618247	yes	PREDICTED: BEL1-like homeodomain protein 2 [Vitis vinifera]	GO:0009965|leaf morphogenesis;GO:0006351|transcription, DNA-templated;	GO:0005634|nucleus;	GO:0003677|DNA binding;GO:0003700|transcription factor activity, sequence-specific DNA binding;	.
Achn373961	1167.36	2815.99	-1.27039	2.58899e-05	0.000505484	yes	probable glutaminyl-tRNA synthetase (glnrs) [imported] - Arabidopsis thaliana	GO:0006425|glutaminyl-tRNA aminoacylation;	GO:0005737|cytoplasm;	GO:0005524|ATP binding;GO:0004819|glutamine-tRNA ligase activity;	.
Achn159521	3.07604	22.7754	-2.88833	0.00193892	0.0177259	yes	PREDICTED: calmodulin-lysine N-methyltransferase [Jatropha curcas]	GO:0007005|mitochondrion organization;GO:0022400|regulation of rhodopsin mediated signaling pathway;	GO:0005829|cytosol;GO:0005794|Golgi apparatus;GO:0005634|nucleus;	GO:0018025|calmodulin-lysine N-methyltransferase activity;	CAMKMT; calmodulin-lysine N-methyltransferase [EC:2.1.1.60]
Achn344531	19.2878	70.5162	-1.87027	0.00619134	0.0441045	yes	PREDICTED: uncharacterized protein At1g04910 isoform X2 [Vitis vinifera]	.	GO:0005737|cytoplasm;GO:0005768|endosome;GO:0005794|Golgi apparatus;GO:0000139|Golgi membrane;GO:0016021|integral component of membrane;GO:0005802|trans-Golgi network;	GO:0016757|transferase activity, transferring glycosyl groups;	.
Achn383271	546.62	248.328	1.13829	0.00091354	0.00971803	yes	PREDICTED: uncharacterized protein LOC100245670 isoform X2 [Vitis vinifera]	.	.	.	.
Achn064001	13.5609	89.1635	-2.717	0.000816024	0.00892235	yes	PREDICTED: protein trichome birefringence-like [Sesamum indicum]	GO:0030244|cellulose biosynthetic process;GO:0045489|pectin biosynthetic process;GO:0009827|plant-type cell wall modification;	GO:0005768|endosome;GO:0005794|Golgi apparatus;GO:0016021|integral component of membrane;GO:0005802|trans-Golgi network;	GO:0016413|O-acetyltransferase activity;	.
Achn246401	631.392	33.8978	4.21927	1.35053e-20	5.68303e-18	yes	PREDICTED: 1-aminocyclopropane-1-carboxylate oxidase homolog 3-like [Sesamum indicum]	.	.	GO:0046872|metal ion binding;GO:0016491|oxidoreductase activity;	.
Achn160851	18.8424	2.15182	3.13036	0.00491683	0.0368806	yes	PREDICTED: probable glutathione S-transferase parC [Prunus mume]	GO:0009734|auxin-activated signaling pathway;	.	GO:0004364|glutathione transferase activity;	.
Achn264381	278.864	38.4027	2.86028	2.87892e-08	1.37219e-06	yes	.	.	.	.	.
Achn067571	357.343	50.0496	2.83588	5.77789e-10	4.31192e-08	yes	hypothetical protein L484_003233 [Morus notabilis]	.	.	.	.
Achn087181	157.099	475.043	-1.59638	0.00107462	0.0110717	yes	PREDICTED: 33 kDa ribonucleoprotein, chloroplastic [Erythranthe guttatus]	GO:0055114|oxidation-reduction process;	.	GO:0009055|electron carrier activity;GO:0046872|metal ion binding;	.
Achn365471	101.332	632.171	-2.64122	8.17727e-14	1.19242e-11	yes	PREDICTED: uncharacterized protein LOC100249441 isoform X1 [Vitis vinifera]	GO:0008610|lipid biosynthetic process;	.	GO:0008168|methyltransferase activity;	.
Achn047901	174.919	433.41	-1.30905	0.000104449	0.00162357	yes	beta-galactosidase 3 [Camellia sinensis]	GO:0005975|carbohydrate metabolic process;GO:0080167|response to karrikin;	GO:0048046|apoplast;GO:0005618|cell wall;GO:0009505|plant-type cell wall;GO:0005773|vacuole;	GO:0004565|beta-galactosidase activity;	.
Achn389411	837.215	276.707	1.59724	0.000342464	0.00443607	yes	hypothetical protein VITISV_026166 [Vitis vinifera]	.	.	.	.
Achn025331	8.19403	119.395	-3.86502	1.74527e-13	2.38003e-11	yes	unnamed protein product [Coffea canephora]	GO:0006468|protein phosphorylation;GO:0048544|recognition of pollen;	GO:0016021|integral component of membrane;GO:0005886|plasma membrane;	GO:0005524|ATP binding;GO:0005516|calmodulin binding;GO:0030246|carbohydrate binding;GO:0004674|protein serine/threonine kinase activity;	.
Achn170901	197.357	447.823	-1.18212	0.000549615	0.00652013	yes	PREDICTED: uncharacterized N-acetyltransferase ycf52 [Sesamum indicum]	.	GO:0009507|chloroplast;	GO:0008080|N-acetyltransferase activity;	.
Achn304441	222.575	70.5732	1.6571	0.000353877	0.0045479	yes	PREDICTED: uncharacterized protein LOC100242579 isoform X1 [Vitis vinifera]	.	.	.	.
Achn133881	309.791	979.778	-1.66116	1.27797e-05	0.000278636	yes	PREDICTED: transcription factor TCP4-like [Populus euphratica]	GO:0030154|cell differentiation;GO:0009793|embryo development ending in seed dormancy;GO:0048366|leaf development;GO:0009965|leaf morphogenesis;GO:0045962|positive regulation of development, heterochronic;GO:0006355|regulation of transcription, DNA-templated;GO:0006351|transcription, DNA-templated;	GO:0005634|nucleus;	GO:0003677|DNA binding;GO:0003700|transcription factor activity, sequence-specific DNA binding;	.
Achn305791	30.7055	229.175	-2.89988	1.12204e-09	7.72213e-08	yes	PREDICTED: probable BOI-related E3 ubiquitin-protein ligase 3 [Nelumbo nucifera]	GO:0006952|defense response;GO:0043161|proteasome-mediated ubiquitin-dependent protein catabolic process;GO:0031347|regulation of defense response;GO:0043067|regulation of programmed cell death;	GO:0005634|nucleus;	GO:0016874|ligase activity;GO:0004842|ubiquitin-protein transferase activity;GO:0008270|zinc ion binding;	BOI; E3 ubiquitin-protein ligase BOI and related proteins [EC:2.3.2.27]
Achn104081	37.5902	119.177	-1.66468	0.000249128	0.00338796	yes	PREDICTED: alpha,alpha-trehalose-phosphate synthase [UDP-forming] 1-like isoform X2 [Malus domestica]	GO:0051301|cell division;GO:0016311|dephosphorylation;GO:0009793|embryo development ending in seed dormancy;GO:0009832|plant-type cell wall biogenesis;GO:0010182|sugar mediated signaling pathway;GO:0005992|trehalose biosynthetic process;GO:0005991|trehalose metabolic process;GO:0070413|trehalose metabolism in response to stress;	GO:0005946|alpha,alpha-trehalose-phosphate synthase complex (UDP-forming);GO:0005618|cell wall;GO:0005576|extracellular region;GO:0005773|vacuole;	GO:0003825|alpha,alpha-trehalose-phosphate synthase (UDP-forming) activity;	TPS; trehalose 6-phosphate synthase/phosphatase [EC:2.4.1.15 3.1.3.12]
Achn366401	905.12	264.522	1.77472	2.0582e-07	7.83288e-06	yes	PREDICTED: uncharacterized protein LOC100249439 [Vitis vinifera]	.	.	.	.
Achn277031	25.5625	234.657	-3.19845	0.00268427	0.0227664	yes	hypothetical protein VITISV_037750 [Vitis vinifera]	.	GO:0016021|integral component of membrane;	GO:0005524|ATP binding;GO:0004674|protein serine/threonine kinase activity;	.
Achn339651	24.5656	74.9911	-1.61008	0.00358796	0.0287819	yes	PREDICTED: T-complex protein 1 subunit zeta [Vitis vinifera]	GO:0007339|binding of sperm to zona pellucida;GO:0032212|positive regulation of telomere maintenance via telomerase;GO:0050821|protein stabilization;GO:1901998|toxin transport;	GO:0001669|acrosomal vesicle;GO:0044297|cell body;GO:0005832|chaperonin-containing T-complex;GO:0005737|cytoplasm;GO:0070062|extracellular exosome;GO:0031012|extracellular matrix;GO:0005874|microtubule;GO:0002199|zona pellucida receptor complex;	GO:0005524|ATP binding;GO:0044822|poly(A) RNA binding;GO:0044183|protein binding involved in protein folding;GO:0071987|WD40-repeat domain binding;	CCT6; T-complex protein 1 subunit zeta
Achn000031	336.07	782.032	-1.21847	0.00011946	0.0018185	yes	PREDICTED: probable LRR receptor-like serine/threonine-protein kinase At5g10290 [Sesamum indicum]	.	GO:0016021|integral component of membrane;GO:0005886|plasma membrane;	GO:0005524|ATP binding;GO:0004674|protein serine/threonine kinase activity;	.
Achn289581	4.43897	37.5526	-3.08062	3.73664e-05	0.000685772	yes	Exportin-7 [Glycine soja]	GO:0006611|protein export from nucleus;	GO:0005737|cytoplasm;GO:0005643|nuclear pore;	GO:0005049|nuclear export signal receptor activity;GO:0008536|Ran GTPase binding;	XPO7, EXP7; exportin-7
Achn127061	3.12972	21.7939	-2.79982	0.00279479	0.0234874	yes	Origin recognition complex subunit, putative [Ricinus communis]	GO:0006260|DNA replication;GO:0006270|DNA replication initiation;GO:0009555|pollen development;	GO:0005664|nuclear origin of replication recognition complex;GO:0000808|origin recognition complex;	GO:0003688|DNA replication origin binding;	ORC6; origin recognition complex subunit 6
Achn363431	438.641	2821.17	-2.68518	8.33388e-08	3.54744e-06	yes	xyloglucan endotransglucosylase/hydrolase [Tagetes patula]	GO:0042546|cell wall biogenesis;GO:0071555|cell wall organization;GO:0010411|xyloglucan metabolic process;	GO:0048046|apoplast;GO:0005618|cell wall;	GO:0004553|hydrolase activity, hydrolyzing O-glycosyl compounds;GO:0016762|xyloglucan:xyloglucosyl transferase activity;	E2.4.1.207; xyloglucan:xyloglucosyl transferase [EC:2.4.1.207]
Achn290601	229.386	6.27037	5.19308	0.00257475	0.022092	yes	PREDICTED: ethylene-responsive transcription factor ABR1 [Vitis vinifera]	GO:0034605|cellular response to heat;GO:0009658|chloroplast organization;GO:0009873|ethylene-activated signaling pathway;GO:0045893|positive regulation of transcription, DNA-templated;GO:0009737|response to abscisic acid;GO:0009409|response to cold;GO:0009753|response to jasmonic acid;GO:0006970|response to osmotic stress;GO:0009751|response to salicylic acid;GO:0009651|response to salt stress;GO…	GO:0005634|nucleus;	GO:0003677|DNA binding;GO:0003700|transcription factor activity, sequence-specific DNA binding;	EREBP; EREBP-like factor
Achn220011	1335.26	138.799	3.26605	1.83399e-14	3.03494e-12	yes	lipoxygenase [Camellia sinensis]	GO:0006633|fatty acid biosynthetic process;GO:0031408|oxylipin biosynthetic process;	GO:0005737|cytoplasm;	GO:0046872|metal ion binding;GO:0016702|oxidoreductase activity, acting on single donors with incorporation of molecular oxygen, incorporation of two atoms of oxygen;	LOX1_5; linoleate 9S-lipoxygenase [EC:1.13.11.58]
Achn018801	3.15107	37.27	-3.5641	0.000823254	0.00897807	yes	PREDICTED: UPF0496 protein At1g20180 [Fragaria vesca subsp. vesca]	.	GO:0016021|integral component of membrane;	.	.
Achn055731	11.4189	131.492	-3.52548	1.37641e-07	5.53872e-06	yes	PREDICTED: receptor-like protein kinase FERONIA [Vitis vinifera]	GO:0009738|abscisic acid-activated signaling pathway;GO:0009742|brassinosteroid mediated signaling pathway;GO:0050832|defense response to fungus;GO:0009873|ethylene-activated signaling pathway;GO:0009788|negative regulation of abscisic acid-activated signaling pathway;GO:0030308|negative regulation of cell growth;GO:0010483|pollen tube reception;GO:0009791|post-embryonic development;GO:0046777|pr…	GO:0043680|filiform apparatus;GO:0016021|integral component of membrane;GO:0005622|intracellular;GO:0016020|membrane;GO:0005886|plasma membrane;GO:0009506|plasmodesma;	GO:0005524|ATP binding;GO:0004672|protein kinase activity;GO:0004674|protein serine/threonine kinase activity;	.
Achn184891	570.806	270.414	1.07783	0.00276705	0.0233075	yes	PREDICTED: uncharacterized protein LOC100264031 [Vitis vinifera]	.	.	.	.
Achn151521	2088.03	313.259	2.73672	1.91103e-11	1.89533e-09	yes	BnaC07g09270D [Brassica napus]	GO:0015995|chlorophyll biosynthetic process;GO:0015979|photosynthesis;	GO:0009507|chloroplast;	GO:0016630|protochlorophyllide reductase activity;	E1.3.1.33, por; protochlorophyllide reductase [EC:1.3.1.33]
Achn115911	802.182	273.295	1.55347	3.98106e-06	0.000101092	yes	PREDICTED: uncharacterized protein LOC105634858 [Jatropha curcas]	.	.	.	.
Achn316301	432.331	213.382	1.0187	0.00376552	0.029913	yes	hypothetical protein B456_009G014300 [Gossypium raimondii]	GO:0098656|anion transmembrane transport;	GO:0031969|chloroplast membrane;GO:0016021|integral component of membrane;GO:0009536|plastid;	GO:0005315|inorganic phosphate transmembrane transporter activity;	.
Achn275521	108.155	1.52303	6.15001	1.3214e-05	0.00028578	yes	1-aminocyclopropane-1-carboxylate synthase [Diospyros kaki]	GO:0009693|ethylene biosynthetic process;GO:0009835|fruit ripening;	.	GO:0016847|1-aminocyclopropane-1-carboxylate synthase activity;GO:0030170|pyridoxal phosphate binding;	.
Achn013121	18.6862	99.1289	-2.40733	9.24289e-06	0.000212848	yes	PREDICTED: filament-like plant protein 7 isoform X1 [Vitis vinifera]	GO:0030154|cell differentiation;GO:0009908|flower development;GO:0010073|meristem maintenance;GO:0048481|ovule development;GO:0048316|seed development;GO:0010093|specification of floral organ identity;GO:0006351|transcription, DNA-templated;	GO:0005634|nucleus;	GO:0003677|DNA binding;GO:0003700|transcription factor activity, sequence-specific DNA binding;	.
Achn372851	1270.78	472.408	1.42761	1.63891e-05	0.000344582	yes	RecName: Full=Polyadenylate-binding protein RBP47; Short=Poly(A)-binding protein RBP47; AltName: Full=RNA-binding protein 47; Short=NplRBP47 [Nicotiana plumbaginifolia]	GO:0034605|cellular response to heat;GO:0006397|mRNA processing;	GO:0010494|cytoplasmic stress granule;GO:0005634|nucleus;	GO:0000166|nucleotide binding;GO:0008143|poly(A) binding;	.
Achn279961	32.3905	120.735	-1.8982	0.000155023	0.00228204	yes	PREDICTED: pentatricopeptide repeat-containing protein At5g48910 [Vitis vinifera]	GO:0009451|RNA modification;	GO:0009507|chloroplast;	GO:0008270|zinc ion binding;	.
Achn047571	11.7215	43.7533	-1.90023	0.00253336	0.0218323	yes	phosphate translocator-related family protein [Populus trichocarpa]	GO:0008643|carbohydrate transport;	GO:0016021|integral component of membrane;	.	.
Achn257591	56.3918	6.94597	3.02124	0.00254536	0.0218973	yes	PREDICTED: protein NRT1/ PTR FAMILY 5.2 [Vitis vinifera]	GO:0042742|defense response to bacterium;GO:0042938|dipeptide transport;GO:0042538|hyperosmotic salinity response;GO:0009737|response to abscisic acid;GO:0080052|response to histidine;GO:0009753|response to jasmonic acid;GO:0043201|response to leucine;GO:0080053|response to phenylalanine;GO:0009751|response to salicylic acid;GO:0009611|response to wounding;GO:0042939|tripeptide transport;	GO:0016021|integral component of membrane;	GO:0042936|dipeptide transporter activity;GO:0042937|tripeptide transporter activity;	.
Achn328751	2212.93	6206.5	-1.48782	1.60612e-06	4.66565e-05	yes	fatty acid hydroperoxide lyase [Camellia sinensis]	GO:0006633|fatty acid biosynthetic process;GO:0031408|oxylipin biosynthetic process;	GO:0009507|chloroplast;	GO:0020037|heme binding;GO:0047987|hydroperoxide dehydratase activity;GO:0005506|iron ion binding;GO:0004497|monooxygenase activity;GO:0016705|oxidoreductase activity, acting on paired donors, with incorporation or reduction of molecular oxygen;	.
Achn090591	448.02	183.868	1.2849	0.000604782	0.00702463	yes	Glutathione S-transferase tau 7 [Theobroma cacao]	GO:0006952|defense response;	.	GO:0004364|glutathione transferase activity;	GST, gst; glutathione S-transferase [EC:2.5.1.18]
Achn034621	134.262	306.802	-1.19226	0.000695462	0.00785802	yes	unnamed protein product [Coffea canephora]	GO:0006637|acyl-CoA metabolic process;	GO:0005739|mitochondrion;	GO:0003986|acetyl-CoA hydrolase activity;GO:0047617|acyl-CoA hydrolase activity;GO:0052689|carboxylic ester hydrolase activity;	ACOT9; acyl-coenzyme A thioesterase 9 [EC:3.1.2.-]
Achn244591	137.414	320.075	-1.21989	0.00550509	0.0402977	yes	EXS family protein isoform 3 [Theobroma cacao]	GO:0006817|phosphate ion transport;	GO:0016021|integral component of membrane;GO:0005886|plasma membrane;GO:0005802|trans-Golgi network;	.	.
Achn325341	36.1718	93.6438	-1.37232	0.00387276	0.030608	yes	conserved hypothetical protein [Ricinus communis]	.	GO:0016021|integral component of membrane;GO:0005886|plasma membrane;	GO:0005524|ATP binding;GO:0004674|protein serine/threonine kinase activity;	.
Achn148121	35.2927	88.5318	-1.32683	0.00413276	0.0322476	yes	hypothetical protein JCGZ_01201 [Jatropha curcas]	.	.	.	.
Achn182661	31.4455	96.8727	-1.62324	0.000695473	0.00785802	yes	PREDICTED: subtilisin-like protease SBT1.7 [Erythranthe guttatus]	GO:0010102|lateral root morphogenesis;GO:0009733|response to auxin;	GO:0005618|cell wall;GO:0005576|extracellular region;	GO:0004252|serine-type endopeptidase activity;	.
Achn110091	10.1323	60.3205	-2.57369	0.00236802	0.0207104	yes	PREDICTED: probable polygalacturonase non-catalytic subunit JP630 [Vitis vinifera]	GO:0071555|cell wall organization;GO:0009835|fruit ripening;	GO:0048046|apoplast;GO:0005618|cell wall;	.	.
Achn369361	8287.44	3984.36	1.05658	0.000668555	0.00761227	yes	SOS3-interacting protein 3 [Theobroma cacao]	GO:0010540|basipetal auxin transport;GO:0042538|hyperosmotic salinity response;GO:0007275|multicellular organismal development;GO:0009651|response to salt stress;GO:0009414|response to water deprivation;GO:0007165|signal transduction;	GO:0005783|endoplasmic reticulum;	GO:0005524|ATP binding;GO:0004674|protein serine/threonine kinase activity;	.
Achn112821	7.18861	92.473	-3.68525	7.39096e-10	5.29703e-08	yes	PREDICTED: DNA topoisomerase 2-like isoform X2 [Nelumbo nucifera]	GO:0006265|DNA topological change;GO:0006268|DNA unwinding involved in DNA replication;GO:0044774|mitotic DNA integrity checkpoint;GO:0006312|mitotic recombination;GO:0000712|resolution of meiotic recombination intermediates;GO:0000819|sister chromatid segregation;	GO:0009330|DNA topoisomerase complex (ATP-hydrolyzing);GO:0005634|nucleus;	GO:0005524|ATP binding;GO:0003677|DNA binding;GO:0003916|DNA topoisomerase activity;GO:0003918|DNA topoisomerase type II (ATP-hydrolyzing) activity;GO:0046872|metal ion binding;	TOP2; DNA topoisomerase II [EC:5.99.1.3]
Achn180591	4.48776	28.494	-2.66659	0.00107521	0.0110739	yes	PREDICTED: probable LRR receptor-like serine/threonine-protein kinase At3g47570 [Sesamum indicum]	GO:0009793|embryo development ending in seed dormancy;GO:0090558|plant epidermis development;	GO:0016021|integral component of membrane;	GO:0005524|ATP binding;GO:0004674|protein serine/threonine kinase activity;	.
Achn158121	1.6881	110.416	-6.0314	3.38304e-13	4.38991e-11	yes	hypothetical protein VITISV_015708 [Vitis vinifera]	GO:0010234|anther wall tapetum cell fate specification;GO:0009556|microsporogenesis;	GO:0016021|integral component of membrane;GO:0016020|membrane;GO:0005886|plasma membrane;	GO:0005524|ATP binding;GO:0004674|protein serine/threonine kinase activity;GO:0019199|transmembrane receptor protein kinase activity;	.
Achn029771	0	10.1461	#NAME?	0.0017633	0.0164244	yes	PREDICTED: protein IQ-DOMAIN 1-like isoform X4 [Populus euphratica]	.	.	.	.
Achn210071	240.813	103.687	1.21568	0.00146657	0.0141323	yes	ARM repeat superfamily protein [Theobroma cacao]	.	GO:0005737|cytoplasm;GO:0005634|nucleus;	GO:0016874|ligase activity;GO:0004842|ubiquitin-protein transferase activity;	.
Achn236391	202.353	886.196	-2.13075	3.34749e-08	1.56514e-06	yes	PREDICTED: uncharacterized protein LOC105631841 isoform X3 [Jatropha curcas]	GO:0016567|protein ubiquitination;	GO:0030659|cytoplasmic vesicle membrane;GO:0016021|integral component of membrane;	GO:0016874|ligase activity;GO:0008270|zinc ion binding;	MARCH4_9_11; E3 ubiquitin-protein ligase MARCH4/9/11 [EC:2.3.2.27]
Achn366781	113.603	390.827	-1.78253	2.64828e-07	9.69039e-06	yes	PREDICTED: tubulin alpha-3 chain [Elaeis guineensis]	GO:0007017|microtubule-based process;	GO:0005737|cytoplasm;GO:0005874|microtubule;	GO:0005525|GTP binding;GO:0003924|GTPase activity;GO:0005200|structural constituent of cytoskeleton;	.
Achn025591	203.427	24.9344	3.0283	4.72858e-11	4.35266e-09	yes	PREDICTED: wall-associated receptor kinase-like 14 [Nicotiana sylvestris]	GO:0007166|cell surface receptor signaling pathway;	GO:0016021|integral component of membrane;GO:0005886|plasma membrane;	GO:0005524|ATP binding;GO:0004674|protein serine/threonine kinase activity;	.
Achn170041	51.6294	119.505	-1.21081	0.00410457	0.0320701	yes	glycosyltransferase [Actinidia deliciosa]	GO:0009813|flavonoid biosynthetic process;GO:0052696|flavonoid glucuronidation;	GO:0043231|intracellular membrane-bounded organelle;	GO:0080043|quercetin 3-O-glucosyltransferase activity;GO:0080044|quercetin 7-O-glucosyltransferase activity;GO:0035251|UDP-glucosyltransferase activity;	.
Achn374361	35.0206	134.213	-1.93825	0.00121693	0.0122299	yes	PREDICTED: lipid phosphate phosphatase 2-like [Sesamum indicum]	GO:0046839|phospholipid dephosphorylation;GO:0006644|phospholipid metabolic process;	GO:0005887|integral component of plasma membrane;GO:0005886|plasma membrane;	GO:0003993|acid phosphatase activity;GO:0008195|phosphatidate phosphatase activity;	.
Achn391121	356.581	151.588	1.23407	0.000705961	0.00795821	yes	PREDICTED: uncharacterized protein LOC100260704 isoform X1 [Vitis vinifera]	GO:0006355|regulation of transcription, DNA-templated;GO:0006351|transcription, DNA-templated;	GO:0005634|nucleus;	GO:0008327|methyl-CpG binding;	.
Achn144771	4.10891	50.9202	-3.63141	5.437e-07	1.82763e-05	yes	PREDICTED: uncharacterized protein LOC105114510 [Populus euphratica]	GO:0006284|base-excision repair;GO:0006541|glutamine metabolic process;GO:0006177|GMP biosynthetic process;	.	GO:0005524|ATP binding;GO:0008725|DNA-3-methyladenine glycosylase activity;GO:0003922|GMP synthase (glutamine-hydrolyzing) activity;GO:0008080|N-acetyltransferase activity;GO:0016462|pyrophosphatase activity;	rimJ; ribosomal-protein-alanine N-acetyltransferase [EC:2.3.1.128]
Achn087221	1.74301	37.5298	-4.42839	0.00473749	0.0358171	yes	Phosphate-responsive 1 family protein, putative [Theobroma cacao]	.	GO:0048046|apoplast;GO:0005618|cell wall;GO:0005829|cytosol;GO:0005615|extracellular space;GO:0005794|Golgi apparatus;GO:0009505|plant-type cell wall;GO:0009506|plasmodesma;	.	.
Achn038891	372.478	751.053	-1.01176	0.00201222	0.0182643	yes	Cofactor assembly of complex C isoform 2 [Theobroma cacao]	.	.	.	.
Achn205801	3036.9	239.99	3.66155	1.36775e-06	4.07365e-05	yes	PREDICTED: heat shock 22 kDa protein, mitochondrial [Prunus mume]	.	GO:0009570|chloroplast stroma;	.	.
Achn043061	43.0957	5.62714	2.93707	7.70383e-05	0.00126139	yes	.	.	.	.	.
Achn319321	1339.18	392.401	1.77095	1.07646e-07	4.44717e-06	yes	hypothetical protein CISIN_1g0215091mg [Citrus sinensis]	GO:0006397|mRNA processing;GO:0008380|RNA splicing;GO:0034477|U6 snRNA 3'-end processing;	GO:0045171|intercellular bridge;GO:0005634|nucleus;	GO:0000175|3'-5'-exoribonuclease activity;	.
Achn099571	2.80089	40.5226	-3.85477	7.8475e-07	2.52354e-05	yes	unnamed protein product [Coffea canephora]	GO:0006270|DNA replication initiation;	GO:0005658|alpha DNA polymerase:primase complex;	GO:0003677|DNA binding;GO:0003887|DNA-directed DNA polymerase activity;GO:0046982|protein heterodimerization activity;	POLA2; DNA polymerase alpha subunit B
Achn004541	65.5486	1.81402	5.1753	0.00119297	0.0120185	yes	PREDICTED: tetrahydrocannabinolic acid synthase-like, partial [Sesamum indicum]	.	GO:0048046|apoplast;	GO:0050660|flavin adenine dinucleotide binding;GO:0016614|oxidoreductase activity, acting on CH-OH group of donors;	.
Achn348711	1974.47	528.404	1.90175	3.89083e-07	1.36601e-05	yes	PREDICTED: auxin response factor 2 [Vitis vinifera]	GO:0009734|auxin-activated signaling pathway;GO:0010227|floral organ abscission;GO:0010047|fruit dehiscence;GO:0010150|leaf senescence;GO:0008285|negative regulation of cell proliferation;GO:0045892|negative regulation of transcription, DNA-templated;GO:0048481|ovule development;GO:0009911|positive regulation of flower development;GO:0009737|response to abscisic acid;GO:0006351|transcription, DNA…	GO:0005634|nucleus;	GO:0043565|sequence-specific DNA binding;GO:0003700|transcription factor activity, sequence-specific DNA binding;	.
Achn303491	9728.23	464.562	4.38823	1.96377e-09	1.26575e-07	yes	asparagine synthetase [glutamine-hydrolyzing]-like [Vitis vinifera]	GO:0006541|glutamine metabolic process;GO:0070981|L-asparagine biosynthetic process;	.	GO:0004066|asparagine synthase (glutamine-hydrolyzing) activity;GO:0005524|ATP binding;	.
Achn060351	27.1804	338.783	-3.63972	3.1543e-09	1.93569e-07	yes	PREDICTED: protein ENHANCED DISEASE RESISTANCE 2-like [Vitis vinifera]	GO:0009873|ethylene-activated signaling pathway;GO:1900056|negative regulation of leaf senescence;GO:0009626|plant-type hypersensitive response;GO:1900150|regulation of defense response to fungus;GO:0009723|response to ethylene;GO:0009751|response to salicylic acid;	GO:0005789|endoplasmic reticulum membrane;GO:0010008|endosome membrane;GO:0016021|integral component of membrane;GO:0005886|plasma membrane;	GO:0070273|phosphatidylinositol-4-phosphate binding;	.
Achn215041	582.242	1615.6	-1.47238	8.49638e-06	0.000197685	yes	PREDICTED: protein EXORDIUM-like 2 [Nicotiana sylvestris]	.	GO:0048046|apoplast;GO:0005618|cell wall;GO:0005829|cytosol;GO:0005615|extracellular space;GO:0005794|Golgi apparatus;GO:0009505|plant-type cell wall;GO:0009506|plasmodesma;	.	.
Achn158821	300.438	611.025	-1.02417	0.00251297	0.0216883	yes	peptidyl-prolyl cis-trans isomerase, putative [Ricinus communis]	GO:0042742|defense response to bacterium;GO:0006457|protein folding;	GO:0009507|chloroplast;GO:0009570|chloroplast stroma;GO:0009534|chloroplast thylakoid;GO:0009543|chloroplast thylakoid lumen;GO:0009535|chloroplast thylakoid membrane;GO:0009579|thylakoid;GO:0031977|thylakoid lumen;	GO:0003755|peptidyl-prolyl cis-trans isomerase activity;	.
Achn279521	1768.99	840.487	1.07363	0.000809945	0.00887235	yes	PREDICTED: uncharacterized protein LOC100253534 isoform X1 [Vitis vinifera]	GO:1903679|positive regulation of cap-independent translational initiation;GO:0043488|regulation of mRNA stability;	GO:0005737|cytoplasm;GO:0000932|cytoplasmic mRNA processing body;GO:0005829|cytosol;GO:0005634|nucleus;	GO:1990247|N6-methyladenosine-containing RNA binding;GO:0044822|poly(A) RNA binding;	.
Achn355891	31.2601	185.879	-2.57197	0.000546433	0.00649546	yes	PREDICTED: phosphate transporter PHO1 homolog 3-like isoform X3 [Sesamum indicum]	GO:0006817|phosphate ion transport;	GO:0016021|integral component of membrane;GO:0005886|plasma membrane;GO:0005802|trans-Golgi network;	.	.
Achn007231	0.327616	14.556	-5.47347	0.000507629	0.00612817	yes	hypothetical protein POPTR_0001s40140g [Populus trichocarpa]	GO:0009299|mRNA transcription;GO:0009886|post-embryonic morphogenesis;GO:0006355|regulation of transcription, DNA-templated;	GO:0005634|nucleus;	GO:0003677|DNA binding;	.
Achn149311	10.7112	246.454	-4.52412	0.000131548	0.00197798	yes	PREDICTED: fasciclin-like arabinogalactan protein 17 [Vitis vinifera]	.	GO:0005576|extracellular region;GO:0005773|vacuole;	.	.
Achn040741	80.7988	577.747	-2.83803	5.26979e-05	0.000917239	yes	unnamed protein product [Coffea canephora]	GO:0006526|arginine biosynthetic process;	GO:0009507|chloroplast;	GO:0004042|acetyl-CoA:L-glutamate N-acetyltransferase activity;GO:0004358|glutamate N-acetyltransferase activity;	.
Achn023471	103.094	813.205	-2.97967	2.80943e-08	1.34484e-06	yes	PREDICTED: beta-amyrin 28-oxidase-like [Sesamum indicum]	.	GO:0016021|integral component of membrane;	GO:0020037|heme binding;GO:0005506|iron ion binding;GO:0004497|monooxygenase activity;GO:0016705|oxidoreductase activity, acting on paired donors, with incorporation or reduction of molecular oxygen;	.
Achn111661	374.532	56.0538	2.74021	6.96933e-06	0.00016663	yes	PREDICTED: putative lactoylglutathione lyase [Vitis vinifera]	.	.	GO:0004462|lactoylglutathione lyase activity;GO:0046872|metal ion binding;	GLO1, gloA; lactoylglutathione lyase [EC:4.4.1.5]
Achn366031	250.428	82.8276	1.59621	5.52612e-05	0.000955506	yes	PREDICTED: protein kinase 2B, chloroplastic-like isoform X1 [Nelumbo nucifera]	.	GO:0005737|cytoplasm;GO:0005634|nucleus;GO:0005886|plasma membrane;GO:0009536|plastid;	GO:0005524|ATP binding;GO:0004674|protein serine/threonine kinase activity;	IRAK4; interleukin-1 receptor-associated kinase 4 [EC:2.7.11.1]
Achn009791	13.043	46.3313	-1.82872	0.00262268	0.0223988	yes	PREDICTED: uncharacterized protein LOC102584533 [Solanum tuberosum]	.	.	.	.
Achn278331	15.2765	76.8707	-2.33112	0.000154417	0.00227539	yes	PREDICTED: arabinogalactan peptide 20-like [Nelumbo nucifera]	.	GO:0031225|anchored component of membrane;GO:0005886|plasma membrane;	.	.
Achn091771	2067.1	5214.16	-1.33482	3.93826e-05	0.000717411	yes	monodehydroascorbate reductase [Camellia sinensis]	GO:0045454|cell redox homeostasis;	GO:0005737|cytoplasm;	GO:0050660|flavin adenine dinucleotide binding;GO:0016656|monodehydroascorbate reductase (NADH) activity;	.
Achn068561	218.508	555.655	-1.3465	3.71563e-05	0.000683115	yes	PREDICTED: cell division protein FtsZ homolog 2-1, chloroplastic [Vitis vinifera]	GO:0010020|chloroplast fission;	GO:0009507|chloroplast;GO:0009570|chloroplast stroma;GO:0009534|chloroplast thylakoid;GO:0009535|chloroplast thylakoid membrane;	GO:0005525|GTP binding;GO:0003924|GTPase activity;GO:0043621|protein self-association;	ftsZ; cell division protein FtsZ
Achn266661	241.267	73.2588	1.71955	1.18513e-05	0.000262672	yes	sugar transport protein 5 [Camellia sinensis]	GO:0046323|glucose import;GO:0035428|hexose transmembrane transport;	GO:0005887|integral component of plasma membrane;	GO:0005355|glucose transmembrane transporter activity;GO:0005351|sugar:proton symporter activity;	.
Achn195571	128.282	11.9443	3.42492	0.000117761	0.00179882	yes	PREDICTED: uncharacterized protein LOC100267909 isoform X1 [Vitis vinifera]	GO:0009738|abscisic acid-activated signaling pathway;GO:0008219|cell death;GO:0002229|defense response to oomycetes;GO:0009873|ethylene-activated signaling pathway;GO:0000165|MAPK cascade;GO:0009788|negative regulation of abscisic acid-activated signaling pathway;GO:0046777|protein autophosphorylation;GO:1900424|regulation of defense response to bacterium;GO:1900150|regulation of defense response…	GO:0005829|cytosol;GO:0005769|early endosome;GO:0005783|endoplasmic reticulum;GO:0005768|endosome;GO:0005634|nucleus;GO:0005886|plasma membrane;GO:0005802|trans-Golgi network;GO:0012510|trans-Golgi network transport vesicle membrane;	GO:0005524|ATP binding;GO:0016301|kinase activity;GO:0004709|MAP kinase kinase kinase activity;GO:0004712|protein serine/threonine/tyrosine kinase activity;	.
Achn022481	171.269	51.3786	1.73703	0.000445531	0.00549563	yes	hypothetical protein CICLE_v10015483mg [Citrus clementina]	.	GO:0005576|extracellular region;	.	.
Achn285601	103.94	257.334	-1.30788	0.000333811	0.00433542	yes	PREDICTED: uncharacterized protein LOC100255981 isoform X2 [Vitis vinifera]	.	.	.	.
Achn254421	171.091	22.3465	2.93664	0.000625662	0.0072286	yes	unnamed protein product [Coffea canephora]	GO:0009733|response to auxin;GO:0006351|transcription, DNA-templated;	GO:0005634|nucleus;	GO:0043565|sequence-specific DNA binding;GO:0003700|transcription factor activity, sequence-specific DNA binding;	HD-ZIP; homeobox-leucine zipper protein
Achn349691	7898.09	2945.27	1.42311	2.35729e-05	0.000466955	yes	NAC protein 4 [Actinidia chinensis]	GO:0006351|transcription, DNA-templated;	GO:0005634|nucleus;	GO:0003677|DNA binding;GO:0003700|transcription factor activity, sequence-specific DNA binding;	.
Achn124811	277.195	112.402	1.30224	0.000554011	0.0065538	yes	PREDICTED: CBL-interacting protein kinase 01 isoform X1 [Vitis vinifera]	GO:0007165|signal transduction;	.	GO:0005524|ATP binding;GO:0004674|protein serine/threonine kinase activity;	.
Achn261511	253.826	98.5869	1.36437	0.000626479	0.00723102	yes	.	.	.	.	.
Achn155761	3.75628	23.6985	-2.65742	0.00258054	0.0221288	yes	PREDICTED: uncharacterized protein LOC105173657 [Sesamum indicum]	.	.	.	.
Achn069371	29.9325	322.309	-3.42866	1.88484e-18	5.60808e-16	yes	PREDICTED: proline-rich receptor-like protein kinase PERK1 isoform X2 [Populus euphratica]	GO:0046777|protein autophosphorylation;GO:0009620|response to fungus;GO:0009611|response to wounding;	GO:0016021|integral component of membrane;GO:0005886|plasma membrane;	GO:0005524|ATP binding;GO:0004672|protein kinase activity;GO:0004674|protein serine/threonine kinase activity;	.
Achn296881	71.7548	160.872	-1.16476	0.00281666	0.0236173	yes	PREDICTED: pentatricopeptide repeat-containing protein At5g16860 [Prunus mume]	.	.	GO:0008270|zinc ion binding;	.
Achn182271	58.5161	165.038	-1.49589	0.000193128	0.00274555	yes	PREDICTED: protein SCAR3 isoform X3 [Vitis vinifera]	GO:0030036|actin cytoskeleton organization;GO:0051127|positive regulation of actin nucleation;	GO:0005856|cytoskeleton;GO:0031209|SCAR complex;	.	.
Achn334541	67.1365	24.1044	1.4778	0.00693075	0.0481519	yes	PREDICTED: myb-related protein Myb4 [Nelumbo nucifera]	GO:0006355|regulation of transcription, DNA-templated;GO:0006351|transcription, DNA-templated;	GO:0005634|nucleus;	GO:0003677|DNA binding;	MYBP; myb proto-oncogene protein, plant
Achn046191	2935.43	755.257	1.95853	0.000213906	0.00299042	yes	PREDICTED: probable nucleoredoxin 2 [Populus euphratica]	GO:0045454|cell redox homeostasis;	GO:0005737|cytoplasm;	GO:0047134|protein-disulfide reductase activity;GO:0004791|thioredoxin-disulfide reductase activity;	NXN; nucleoredoxin [EC:1.8.1.8]
Achn019511	549.71	2085.55	-1.92368	1.46537e-07	5.84877e-06	yes	PREDICTED: hippocampus abundant transcript-like protein 1 [Populus euphratica]	.	.	.	.
Achn279631	1755.88	724.026	1.27808	0.00719992	0.0494822	yes	ADP/ATP carrier 3 isoform 1 [Theobroma cacao]	GO:0015865|purine nucleotide transport;GO:0006412|translation;	GO:0009941|chloroplast envelope;GO:0016021|integral component of membrane;GO:0016020|membrane;GO:0005743|mitochondrial inner membrane;GO:0005739|mitochondrion;	GO:0005471|ATP:ADP antiporter activity;GO:0003735|structural constituent of ribosome;	SLC25A4S, ANT; solute carrier family 25 (mitochondrial adenine nucleotide translocator), member 4/5/6/31
Achn359721	264.398	822.037	-1.63649	4.20886e-06	0.000105963	yes	ABC transporter family protein [Camellia sinensis]	GO:0006810|transport;	GO:0005737|cytoplasm;	GO:0005524|ATP binding;GO:0016887|ATPase activity;	CAF16; CCR4-NOT complex subunit CAF16
Achn106541	16.4704	52.9357	-1.68437	0.00307736	0.0253699	yes	hypothetical protein L484_014667 [Morus notabilis]	GO:0071555|cell wall organization;GO:0046686|response to cadmium ion;GO:0045493|xylan catabolic process;GO:0010411|xyloglucan metabolic process;	GO:0048046|apoplast;GO:0005618|cell wall;GO:0009507|chloroplast;GO:0009505|plant-type cell wall;GO:0009506|plasmodesma;	GO:0061634|alpha-D-xyloside xylohydrolase;GO:0046556|alpha-L-arabinofuranosidase activity;GO:0030246|carbohydrate binding;GO:0009044|xylan 1,4-beta-xylosidase activity;GO:0080176|xyloglucan 1,6-alpha-xylosidase activity;	XYL1; alpha-D-xyloside xylohydrolase [EC:3.2.1.177]
Achn015071	398.632	969.286	-1.28187	0.00015572	0.00229116	yes	PREDICTED: U-box domain-containing protein 5-like isoform X2 [Vitis vinifera]	.	.	GO:0016874|ligase activity;GO:0004842|ubiquitin-protein transferase activity;	.
Achn338401	262.631	2240.89	-3.09297	1.11132e-07	4.56555e-06	yes	PREDICTED: protein COBRA-like [Sesamum indicum]	GO:0010215|cellulose microfibril organization;GO:0009825|multidimensional cell growth;GO:0009651|response to salt stress;	GO:0031225|anchored component of membrane;GO:0046658|anchored component of plasma membrane;GO:0009897|external side of plasma membrane;GO:0016328|lateral plasma membrane;GO:0009930|longitudinal side of cell surface;GO:0009505|plant-type cell wall;GO:0005886|plasma membrane;	.	.
Achn037731	165.182	70.1157	1.23625	0.00245836	0.021298	yes	PREDICTED: probable serine/threonine-protein kinase At1g18390 [Pyrus x bretschneideri]	GO:0007166|cell surface receptor signaling pathway;GO:0071215|cellular response to abscisic acid stimulus;GO:0042631|cellular response to water deprivation;GO:0048573|photoperiodism, flowering;	GO:0016021|integral component of membrane;GO:0005886|plasma membrane;	GO:0005524|ATP binding;GO:0030247|polysaccharide binding;GO:0004674|protein serine/threonine kinase activity;	.
Achn284541	837.95	337.457	1.31216	0.00557845	0.0407032	yes	PREDICTED: F-box protein SKP2B [Vitis vinifera]	GO:0009734|auxin-activated signaling pathway;GO:0071365|cellular response to auxin stimulus;GO:0010311|lateral root formation;GO:0051781|positive regulation of cell division;GO:0016567|protein ubiquitination;GO:0031146|SCF-dependent proteasomal ubiquitin-dependent protein catabolic process;	GO:0005634|nucleus;GO:0019005|SCF ubiquitin ligase complex;	GO:0004842|ubiquitin-protein transferase activity;	SKP2, FBXL1; F-box and leucine-rich repeat protein 1 (S-phase kinase-associated protein 2)
Achn106721	40.8091	3.31833	3.62036	0.00110226	0.0112776	yes	PREDICTED: uncharacterized protein LOC104235557 [Nicotiana sylvestris]	GO:0010227|floral organ abscission;GO:0010102|lateral root morphogenesis;GO:0045490|pectin catabolic process;GO:0010468|regulation of gene expression;GO:0009723|response to ethylene;	GO:0048046|apoplast;GO:0005576|extracellular region;GO:0005615|extracellular space;	GO:0005102|receptor binding;	.
Achn030701	852.837	2254.19	-1.40227	0.00434649	0.0335333	yes	unnamed protein product [Vitis vinifera]	GO:0006040|amino sugar metabolic process;GO:0016998|cell wall macromolecule catabolic process;GO:0006032|chitin catabolic process;GO:0006952|defense response;GO:0000272|polysaccharide catabolic process;	GO:0005618|cell wall;GO:0005576|extracellular region;GO:0005622|intracellular;GO:0005773|vacuole;	GO:0008061|chitin binding;GO:0004568|chitinase activity;	.
Achn171091	492.946	187.641	1.39345	0.00136774	0.0134159	yes	PREDICTED: protein OPI10 homolog [Nicotiana sylvestris]	GO:0006606|protein import into nucleus;	GO:0005829|cytosol;GO:0005635|nuclear envelope;GO:0005634|nucleus;	.	.
Achn016391	56.0855	149.539	-1.41482	0.000552153	0.00654496	yes	PREDICTED: cysteine synthase [Vitis vinifera]	GO:0008652|cellular amino acid biosynthetic process;GO:0006535|cysteine biosynthetic process from serine;GO:0015979|photosynthesis;GO:0009643|photosynthetic acclimation;GO:0010310|regulation of hydrogen peroxide metabolic process;GO:0090322|regulation of superoxide metabolic process;	GO:0009507|chloroplast;GO:0009543|chloroplast thylakoid lumen;GO:0031977|thylakoid lumen;	GO:0004124|cysteine synthase activity;GO:0030170|pyridoxal phosphate binding;GO:0016740|transferase activity;	cysK; cysteine synthase A [EC:2.5.1.47]
Achn359371	1393.18	632.092	1.14018	0.000519641	0.00623485	yes	PREDICTED: centrosome-associated protein CEP250 [Vitis vinifera]	.	.	.	.
Achn058561	29.1259	130.876	-2.16782	7.1323e-07	2.31376e-05	yes	PREDICTED: probable arabinosyltransferase ARAD1 [Vitis vinifera]	GO:0071555|cell wall organization;GO:0045489|pectin biosynthetic process;	GO:0005768|endosome;GO:0005794|Golgi apparatus;GO:0000139|Golgi membrane;GO:0016021|integral component of membrane;GO:0005802|trans-Golgi network;	GO:0016757|transferase activity, transferring glycosyl groups;	.
Achn077851	1382.56	206.235	2.74498	7.34955e-06	0.000174728	yes	Peptide transporter [Morus notabilis]	GO:0042742|defense response to bacterium;GO:0042938|dipeptide transport;GO:0042538|hyperosmotic salinity response;GO:0009737|response to abscisic acid;GO:0080052|response to histidine;GO:0009753|response to jasmonic acid;GO:0043201|response to leucine;GO:0080053|response to phenylalanine;GO:0009751|response to salicylic acid;GO:0009611|response to wounding;GO:0042939|tripeptide transport;	GO:0016021|integral component of membrane;	GO:0042936|dipeptide transporter activity;GO:0042937|tripeptide transporter activity;	.
Achn131361	354.107	105.113	1.75225	0.00250801	0.0216581	yes	unnamed protein product [Coffea canephora]	GO:0006355|regulation of transcription, DNA-templated;GO:0006351|transcription, DNA-templated;	GO:0005634|nucleus;	GO:0046872|metal ion binding;GO:0003700|transcription factor activity, sequence-specific DNA binding;GO:0044212|transcription regulatory region DNA binding;	.
Achn130491	1.00908	25.4153	-4.65458	3.31207e-05	0.000621007	yes	serine/threonine-protein kinase aurora-2 [Arabidopsis thaliana]	GO:0051301|cell division;GO:0016572|histone phosphorylation;GO:0007067|mitotic nuclear division;GO:0007052|mitotic spindle organization;GO:0032465|regulation of cytokinesis;	GO:0009504|cell plate;GO:0032133|chromosome passenger complex;GO:0000780|condensed nuclear chromosome, centromeric region;GO:0005874|microtubule;GO:0031965|nuclear membrane;GO:0005730|nucleolus;GO:0005634|nucleus;GO:0009524|phragmoplast;GO:0005819|spindle;GO:0005876|spindle microtubule;GO:0051233|spindle midzone;GO:0000922|spindle pole;	GO:0005524|ATP binding;GO:0035175|histone kinase activity (H3-S10 specific);GO:0004674|protein serine/threonine kinase activity;	AURKX; aurora kinase, other [EC:2.7.11.1]
Achn384001	84.7655	25.6248	1.72593	0.00196778	0.017923	yes	PREDICTED: transmembrane protein 230 [Vitis vinifera]	GO:0036465|synaptic vesicle recycling;	GO:0005776|autophagosome;GO:0030054|cell junction;GO:0005769|early endosome;GO:0016021|integral component of membrane;GO:0005770|late endosome;GO:0055037|recycling endosome;GO:0008021|synaptic vesicle;GO:0005802|trans-Golgi network;	.	.
Achn267381	282.667	924.911	-1.71021	0.00523698	0.0387177	yes	Naringenin,2-oxoglutarate 3-dioxygenase [Gossypium arboreum]	GO:0009805|coumarin biosynthetic process;GO:0010421|hydrogen peroxide-mediated programmed cell death;GO:0009699|phenylpropanoid biosynthetic process;	.	GO:0051213|dioxygenase activity;GO:0046872|metal ion binding;	F6H1; feruloyl-CoA ortho-hydroxylase [EC:1.14.11.-]
Achn354991	767.634	366.697	1.06583	0.00148194	0.0142514	yes	PREDICTED: splicing factor 3B subunit 4 [Vitis vinifera]	GO:0006397|mRNA processing;GO:0008380|RNA splicing;	GO:0005634|nucleus;	GO:0000166|nucleotide binding;GO:0003723|RNA binding;	.
Achn322621	125.739	260.777	-1.05238	0.00296627	0.0245917	yes	PREDICTED: inositol-tetrakisphosphate 1-kinase 1-like [Nicotiana sylvestris]	GO:0032957|inositol trisphosphate metabolic process;GO:0010264|myo-inositol hexakisphosphate biosynthetic process;GO:0048316|seed development;	GO:0005622|intracellular;	GO:0005524|ATP binding;GO:0047325|inositol tetrakisphosphate 1-kinase activity;GO:0000825|inositol tetrakisphosphate 6-kinase activity;GO:0051717|inositol-1,3,4,5-tetrakisphosphate 3-phosphatase activity;GO:0052726|inositol-1,3,4-trisphosphate 5-kinase activity;GO:0052725|inositol-1,3,4-trisphosphate 6-kinase activity;GO:0000287|magnesium ion binding;	ITPK1; inositol-1,3,4-trisphosphate 5/6-kinase / inositol-tetrakisphosphate 1-kinase [EC:2.7.1.159 2.7.1.134]
Achn014531	615.337	238.574	1.36694	0.000159103	0.00233499	yes	PREDICTED: J domain-containing protein required for chloroplast accumulation response 1 isoform X1 [Vitis vinifera]	.	.	GO:0008233|peptidase activity;	.
Achn173941	79.4365	293.634	-1.88615	2.38192e-07	8.87002e-06	yes	PREDICTED: 10 kDa chaperonin-like [Musa acuminata subsp. malaccensis]	GO:0051085|chaperone mediated protein folding requiring cofactor;GO:0009408|response to heat;GO:0006986|response to unfolded protein;	GO:0005759|mitochondrial matrix;GO:0005739|mitochondrion;	GO:0005524|ATP binding;GO:0051087|chaperone binding;GO:0005507|copper ion binding;GO:0051082|unfolded protein binding;	groES, HSPE1; chaperonin GroES
Achn102731	366.737	15.483	4.56599	0.00011353	0.00174083	yes	R2R3 transcription factor MYB108-like protein 1 [Vitis vinifera]	GO:0006952|defense response;GO:0009737|response to abscisic acid;GO:0009723|response to ethylene;GO:0009620|response to fungus;GO:0009753|response to jasmonic acid;GO:0009651|response to salt stress;GO:0006351|transcription, DNA-templated;	GO:0005634|nucleus;	GO:0003677|DNA binding;GO:0003700|transcription factor activity, sequence-specific DNA binding;	MYBP; myb proto-oncogene protein, plant
Achn114341	721.306	3037.61	-2.07425	7.74166e-09	4.30883e-07	yes	PREDICTED: ribulose bisphosphate carboxylase/oxygenase activase, chloroplastic isoform X1 [Jatropha curcas]	.	GO:0009570|chloroplast stroma;	GO:0005524|ATP binding;	.
Achn282591	13.9398	76.5663	-2.4575	8.1447e-05	0.0013153	yes	PREDICTED: probable beta-1,3-galactosyltransferase 6 [Vitis vinifera]	GO:0009793|embryo development ending in seed dormancy;GO:0006486|protein glycosylation;	GO:0000139|Golgi membrane;GO:0016021|integral component of membrane;	GO:0008378|galactosyltransferase activity;	.
Achn319471	4481.82	1939.64	1.20829	0.00144059	0.0139494	yes	ethylene response factor 11 [Actinidia deliciosa]	GO:0006952|defense response;GO:0009873|ethylene-activated signaling pathway;GO:0006351|transcription, DNA-templated;	GO:0005634|nucleus;	GO:0003677|DNA binding;GO:0003700|transcription factor activity, sequence-specific DNA binding;	.
Achn060591	1223.2	250.359	2.28859	3.76791e-07	1.32444e-05	yes	PREDICTED: probable serine/threonine-protein kinase RLCKVII [Nicotiana tomentosiformis]	.	.	GO:0005524|ATP binding;GO:0004674|protein serine/threonine kinase activity;	.
Achn104471	0.706474	16.206	-4.51974	0.000831234	0.00902833	yes	hypothetical protein CICLE_v10018674mg [Citrus clementina]	GO:0007268|synaptic transmission;GO:0006887|exocytosis;GO:0035556|intracellular signal transduction;GO:0046928|regulation of neurotransmitter secretion;	GO:0030054|cell junction;GO:0005737|cytoplasm;GO:0005886|plasma membrane;GO:0042734|presynaptic membrane;	GO:0019992|diacylglycerol binding;GO:0046872|metal ion binding;	UNC13, MUNC13; protein unc-13
Achn172011	6003.84	400.962	3.90435	1.71928e-26	1.44694e-23	yes	hypothetical protein PHAVU_009G152400g [Phaseolus vulgaris]	.	GO:0005737|cytoplasm;	.	HSP20; HSP20 family protein
Achn299441	28.261	1.50177	4.23408	0.000148773	0.00220214	yes	PREDICTED: LOB domain-containing protein 38-like [Solanum tuberosum]	GO:0006807|nitrogen compound metabolic process;GO:0060776|simple leaf morphogenesis;	.	.	.
Achn111871	0.705253	98.6605	-7.12819	0.000427903	0.00531828	yes	hypothetical protein POPTR_0011s03470g [Populus trichocarpa]	GO:0016567|protein ubiquitination;	.	.	.
Achn382761	1513.35	249.921	2.5982	3.15443e-10	2.5045e-08	yes	hypothetical protein POPTR_0004s18310g [Populus trichocarpa]	GO:0009688|abscisic acid biosynthetic process;	GO:0009507|chloroplast;GO:0016020|membrane;	GO:0052663|antheraxanthin epoxidase activity;GO:0071949|FAD binding;GO:0009540|zeaxanthin epoxidase [overall] activity;GO:0052662|zeaxanthin epoxidase activity;	.
Achn141671	605.802	224.503	1.43211	3.54796e-05	0.000658946	yes	transcription factor, putative [Ricinus communis]	GO:0000160|phosphorelay signal transduction system;GO:0006351|transcription, DNA-templated;	GO:0005634|nucleus;	GO:0003677|DNA binding;GO:0003700|transcription factor activity, sequence-specific DNA binding;	.
Achn209531	65.6583	145.357	-1.14655	0.004192	0.0326062	yes	PREDICTED: dof zinc finger protein DOF4.6-like isoform X3 [Citrus sinensis]	.	.	.	.
Achn288391	46.4561	0.290992	7.31874	1.587e-09	1.04113e-07	yes	carboxy-lyase, putative [Ricinus communis]	GO:0009691|cytokinin biosynthetic process;	GO:0005829|cytosol;GO:0005634|nucleus;	GO:0016799|hydrolase activity, hydrolyzing N-glycosyl compounds;	.
Achn145641	329.416	143.889	1.19495	0.000920535	0.00978185	yes	DNA binding protein, putative [Ricinus communis]	GO:0048262|determination of dorsal/ventral asymmetry;GO:0009908|flower development;GO:0006355|regulation of transcription, DNA-templated;GO:0006351|transcription, DNA-templated;	GO:0005634|nucleus;	GO:0003677|DNA binding;	.
Achn070501	764.095	2039.87	-1.41666	1.33988e-05	0.000288594	yes	PREDICTED: DAG protein, chloroplastic [Nelumbo nucifera]	.	GO:0009507|chloroplast;	.	.
Achn213231	7604.52	1267.56	2.5848	3.91341e-12	4.34995e-10	yes	PREDICTED: uncharacterized protein LOC104104364 [Nicotiana tomentosiformis]	GO:0017144|drug metabolic process;GO:0055114|oxidation-reduction process;GO:0042373|vitamin K metabolic process;	GO:0005737|cytoplasm;GO:0070062|extracellular exosome;GO:1903561|extracellular vesicle;	GO:0047021|15-hydroxyprostaglandin dehydrogenase (NADP+) activity;GO:0004090|carbonyl reductase (NADPH) activity;GO:0016655|oxidoreductase activity, acting on NAD(P)H, quinone or similar compound as acceptor;GO:0050221|prostaglandin-E2 9-reductase activity;	CBR1; carbonyl reductase 1 [EC:1.1.1.184 1.1.1.189 1.1.1.197]
Achn102291	5692.85	316.335	4.16962	1.67353e-14	2.83307e-12	yes	polyphenoloxidase [Camellia nitidissima]	GO:0046148|pigment biosynthetic process;	GO:0009543|chloroplast thylakoid lumen;	GO:0004097|catechol oxidase activity;GO:0046872|metal ion binding;	E1.10.3.1; polyphenol oxidase [EC:1.10.3.1]
Achn181831	480.852	100.227	2.26233	2.54705e-07	9.34322e-06	yes	PREDICTED: zinc finger CCCH domain-containing protein 23 [Vitis vinifera]	GO:0006355|regulation of transcription, DNA-templated;GO:0006979|response to oxidative stress;	GO:0005886|plasma membrane;	GO:0003677|DNA binding;GO:0046872|metal ion binding;GO:0003700|transcription factor activity, sequence-specific DNA binding;	.
Achn026971	50.6271	268.857	-2.40886	1.81136e-09	1.17264e-07	yes	PREDICTED: serine/threonine-protein kinase D6PK [Vitis vinifera]	GO:0009734|auxin-activated signaling pathway;GO:0010540|basipetal auxin transport;GO:0035556|intracellular signal transduction;GO:0006468|protein phosphorylation;	GO:0005737|cytoplasm;GO:0005730|nucleolus;GO:0005634|nucleus;GO:0005886|plasma membrane;	GO:0005524|ATP binding;GO:0016301|kinase activity;GO:0004672|protein kinase activity;GO:0004674|protein serine/threonine kinase activity;	E2.7.11.-; protein-serine/threonine kinase [EC:2.7.11.-]
Achn064041	7.48755	60.8095	-3.02173	1.00782e-06	3.11504e-05	yes	actin, partial [Nicotiana tabacum]	.	GO:0005737|cytoplasm;GO:0005856|cytoskeleton;	GO:0005524|ATP binding;	.
Achn146351	113.568	262.337	-1.20786	0.000892099	0.0095209	yes	PREDICTED: chloroplast processing peptidase-like isoform X3 [Nicotiana sylvestris]	GO:0051604|protein maturation;GO:0006465|signal peptide processing;GO:0010027|thylakoid membrane organization;	GO:0009507|chloroplast;GO:0009941|chloroplast envelope;GO:0009535|chloroplast thylakoid membrane;GO:0016021|integral component of membrane;GO:0009526|plastid envelope;GO:0055035|plastid thylakoid membrane;	GO:0008233|peptidase activity;GO:0004252|serine-type endopeptidase activity;	lepB; signal peptidase I [EC:3.4.21.89]
Achn085781	134.584	756.546	-2.49092	0.000796197	0.00875104	yes	hypothetical protein PRUPE_ppa021909mg [Prunus persica]	.	GO:0016021|integral component of membrane;	GO:0005524|ATP binding;GO:0042803|protein homodimerization activity;GO:0004672|protein kinase activity;GO:0004674|protein serine/threonine kinase activity;	.
Achn023181	62.9178	698.574	-3.47287	2.0942e-11	2.0494e-09	yes	hypothetical protein VITISV_017917 [Vitis vinifera]	GO:0006633|fatty acid biosynthetic process;GO:0009695|jasmonic acid biosynthetic process;GO:0031408|oxylipin biosynthetic process;	GO:0005777|peroxisome;	GO:0016629|12-oxophytodienoate reductase activity;GO:0010181|FMN binding;GO:0003959|NADPH dehydrogenase activity;	OPR; 12-oxophytodienoic acid reductase [EC:1.3.1.42]
Achn318241	38.9336	8.67534	2.16602	0.00292589	0.0243323	yes	PREDICTED: bifunctional epoxide hydrolase 2-like [Sesamum indicum]	GO:0006874|cellular calcium ion homeostasis;GO:0042632|cholesterol homeostasis;GO:0016311|dephosphorylation;GO:0017144|drug metabolic process;GO:0019373|epoxygenase P450 pathway;GO:0006954|inflammatory response;GO:0046839|phospholipid dephosphorylation;GO:0010628|positive regulation of gene expression;GO:0045909|positive regulation of vasodilation;GO:0072593|reactive oxygen species metabolic proc…	GO:0005737|cytoplasm;GO:0005829|cytosol;GO:0070062|extracellular exosome;GO:0005777|peroxisome;	GO:0033885|10-hydroxy-9-(phosphonooxy)octadecanoate phosphatase activity;GO:0004301|epoxide hydrolase activity;GO:0042577|lipid phosphatase activity;GO:0000287|magnesium ion binding;GO:0016791|phosphatase activity;GO:0042803|protein homodimerization activity;GO:0005102|receptor binding;GO:0015643|toxic substance binding;	EPHX2; soluble epoxide hydrolase / lipid-phosphate phosphatase [EC:3.3.2.10 3.1.3.76]
Achn080491	2421.37	1024.15	1.2414	0.0013231	0.0130433	yes	PREDICTED: translation factor GUF1 homolog, chloroplastic [Nelumbo nucifera]	GO:0006412|translation;	GO:0005622|intracellular;	GO:0005525|GTP binding;GO:0003924|GTPase activity;	typA, bipA; GTP-binding protein
Achn371031	637.36	129.604	2.298	3.22155e-10	2.54408e-08	yes	hypothetical protein B456_013G055400 [Gossypium raimondii]	.	.	.	.
Achn274351	24.1379	72.2073	-1.58084	0.00192802	0.0176701	yes	hypothetical protein VITISV_003624 [Vitis vinifera]	.	.	GO:0008168|methyltransferase activity;	.
Achn301211	574.658	1161.22	-1.01487	0.00194756	0.0177883	yes	Coatomer, beta subunit isoform 1 [Theobroma cacao]	GO:0006886|intracellular protein transport;GO:0016192|vesicle-mediated transport;	GO:0030126|COPI vesicle coat;GO:0000139|Golgi membrane;	GO:0005198|structural molecule activity;	COPB1, SEC26; coatomer, subunit beta
Achn013081	13.9386	122.61	-3.13692	1.19536e-06	3.61875e-05	yes	PREDICTED: probable inactive receptor kinase At5g67200 [Vitis vinifera]	.	GO:0016021|integral component of membrane;GO:0005886|plasma membrane;	GO:0005524|ATP binding;GO:0004672|protein kinase activity;	.
Achn161671	0.680242	17.078	-4.64995	0.000395243	0.00496261	yes	PREDICTED: uncharacterized protein LOC100247426 isoform X4 [Vitis vinifera]	GO:0032147|activation of protein kinase activity;GO:0051301|cell division;GO:0007067|mitotic nuclear division;GO:0060236|regulation of mitotic spindle organization;	GO:0005874|microtubule;GO:0005654|nucleoplasm;GO:0009524|phragmoplast;GO:0005819|spindle;	.	TPX2; targeting protein for Xklp2
Achn099801	114.094	17.8506	2.67618	4.01574e-06	0.000101797	yes	S-locus lectin protein kinase family protein, putative [Theobroma cacao]	GO:0048544|recognition of pollen;	GO:0016021|integral component of membrane;	GO:0005524|ATP binding;GO:0004674|protein serine/threonine kinase activity;	.
Achn274741	620.939	264.401	1.23172	0.000384086	0.00485981	yes	PREDICTED: ADP-ribosylation factor 1-like 2 isoform X1 [Phoenix dactylifera]	GO:0015031|protein transport;GO:0007264|small GTPase mediated signal transduction;GO:0016192|vesicle-mediated transport;	GO:0005794|Golgi apparatus;	GO:0005525|GTP binding;	.
Achn182811	1423.42	559.247	1.3478	4.29846e-05	0.000772318	yes	PREDICTED: serine/threonine-protein kinase TNNI3K isoform X1 [Vitis vinifera]	.	.	GO:0005524|ATP binding;GO:0004674|protein serine/threonine kinase activity;	.
Achn042271	2694.17	953.918	1.49791	2.94334e-06	7.80026e-05	yes	PREDICTED: nuclear transcription factor Y subunit B-3 [Vitis vinifera]	GO:0006351|transcription, DNA-templated;	GO:0005634|nucleus;	GO:0043565|sequence-specific DNA binding;GO:0003700|transcription factor activity, sequence-specific DNA binding;	.
Achn131991	3.02602	24.9085	-3.04114	0.00136885	0.0134183	yes	PREDICTED: transmembrane protein 136 [Fragaria vesca subsp. vesca]	.	.	.	.
Achn056131	27.9059	160.727	-2.52597	0.000933882	0.00988801	yes	PREDICTED: remorin [Phoenix dactylifera]	GO:0007267|cell-cell signaling;GO:0006810|transport;	GO:0005886|plasma membrane;	GO:0048032|galacturonate binding;	.
Achn164411	901.309	307.63	1.55083	4.2886e-06	0.000107786	yes	ethylene response factor 5 [Actinidia deliciosa]	GO:0009873|ethylene-activated signaling pathway;GO:0010468|regulation of gene expression;GO:0001666|response to hypoxia;GO:0006351|transcription, DNA-templated;	GO:0005634|nucleus;	GO:0003677|DNA binding;GO:0003700|transcription factor activity, sequence-specific DNA binding;	EREBP; EREBP-like factor
Achn340961	421.281	1588.85	-1.91513	0.000669502	0.00761717	yes	hypothetical protein AALP_AA7G221400 [Arabis alpina]	GO:0009992|cellular water homeostasis;GO:0034220|ion transmembrane transport;GO:0009737|response to abscisic acid;	GO:0046658|anchored component of plasma membrane;GO:0005887|integral component of plasma membrane;GO:0016020|membrane;GO:0005634|nucleus;GO:0005886|plasma membrane;GO:0009506|plasmodesma;GO:0005773|vacuole;	GO:0015254|glycerol channel activity;GO:0015250|water channel activity;	PIP; aquaporin PIP
Achn386261	113.164	44.3429	1.35164	0.00297684	0.0246654	yes	PREDICTED: ubiquitin-like-specific protease ESD4 isoform X2 [Vitis vinifera]	GO:0009911|positive regulation of flower development;GO:0016926|protein desumoylation;GO:0009909|regulation of flower development;	GO:0031965|nuclear membrane;GO:0005634|nucleus;	GO:0004175|endopeptidase activity;GO:0016929|SUMO-specific protease activity;	SENP1; sentrin-specific protease 1 [EC:3.4.22.68]
Achn379771	20.827	99.4777	-2.25592	2.99253e-05	0.000569432	yes	unnamed protein product [Coffea canephora]	.	GO:0016021|integral component of membrane;GO:0005886|plasma membrane;	GO:0005524|ATP binding;GO:0004674|protein serine/threonine kinase activity;	.
Achn332191	197.042	75.6544	1.38101	0.00511303	0.0379798	yes	PREDICTED: probable polyamine transporter At3g19553 [Fragaria vesca subsp. vesca]	GO:0015846|polyamine transport;	GO:0005887|integral component of plasma membrane;	GO:0015171|amino acid transmembrane transporter activity;GO:0015297|antiporter activity;GO:0015203|polyamine transmembrane transporter activity;GO:0015293|symporter activity;	.
Achn326711	460.733	146.175	1.65624	7.02569e-06	0.000167706	yes	PREDICTED: dual specificity protein phosphatase 12 [Vitis vinifera]	GO:0006464|cellular protein modification process;GO:0016311|dephosphorylation;GO:0033133|positive regulation of glucokinase activity;	GO:0005737|cytoplasm;GO:0005829|cytosol;GO:0005634|nucleus;	GO:0016791|phosphatase activity;GO:0004725|protein tyrosine phosphatase activity;GO:0008138|protein tyrosine/serine/threonine phosphatase activity;GO:0008270|zinc ion binding;	DUSP12, YVH1; dual specificity phosphatase 12 [EC:3.1.3.16 3.1.3.48]
Achn382491	46.7378	330.247	-2.82088	6.4119e-14	9.68559e-12	yes	PREDICTED: uncharacterized GPI-anchored protein At4g28100 [Vitis vinifera]	.	GO:0031225|anchored component of membrane;GO:0046658|anchored component of plasma membrane;	.	.
Achn162131	485.581	195.578	1.31197	0.000185931	0.00265606	yes	hypothetical protein CISIN_1g0164182mg, partial [Citrus sinensis]	.	.	.	.
Achn023231	1105.52	236.825	2.22283	1.13115e-06	3.44918e-05	yes	3-oxoacyl-[acyl-carrier-protein] synthase II [Morus notabilis]	GO:0009631|cold acclimation;GO:0009793|embryo development ending in seed dormancy;GO:0006633|fatty acid biosynthetic process;GO:0006636|unsaturated fatty acid biosynthetic process;	GO:0009507|chloroplast;GO:0009570|chloroplast stroma;GO:0009536|plastid;	GO:0004315|3-oxoacyl-[acyl-carrier-protein] synthase activity;	fabF; 3-oxoacyl-[acyl-carrier-protein] synthase II [EC:2.3.1.179]
Achn284511	14.8811	52.0747	-1.8071	0.00193038	0.0176702	yes	PREDICTED: pentatricopeptide repeat-containing protein At1g43980, mitochondrial [Vitis vinifera]	.	GO:0005739|mitochondrion;	.	.
Achn034121	1.74056	26.9574	-3.95306	7.13056e-05	0.00118598	yes	PREDICTED: uncharacterized protein LOC104877974 [Vitis vinifera]	.	.	.	.
Achn105711	2536.24	1150.35	1.14062	0.00388455	0.0306765	yes	PREDICTED: putative ABC transporter C family member 15 [Vitis vinifera]	.	GO:0016021|integral component of membrane;	GO:0005524|ATP binding;GO:0008559|xenobiotic-transporting ATPase activity;	.
Achn142451	10.9912	57.0676	-2.37632	9.09357e-05	0.00144166	yes	hypothetical protein CISIN_1g011176mg [Citrus sinensis]	GO:0051301|cell division;GO:0010342|endosperm cellularization;GO:0009960|endosperm development;GO:0000226|microtubule cytoskeleton organization;GO:0048316|seed development;	GO:0005737|cytoplasm;GO:0005880|nuclear microtubule;GO:0005634|nucleus;	.	.
Achn319261	85.3243	218.22	-1.35476	0.000227062	0.00313124	yes	hypothetical protein VITISV_021538 [Vitis vinifera]	GO:0006950|response to stress;	.	GO:0005524|ATP binding;GO:0016874|ligase activity;GO:0004674|protein serine/threonine kinase activity;GO:0004842|ubiquitin-protein transferase activity;	.
Achn106371	132.991	327.863	-1.30176	0.000508538	0.00613662	yes	PREDICTED: protein LUTEIN DEFICIENT 5, chloroplastic isoform X1 [Jatropha curcas]	GO:0016117|carotenoid biosynthetic process;GO:0016123|xanthophyll biosynthetic process;	GO:0009507|chloroplast;GO:0009941|chloroplast envelope;GO:0031969|chloroplast membrane;	GO:0010291|carotene beta-ring hydroxylase activity;GO:0020037|heme binding;GO:0005506|iron ion binding;GO:0016705|oxidoreductase activity, acting on paired donors, with incorporation or reduction of molecular oxygen;	LUT5, CYP97A3; beta-ring hydroxylase [EC:1.14.-.-]
Achn319931	798.625	311.603	1.35781	0.000115502	0.00176739	yes	PREDICTED: E3 ubiquitin-protein ligase COP1-like [Solanum tuberosum]	GO:0046283|anthocyanin-containing compound metabolic process;GO:0006281|DNA repair;GO:0009649|entrainment of circadian clock;GO:0009640|photomorphogenesis;GO:0048573|photoperiodism, flowering;GO:0032436|positive regulation of proteasomal ubiquitin-dependent protein catabolic process;GO:0009585|red, far-red light phototransduction;GO:0010119|regulation of stomatal movement;GO:0009641|shade avoidan…	GO:0080008|Cul4-RING E3 ubiquitin ligase complex;GO:0005737|cytoplasm;GO:0016604|nuclear body;GO:0000152|nuclear ubiquitin ligase complex;GO:0005634|nucleus;	GO:0042802|identical protein binding;GO:0016874|ligase activity;GO:0061630|ubiquitin protein ligase activity;GO:0004842|ubiquitin-protein transferase activity;GO:0008270|zinc ion binding;	RFWD2, COP1; E3 ubiquitin-protein ligase RFWD2 [EC:2.3.2.27]
Achn305991	853.411	1716.97	-1.00855	0.000819922	0.00895831	yes	PREDICTED: fimbrin-1-like [Populus euphratica]	GO:0051764|actin crosslink formation;GO:0051017|actin filament bundle assembly;GO:0051639|actin filament network formation;GO:0007623|circadian rhythm;	GO:0005884|actin filament;GO:0032432|actin filament bundle;GO:0005737|cytoplasm;	GO:0051015|actin filament binding;GO:0046872|metal ion binding;	.
Achn094831	58.1964	171.588	-1.55995	8.23359e-05	0.00132747	yes	alpha-amylase [Actinidia chinensis]	GO:0005975|carbohydrate metabolic process;	GO:0005829|cytosol;GO:0005576|extracellular region;	GO:0004556|alpha-amylase activity;GO:0005509|calcium ion binding;	E3.2.1.1, amyA, malS; alpha-amylase [EC:3.2.1.1]
Achn228791	159.409	722.499	-2.18027	7.33197e-08	3.15285e-06	yes	PREDICTED: probable methyltransferase PMT20 [Vitis vinifera]	GO:0032259|methylation;	GO:0005768|endosome;GO:0005794|Golgi apparatus;GO:0000139|Golgi membrane;GO:0016021|integral component of membrane;GO:0005802|trans-Golgi network;GO:0005774|vacuolar membrane;	GO:0008757|S-adenosylmethionine-dependent methyltransferase activity;	.
Achn026111	337.485	69.8069	2.27338	3.96426e-05	0.0007217	yes	Allene oxide synthase [Morus notabilis]	GO:0006633|fatty acid biosynthetic process;GO:0031408|oxylipin biosynthetic process;	GO:0009507|chloroplast;	GO:0020037|heme binding;GO:0047987|hydroperoxide dehydratase activity;GO:0005506|iron ion binding;GO:0004497|monooxygenase activity;GO:0016705|oxidoreductase activity, acting on paired donors, with incorporation or reduction of molecular oxygen;	.
Achn105871	74.931	2500.01	-5.06023	2.24255e-13	3.01753e-11	yes	Uncharacterized protein isoform 3 [Theobroma cacao]	.	.	.	.
Achn033201	1962.48	879.584	1.15779	0.000594503	0.00693257	yes	PREDICTED: uncharacterized protein LOC104591663 [Nelumbo nucifera]	.	.	.	.
Achn160791	98.3904	39.2118	1.32723	0.00588285	0.0424615	yes	PDR-type ACB transporter [Nicotiana benthamiana]	GO:0006810|transport;	GO:0016021|integral component of membrane;	GO:0005524|ATP binding;GO:0016887|ATPase activity;	.
Achn227051	3.10227	19.6259	-2.66136	0.00532135	0.0391962	yes	PREDICTED: pentatricopeptide repeat-containing protein At5g39350-like [Vitis vinifera]	GO:1900865|chloroplast RNA modification;GO:0010588|cotyledon vascular tissue pattern formation;GO:0048366|leaf development;GO:0010305|leaf vascular tissue pattern formation;GO:0006397|mRNA processing;GO:0010087|phloem or xylem histogenesis;	GO:0009507|chloroplast;	GO:0003723|RNA binding;GO:0008270|zinc ion binding;	.
Achn352061	80.4406	19.3106	2.05853	9.96212e-05	0.0015615	yes	PREDICTED: cation/H(+) antiporter 20 [Vitis vinifera]	GO:0030007|cellular potassium ion homeostasis;GO:0006813|potassium ion transport;GO:0006623|protein targeting to vacuole;GO:0006885|regulation of pH;GO:0030104|water homeostasis;	GO:0012505|endomembrane system;GO:0005783|endoplasmic reticulum;GO:0016021|integral component of membrane;	GO:0005451|monovalent cation:proton antiporter activity;	.
Achn095111	594.942	232.219	1.35727	0.00107918	0.0110992	yes	Auxin efflux carrier family protein, putative [Theobroma cacao]	.	.	.	.
Achn141201	427.811	88.1641	2.27871	8.76183e-07	2.76919e-05	yes	unnamed protein product [Coffea canephora]	.	.	.	.
Achn347591	5.14178	33.5091	-2.70421	0.000704246	0.00794191	yes	histone H3 [Zostera marina]	.	GO:0000786|nucleosome;GO:0005634|nucleus;	GO:0003677|DNA binding;	.
Achn028281	77.9315	314.003	-2.0105	0.00176583	0.0164342	yes	multicopper oxidase, putative [Ricinus communis]	.	GO:0005615|extracellular space;	GO:0005507|copper ion binding;GO:0016491|oxidoreductase activity;	.
Achn179361	574.85	282.587	1.02449	0.00226817	0.0200394	yes	PREDICTED: uncharacterized protein LOC105628989 [Jatropha curcas]	.	.	.	.
Achn038131	68.8454	157.14	-1.19061	0.00267917	0.0227559	yes	hypothetical protein B456_005G119400 [Gossypium raimondii]	GO:0006189|'de novo' IMP biosynthetic process;	.	GO:0003937|IMP cyclohydrolase activity;GO:0004643|phosphoribosylaminoimidazolecarboxamide formyltransferase activity;	purH; phosphoribosylaminoimidazolecarboxamide formyltransferase / IMP cyclohydrolase [EC:2.1.2.3 3.5.4.10]
Achn227871	239.792	77.8821	1.62242	4.06065e-05	0.000735159	yes	Pyrophosphate--fructose 6-phosphate 1-phosphotransferase subunit beta isoform 1 [Theobroma cacao]	GO:0006002|fructose 6-phosphate metabolic process;GO:0015979|photosynthesis;GO:0046686|response to cadmium ion;GO:0009735|response to cytokinin;	GO:0005618|cell wall;GO:0005829|cytosol;GO:0016020|membrane;	GO:0003872|6-phosphofructokinase activity;GO:0005524|ATP binding;GO:0047334|diphosphate-fructose-6-phosphate 1-phosphotransferase activity;GO:0046872|metal ion binding;	E2.7.1.90, pfk; pyrophosphate--fructose-6-phosphate 1-phosphotransferase [EC:2.7.1.90]
Achn257381	24.8109	81.8609	-1.7222	0.00120483	0.0121207	yes	PREDICTED: zinc finger MYND domain-containing protein 15 [Vitis vinifera]	GO:0045892|negative regulation of transcription, DNA-templated;GO:0007286|spermatid development;GO:0006351|transcription, DNA-templated;	GO:0005737|cytoplasm;GO:0005634|nucleus;	GO:0046872|metal ion binding;	.
Achn352551	70.8458	336.512	-2.2479	7.22402e-09	4.05083e-07	yes	PREDICTED: photosystem II reaction center PSB28 protein, chloroplastic-like [Glycine max]	GO:0015979|photosynthesis;	GO:0009535|chloroplast thylakoid membrane;GO:0009654|photosystem II oxygen evolving complex;	.	psb28; photosystem II 13kDa protein
Achn314441	26.0853	98.6429	-1.91898	0.00552496	0.040413	yes	protein kinase, putative [Ricinus communis]	.	.	GO:0005524|ATP binding;GO:0004674|protein serine/threonine kinase activity;	.
Achn159251	29.4371	80.723	-1.45534	0.00216967	0.0193725	yes	unnamed protein product [Coffea canephora]	GO:0009738|abscisic acid-activated signaling pathway;GO:0048193|Golgi vesicle transport;GO:0006886|intracellular protein transport;GO:0048278|vesicle docking;GO:0006906|vesicle fusion;	GO:0016021|integral component of membrane;GO:0031902|late endosome membrane;GO:0031201|SNARE complex;GO:0005802|trans-Golgi network;	GO:0005484|SNAP receptor activity;GO:0000149|SNARE binding;	.
Achn137771	2.01694	20.0784	-3.31541	0.00251277	0.0216883	yes	unknown [Lotus japonicus]	GO:0007275|multicellular organismal development;GO:0006355|regulation of transcription, DNA-templated;GO:0006351|transcription, DNA-templated;	GO:0005737|cytoplasm;GO:0005634|nucleus;	GO:0003677|DNA binding;GO:0046872|metal ion binding;GO:0042803|protein homodimerization activity;	.
Achn340541	28.2273	4.03819	2.80531	0.00223977	0.019854	yes	flavonoid-related R2R3 MYB 4a repressor transcription factor [Vitis vinifera]	GO:0006355|regulation of transcription, DNA-templated;GO:0006351|transcription, DNA-templated;	GO:0005634|nucleus;	GO:0003677|DNA binding;	.
Achn142681	82.3046	340.27	-2.04763	0.00599756	0.0430573	yes	PREDICTED: stellacyanin-like [Jatropha curcas]	.	GO:0031225|anchored component of membrane;GO:0046658|anchored component of plasma membrane;GO:0048046|apoplast;GO:0009507|chloroplast;GO:0005886|plasma membrane;GO:0005773|vacuole;	GO:0009055|electron carrier activity;	.
Achn217211	1173.42	180.922	2.69728	1.58991e-05	0.000335717	yes	beta-amylase 4 [Camellia sinensis]	GO:0009414|response to water deprivation;GO:0005983|starch catabolic process;	GO:0009507|chloroplast;GO:0005829|cytosol;GO:0005634|nucleus;	GO:0016161|beta-amylase activity;	E3.2.1.2; beta-amylase [EC:3.2.1.2]
Achn104831	724.86	156.933	2.20756	0.00339961	0.0275149	yes	PREDICTED: zinc finger protein ZAT10 [Vitis vinifera]	GO:0035264|multicellular organism growth;GO:0045892|negative regulation of transcription, DNA-templated;GO:0010117|photoprotection;GO:0015979|photosynthesis;GO:0009737|response to abscisic acid;GO:0010200|response to chitin;GO:0009409|response to cold;GO:0009644|response to high light intensity;GO:0006979|response to oxidative stress;GO:0009651|response to salt stress;GO:0009414|response to water…	GO:0005634|nucleus;	GO:0046872|metal ion binding;GO:0043565|sequence-specific DNA binding;GO:0003700|transcription factor activity, sequence-specific DNA binding;GO:0044212|transcription regulatory region DNA binding;	.
Achn352931	6.0746	73.1147	-3.5893	1.09951e-05	0.000246477	yes	hypothetical protein MIMGU_mgv1a002051mg [Erythranthe guttata]	.	GO:0005618|cell wall;GO:0009505|plant-type cell wall;	GO:0004252|serine-type endopeptidase activity;	.
Achn112631	0	11.2888	#NAME?	0.000827487	0.00899758	yes	PREDICTED: myosin heavy chain kinase B-like [Sesamum indicum]	GO:0000281|mitotic cytokinesis;GO:0031037|myosin II filament disassembly;GO:0018107|peptidyl-threonine phosphorylation;GO:0046777|protein autophosphorylation;	GO:0005826|actomyosin contractile ring;GO:0005737|cytoplasm;	GO:0005524|ATP binding;GO:0016905|myosin heavy chain kinase activity;GO:0045159|myosin II binding;GO:0004674|protein serine/threonine kinase activity;	.
Achn032091	924.839	357.788	1.3701	0.00120163	0.0121009	yes	PREDICTED: uncharacterized protein LOC100252969 [Vitis vinifera]	.	.	.	.
Achn316591	70.4633	171.457	-1.2829	0.00103013	0.0107032	yes	PREDICTED: uncharacterized protein LOC104907987 [Beta vulgaris subsp. vulgaris]	.	.	.	.
Achn368981	37.0966	244.919	-2.72294	0.00523799	0.0387177	yes	PREDICTED: transcription factor bHLH35-like [Pyrus x bretschneideri]	GO:0006355|regulation of transcription, DNA-templated;GO:0006351|transcription, DNA-templated;	GO:0005634|nucleus;	GO:0003677|DNA binding;	.
Achn210031	96.4229	242.912	-1.33299	0.000219997	0.00305816	yes	PREDICTED: zinc finger protein CONSTANS-LIKE 9 [Vitis vinifera]	GO:0007623|circadian rhythm;GO:0048579|negative regulation of long-day photoperiodism, flowering;GO:0006355|regulation of transcription, DNA-templated;	GO:0005634|nucleus;	GO:0003700|transcription factor activity, sequence-specific DNA binding;GO:0008270|zinc ion binding;	.
Achn138101	2.31832	61.8375	-4.73733	0.00125426	0.0125409	yes	PREDICTED: protein LONGIFOLIA 1 [Vitis vinifera]	GO:0051513|regulation of monopolar cell growth;	GO:0005829|cytosol;GO:0005634|nucleus;	.	.
Achn005231	28.691	198.273	-2.78882	0.00208767	0.0187769	yes	PREDICTED: probable BOI-related E3 ubiquitin-protein ligase 2 [Sesamum indicum]	GO:0006952|defense response;GO:0043161|proteasome-mediated ubiquitin-dependent protein catabolic process;GO:0031347|regulation of defense response;GO:0043067|regulation of programmed cell death;	GO:0005634|nucleus;	GO:0016874|ligase activity;GO:0004842|ubiquitin-protein transferase activity;GO:0008270|zinc ion binding;	BOI; E3 ubiquitin-protein ligase BOI and related proteins [EC:2.3.2.27]
Achn174701	180.922	474.827	-1.39204	2.73589e-05	0.000528103	yes	PREDICTED: nuclear transcription factor Y subunit C-1 [Tarenaya hassleriana]	GO:0045893|positive regulation of transcription, DNA-templated;GO:0006355|regulation of transcription, DNA-templated;GO:0006351|transcription, DNA-templated;	GO:0016602|CCAAT-binding factor complex;GO:0005634|nucleus;	GO:0003677|DNA binding;GO:0003700|transcription factor activity, sequence-specific DNA binding;	.
Achn056651	5.14666	33.2776	-2.69284	0.000404733	0.00506223	yes	PREDICTED: kinesin-like protein klp-3 [Erythranthe guttatus]	GO:0007018|microtubule-based movement;	GO:0005737|cytoplasm;GO:0005871|kinesin complex;GO:0005874|microtubule;	GO:0005524|ATP binding;GO:0016887|ATPase activity;GO:0008017|microtubule binding;GO:0003777|microtubule motor activity;	KIFC2_3; kinesin family member C2/C3
Achn032361	26.5204	130.642	-2.30045	0.00543927	0.039925	yes	PREDICTED: gamma-interferon-inducible lysosomal thiol reductase isoform X4 [Nicotiana sylvestris]	.	.	.	.
Achn205771	13.2534	228.945	-4.11056	0.00105624	0.0109193	yes	PREDICTED: aspartic proteinase nepenthesin-1 [Nicotiana sylvestris]	.	GO:0005576|extracellular region;	GO:0004190|aspartic-type endopeptidase activity;	.
Achn103041	503.752	227.64	1.14596	0.000987251	0.0103269	yes	conserved hypothetical protein [Ricinus communis]	GO:0006754|ATP biosynthetic process;GO:1902600|hydrogen ion transmembrane transport;GO:0051453|regulation of intracellular pH;	GO:0005887|integral component of plasma membrane;GO:0043231|intracellular membrane-bounded organelle;	GO:0005524|ATP binding;GO:0008553|hydrogen-exporting ATPase activity, phosphorylative mechanism;GO:0046872|metal ion binding;	.
Achn134451	151.419	304.633	-1.00853	0.0071063	0.0489874	yes	PREDICTED: two-component response regulator ARR12-like isoform X2 [Vitis vinifera]	GO:0071368|cellular response to cytokinin stimulus;GO:0009736|cytokinin-activated signaling pathway;GO:0080022|primary root development;GO:0031537|regulation of anthocyanin metabolic process;GO:0010380|regulation of chlorophyll biosynthetic process;GO:0080036|regulation of cytokinin-activated signaling pathway;GO:0010082|regulation of root meristem growth;GO:0080113|regulation of seed growth;GO:0…	GO:0005634|nucleus;	GO:0003677|DNA binding;GO:0000156|phosphorelay response regulator activity;GO:0003700|transcription factor activity, sequence-specific DNA binding;	ARR-B; two-component response regulator ARR-B family
Achn229111	6.57851	91.6205	-3.79984	2.94425e-06	7.80026e-05	yes	PREDICTED: probable WRKY transcription factor 51 [Nelumbo nucifera]	GO:0042742|defense response to bacterium;GO:0050832|defense response to fungus;GO:0009867|jasmonic acid mediated signaling pathway;GO:0006351|transcription, DNA-templated;	GO:0005634|nucleus;	GO:0043565|sequence-specific DNA binding;GO:0003700|transcription factor activity, sequence-specific DNA binding;	.
Achn275551	288.304	80.8999	1.83338	0.000949491	0.0100173	yes	hypothetical protein CICLE_v10020939mg [Citrus clementina]	GO:0009651|response to salt stress;GO:0006351|transcription, DNA-templated;	GO:0005634|nucleus;	GO:0003677|DNA binding;GO:0003700|transcription factor activity, sequence-specific DNA binding;	.
Achn245681	128.696	268.216	-1.05942	0.00231623	0.0203541	yes	PREDICTED: mechanosensitive ion channel protein 1, mitochondrial [Vitis vinifera]	GO:0006811|ion transport;GO:0055085|transmembrane transport;	GO:0009507|chloroplast;GO:0009941|chloroplast envelope;GO:0016021|integral component of membrane;GO:0031966|mitochondrial membrane;GO:0005739|mitochondrion;	.	.
Achn297351	3.45245	42.8215	-3.63264	6.29725e-05	0.00106727	yes	PREDICTED: anthranilate phosphoribosyltransferase, chloroplastic-like isoform X1 [Erythranthe guttatus]	GO:0008652|cellular amino acid biosynthetic process;GO:0000162|tryptophan biosynthetic process;	GO:0009507|chloroplast;GO:0009941|chloroplast envelope;GO:0009570|chloroplast stroma;GO:0009536|plastid;	GO:0004048|anthranilate phosphoribosyltransferase activity;	trpD; anthranilate phosphoribosyltransferase [EC:2.4.2.18]
Achn040121	31572.8	6812.78	2.21237	1.21908e-05	0.00026818	yes	heat shock protein, putative [Ricinus communis]	.	.	GO:0005524|ATP binding;	.
Achn257651	36.4725	255.734	-2.80976	0.000348841	0.00450085	yes	hypothetical protein B456_006G252800 [Gossypium raimondii]	.	.	GO:0004722|protein serine/threonine phosphatase activity;	.
Achn320141	42.5429	162.478	-1.93325	7.32204e-06	0.000174264	yes	PREDICTED: uncharacterized protein LOC100250510 isoform X1 [Vitis vinifera]	.	.	.	.
Achn060311	155.776	555.419	-1.8341	9.42532e-05	0.00148864	yes	PREDICTED: cytokinin riboside 5'-monophosphate phosphoribohydrolase LOG1 [Vitis vinifera]	GO:0009691|cytokinin biosynthetic process;	GO:0005829|cytosol;GO:0005634|nucleus;	GO:0016799|hydrolase activity, hydrolyzing N-glycosyl compounds;	K06966; uncharacterized protein
Achn213821	3.12728	21.483	-2.78022	0.00473857	0.0358171	yes	xyloglucan endotransglucosylase/hydrolase 11 [Actinidia chinensis]	GO:0042546|cell wall biogenesis;GO:0071555|cell wall organization;GO:0010411|xyloglucan metabolic process;	GO:0048046|apoplast;GO:0005618|cell wall;GO:0005794|Golgi apparatus;	GO:0004553|hydrolase activity, hydrolyzing O-glycosyl compounds;GO:0016762|xyloglucan:xyloglucosyl transferase activity;	E2.4.1.207; xyloglucan:xyloglucosyl transferase [EC:2.4.1.207]
Achn193641	171.198	62.4623	1.45461	0.000911251	0.00969719	yes	PREDICTED: uncharacterized protein At4g14450, chloroplastic-like [Solanum tuberosum]	.	GO:0009507|chloroplast;	.	.
Achn020161	16.2795	93.2343	-2.51781	0.000861618	0.00925933	yes	multicopper oxidase, putative [Ricinus communis]	.	GO:0005576|extracellular region;	GO:0005507|copper ion binding;GO:0016491|oxidoreductase activity;	.
Achn226691	1.36048	16.8313	-3.62895	0.00195334	0.01783	yes	PREDICTED: sphingolipid delta(4)-desaturase DES1-like [Nicotiana tomentosiformis]	GO:0046513|ceramide biosynthetic process;GO:0030148|sphingolipid biosynthetic process;	GO:0005789|endoplasmic reticulum membrane;GO:0016021|integral component of membrane;	GO:0042284|sphingolipid delta-4 desaturase activity;	DEGS; sphingolipid delta-4 desaturase [EC:1.14.-.-]
Achn261371	53.4853	7.04212	2.92506	1.63199e-05	0.000343372	yes	hypothetical protein AMTR_s00004p00153830 [Amborella trichopoda]	.	GO:0016021|integral component of membrane;	GO:0005524|ATP binding;GO:0042626|ATPase activity, coupled to transmembrane movement of substances;	.
Achn354071	0.655232	44.191	-6.0756	0.000595964	0.00693862	yes	PREDICTED: protein HOTHEAD-like [Eucalyptus grandis]	GO:0007267|cell-cell signaling;GO:0009553|embryo sac development;GO:0010430|fatty acid omega-oxidation;	GO:0005576|extracellular region;	GO:0050660|flavin adenine dinucleotide binding;GO:0046593|mandelonitrile lyase activity;GO:0016614|oxidoreductase activity, acting on CH-OH group of donors;	ACE, HTH; fatty acid omega-hydroxy dehydrogenase [EC:1.1.-.-]
Achn060141	354.64	18.5104	4.25995	1.75938e-09	1.14151e-07	yes	PREDICTED: MLO-like protein 6 [Sesamum indicum]	GO:0009817|defense response to fungus, incompatible interaction;	GO:0016021|integral component of membrane;GO:0005886|plasma membrane;	.	MLO; mlo protein
Achn254231	44.921	133.767	-1.57426	0.000197224	0.00279433	yes	ChaC family protein-like [Theobroma cacao]	GO:0006751|glutathione catabolic process;	.	GO:0003839|gamma-glutamylcyclotransferase activity;	.
Achn275641	103.14	38.9132	1.40628	0.00254334	0.0218973	yes	PREDICTED: uncharacterized protein LOC105173122 [Sesamum indicum]	.	.	.	.
Achn365581	3.50614	52.313	-3.89921	6.44873e-08	2.82442e-06	yes	hypothetical protein PRUPE_ppa021353mg, partial [Prunus persica]	.	.	GO:0003993|acid phosphatase activity;	.
Achn241041	324.986	155.774	1.06093	0.00314997	0.0258153	yes	PREDICTED: DUF21 domain-containing protein At2g14520 [Vitis vinifera]	.	GO:0016021|integral component of membrane;	.	CNNM; metal transporter CNNM
Achn100811	641.38	2505.07	-1.9656	4.73967e-06	0.000117617	yes	PREDICTED: phospholipase D alpha 1 [Cicer arietinum]	GO:0016042|lipid catabolic process;GO:0046470|phosphatidylcholine metabolic process;	GO:0005783|endoplasmic reticulum;GO:0005886|plasma membrane;GO:0009536|plastid;GO:0005773|vacuole;	GO:0005509|calcium ion binding;GO:0070290|N-acylphosphatidylethanolamine-specific phospholipase D activity;GO:0004630|phospholipase D activity;	PLD1_2; phospholipase D1/2 [EC:3.1.4.4]
Achn183671	18.3421	66.9715	-1.86839	0.000418641	0.00521636	yes	PREDICTED: putative pentatricopeptide repeat-containing protein At5g40405 [Malus domestica]	.	.	GO:0008270|zinc ion binding;	.
Achn128851	81.6558	345.701	-2.08189	0.000752259	0.00837737	yes	GA repressor DELLA [Actinidia deliciosa]	GO:0009740|gibberellic acid mediated signaling pathway;GO:0007275|multicellular organismal development;GO:0009938|negative regulation of gibberellic acid mediated signaling pathway;GO:0010233|phloem transport;GO:0006808|regulation of nitrogen utilization;GO:0010218|response to far red light;GO:0009739|response to gibberellin;GO:0006351|transcription, DNA-templated;	GO:0005634|nucleus;	GO:0043565|sequence-specific DNA binding;GO:0003700|transcription factor activity, sequence-specific DNA binding;GO:0000989|transcription factor activity, transcription factor binding;	DELLA; DELLA protein
Achn389951	78.9538	278.818	-1.82024	1.15227e-06	3.50633e-05	yes	PREDICTED: uncharacterized protein LOC100250829 [Vitis vinifera]	.	.	.	.
Achn370961	2014.07	955.62	1.0756	0.000960174	0.010101	yes	PREDICTED: methylmalonate-semialdehyde dehydrogenase [acylating], mitochondrial-like [Sesamum indicum]	GO:0006979|response to oxidative stress;	GO:0005739|mitochondrion;	GO:0004029|aldehyde dehydrogenase (NAD) activity;GO:0005507|copper ion binding;GO:0018478|malonate-semialdehyde dehydrogenase (acetylating) activity;GO:0004491|methylmalonate-semialdehyde dehydrogenase (acylating) activity;	mmsA, iolA, ALDH6A1; malonate-semialdehyde dehydrogenase (acetylating) / methylmalonate-semialdehyde dehydrogenase [EC:1.2.1.18 1.2.1.27]
Achn184131	62.3639	538.467	-3.11008	3.59875e-12	4.04598e-10	yes	PREDICTED: probable protein phosphatase 2C 34 [Vitis vinifera]	.	.	GO:0046872|metal ion binding;GO:0004722|protein serine/threonine phosphatase activity;	.
Achn345791	37.6037	134.341	-1.83696	1.81778e-05	0.000374961	yes	hypothetical protein PHAVU_011G157300g [Phaseolus vulgaris]	GO:0061188|negative regulation of chromatin silencing at rDNA;GO:0006482|protein demethylation;GO:0006351|transcription, DNA-templated;	GO:0000777|condensed chromosome kinetochore;GO:0000776|kinetochore;GO:0005730|nucleolus;	GO:0051213|dioxygenase activity;GO:0032454|histone demethylase activity (H3-K9 specific);GO:0005506|iron ion binding;GO:0035064|methylated histone binding;GO:0008270|zinc ion binding;	PHF2, JHDM1E; lysine-specific demethylase PHF2 [EC:1.14.11.-]
Achn138371	38.2003	117.822	-1.62495	0.000231293	0.00317918	yes	PREDICTED: pentatricopeptide repeat-containing protein At1g74600, chloroplastic isoform X1 [Vitis vinifera]	GO:0080156|mitochondrial mRNA modification;	GO:0009507|chloroplast;GO:0005739|mitochondrion;	.	.
Achn195531	14.7536	95.0103	-2.68701	1.21455e-06	3.66179e-05	yes	putative class III peroxidase [Coffea arabica x Coffea canephora]	GO:0042744|hydrogen peroxide catabolic process;GO:0006979|response to oxidative stress;	GO:0005576|extracellular region;GO:0009505|plant-type cell wall;	GO:0020037|heme binding;GO:0046872|metal ion binding;GO:0004601|peroxidase activity;	E1.11.1.7; peroxidase [EC:1.11.1.7]
Achn349651	158.77	427.34	-1.42844	4.69863e-05	0.00083075	yes	serine carboxypeptidase S10 family protein [Populus trichocarpa]	.	GO:0005576|extracellular region;GO:0005773|vacuole;	GO:0004185|serine-type carboxypeptidase activity;	CPVL; vitellogenic carboxypeptidase-like protein [EC:3.4.16.-]
Achn144181	150.772	422.31	-1.48593	0.000196302	0.00278262	yes	hypothetical protein glysoja_041311 [Glycine soja]	.	.	.	.
Achn078541	162.902	50.5431	1.68842	6.65298e-05	0.00111678	yes	hypothetical protein L484_015158 [Morus notabilis]	.	.	.	.
Achn238881	607.466	1432.04	-1.2372	5.90199e-05	0.00100899	yes	PREDICTED: phosphomethylpyrimidine synthase, chloroplastic [Nicotiana sylvestris]	GO:0010266|response to vitamin B1;GO:0009228|thiamine biosynthetic process;GO:0009229|thiamine diphosphate biosynthetic process;	GO:0009507|chloroplast;GO:0009570|chloroplast stroma;GO:0009536|plastid;	GO:0051539|4 iron, 4 sulfur cluster binding;GO:0080041|ADP-ribose pyrophosphohydrolase activity;GO:0051536|iron-sulfur cluster binding;GO:0016829|lyase activity;GO:0046872|metal ion binding;	thiC; phosphomethylpyrimidine synthase [EC:4.1.99.17]
Achn106551	93.9736	302.41	-1.68618	0.000305647	0.00402105	yes	PREDICTED: alpha-xylosidase 1 [Sesamum indicum]	GO:0071555|cell wall organization;GO:0046686|response to cadmium ion;GO:0045493|xylan catabolic process;GO:0010411|xyloglucan metabolic process;	GO:0048046|apoplast;GO:0005618|cell wall;GO:0009507|chloroplast;GO:0009505|plant-type cell wall;GO:0009506|plasmodesma;	GO:0061634|alpha-D-xyloside xylohydrolase;GO:0046556|alpha-L-arabinofuranosidase activity;GO:0030246|carbohydrate binding;GO:0009044|xylan 1,4-beta-xylosidase activity;GO:0080176|xyloglucan 1,6-alpha-xylosidase activity;	XYL1; alpha-D-xyloside xylohydrolase [EC:3.2.1.177]
Achn182231	166.604	47.7621	1.80248	0.000252905	0.00342667	yes	PREDICTED: probable LRR receptor-like serine/threonine-protein kinase At2g24230 [Nicotiana sylvestris]	.	GO:0016021|integral component of membrane;	GO:0005524|ATP binding;GO:0004674|protein serine/threonine kinase activity;	.
Achn337071	12882.8	4676.14	1.46206	0.00504877	0.03763	yes	heat shock protein 70 [Gossypium hirsutum]	.	.	GO:0005524|ATP binding;	.
Achn116841	231.08	528.942	-1.19472	0.000645494	0.00741273	yes	unnamed protein product [Coffea canephora]	.	GO:0005739|mitochondrion;	.	.
Achn071411	13.1833	389.353	-4.88429	3.29051e-09	2.00674e-07	yes	PREDICTED: fasciclin-like arabinogalactan protein 2 [Sesamum indicum]	.	GO:0031225|anchored component of membrane;GO:0046658|anchored component of plasma membrane;GO:0016020|membrane;GO:0005886|plasma membrane;GO:0005774|vacuolar membrane;	.	.
Achn200051	9370.56	21130.6	-1.17313	0.000160596	0.00234881	yes	PREDICTED: photosystem II 22 kDa protein, chloroplastic [Vitis vinifera]	GO:0015979|photosynthesis;	GO:0009535|chloroplast thylakoid membrane;GO:0016021|integral component of membrane;GO:0009523|photosystem II;	.	psbS; photosystem II 22kDa protein
Achn011051	15.9152	54.2031	-1.76797	0.00196435	0.0179004	yes	PREDICTED: uncharacterized protein At2g38710 [Nelumbo nucifera]	GO:0009651|response to salt stress;	GO:0005829|cytosol;	.	.
Achn379961	13.132	115.826	-3.14079	4.38788e-05	0.000785233	yes	PREDICTED: ATP-dependent DNA helicase DDM1-like isoform X2 [Nicotiana tomentosiformis]	GO:0009294|DNA mediated transformation;GO:0006344|maintenance of chromatin silencing;GO:0006346|methylation-dependent chromatin silencing;GO:0090241|negative regulation of histone H4 acetylation;GO:0051574|positive regulation of histone H3-K9 methylation;GO:0044030|regulation of DNA methylation;GO:0006349|regulation of gene expression by genetic imprinting;GO:0006351|transcription, DNA-templated;…	GO:0000786|nucleosome;GO:0005634|nucleus;	GO:0005524|ATP binding;GO:0004003|ATP-dependent DNA helicase activity;GO:0016887|ATPase activity;GO:0003677|DNA binding;	HELLS, DDM1; ATP-dependent DNA helicase
Achn062571	951.139	388.626	1.29127	0.000548135	0.00650815	yes	PREDICTED: uncharacterized protein LOC104211590 [Nicotiana sylvestris]	GO:0006952|defense response;GO:0006897|endocytosis;GO:1900150|regulation of defense response to fungus;GO:0030100|regulation of endocytosis;GO:0009620|response to fungus;GO:0009863|salicylic acid mediated signaling pathway;	GO:0005768|endosome;GO:0005886|plasma membrane;	.	.
Achn338391	53.9099	519.284	-3.2679	3.50192e-06	9.03262e-05	yes	unnamed protein product [Vitis vinifera]	GO:0009738|abscisic acid-activated signaling pathway;GO:0009742|brassinosteroid mediated signaling pathway;GO:0050832|defense response to fungus;GO:0009873|ethylene-activated signaling pathway;GO:0009788|negative regulation of abscisic acid-activated signaling pathway;GO:0030308|negative regulation of cell growth;GO:0010483|pollen tube reception;GO:0009791|post-embryonic development;GO:0046777|pr…	GO:0043680|filiform apparatus;GO:0016021|integral component of membrane;GO:0005622|intracellular;GO:0016020|membrane;GO:0005886|plasma membrane;GO:0009506|plasmodesma;	GO:0005524|ATP binding;GO:0004672|protein kinase activity;GO:0004674|protein serine/threonine kinase activity;	.
Achn147981	4.48654	48.8074	-3.44342	8.91716e-07	2.80324e-05	yes	PREDICTED: transcription factor RF2b isoform X1 [Vitis vinifera]	GO:0006351|transcription, DNA-templated;	GO:0005829|cytosol;GO:0005634|nucleus;	GO:0043565|sequence-specific DNA binding;GO:0003700|transcription factor activity, sequence-specific DNA binding;	.
Achn189511	73.5949	197.217	-1.4221	0.00222629	0.0197523	yes	PREDICTED: BTB/POZ domain-containing protein At1g63850 [Vitis vinifera]	GO:0016567|protein ubiquitination;	.	.	.
Achn275811	2.80089	22.926	-3.03303	0.00114059	0.0116133	yes	PREDICTED: agamous-like MADS-box protein AGL80 [Phoenix dactylifera]	GO:0045944|positive regulation of transcription from RNA polymerase II promoter;GO:0006351|transcription, DNA-templated;	GO:0005634|nucleus;	GO:0000987|core promoter proximal region sequence-specific DNA binding;GO:0000982|transcription factor activity, RNA polymerase II core promoter proximal region sequence-specific binding;GO:0003700|transcription factor activity, sequence-specific DNA binding;	.
Achn275901	140.727	40.9275	1.78175	5.77287e-05	0.000990942	yes	PREDICTED: mitochondrial carrier protein MTM1 isoform X1 [Vitis vinifera]	GO:0006828|manganese ion transport;GO:1901562|response to paraquat;	GO:0016021|integral component of membrane;GO:0005743|mitochondrial inner membrane;GO:0005739|mitochondrion;	GO:0016530|metallochaperone activity;GO:0005215|transporter activity;	SLC25A39_40; solute carrier family 25, member 39/40
Achn342771	450.298	128.335	1.81097	1.95972e-06	5.53456e-05	yes	hypothetical protein JCGZ_18643 [Jatropha curcas]	.	.	.	.
Achn032421	4.23884	166.619	-5.29674	1.31709e-06	3.93871e-05	yes	PREDICTED: abscisic acid receptor PYL4 [Jatropha curcas]	GO:0009738|abscisic acid-activated signaling pathway;GO:0080163|regulation of protein serine/threonine phosphatase activity;	GO:0005737|cytoplasm;GO:0005634|nucleus;GO:0005886|plasma membrane;	GO:0010427|abscisic acid binding;GO:0042803|protein homodimerization activity;GO:0004864|protein phosphatase inhibitor activity;GO:0004872|receptor activity;	PYL; abscisic acid receptor PYR/PYL family
Achn293881	463.981	50.6162	3.19639	1.18504e-12	1.43649e-10	yes	proline dehydrogenase [Actinidia deliciosa]	GO:0006562|proline catabolic process;GO:0010133|proline catabolic process to glutamate;GO:0006970|response to osmotic stress;GO:0009414|response to water deprivation;	GO:0005739|mitochondrion;	GO:0004657|proline dehydrogenase activity;	PRODH; proline dehydrogenase [EC:1.5.-.-]
Achn079051	475.006	230.984	1.04016	0.00279134	0.0234718	yes	PREDICTED: KH domain-containing protein At5g56140 [Vitis vinifera]	.	GO:0005634|nucleus;	GO:0003723|RNA binding;	QKI; protein quaking
Achn304521	274.421	1242.88	-2.17923	0.00722245	0.0496255	yes	PREDICTED: uncharacterized protein LOC104114073 [Nicotiana tomentosiformis]	.	.	.	.
Achn060881	55.3583	134.008	-1.27545	0.00192122	0.0176156	yes	PREDICTED: mediator of RNA polymerase II transcription subunit 20a isoform X2 [Nicotiana sylvestris]	GO:0006357|regulation of transcription from RNA polymerase II promoter;GO:0006351|transcription, DNA-templated;	GO:0016592|mediator complex;	GO:0001104|RNA polymerase II transcription cofactor activity;GO:0003713|transcription coactivator activity;	MED20; mediator of RNA polymerase II transcription subunit 20
Achn167821	1039.36	67.2227	3.95061	0.00170175	0.0159741	yes	Alpha-aminoadipic semialdehyde synthase [Glycine soja]	GO:0033512|L-lysine catabolic process to acetyl-CoA via saccharopine;	GO:0005737|cytoplasm;	GO:0047131|saccharopine dehydrogenase (NAD+, L-glutamate-forming) activity;GO:0047130|saccharopine dehydrogenase (NADP+, L-lysine-forming) activity;	AASS; alpha-aminoadipic semialdehyde synthase [EC:1.5.1.8 1.5.1.9]
Achn215821	17.7271	100.217	-2.49909	2.09773e-06	5.82932e-05	yes	hexokinase [Actinidia chinensis]	GO:0001678|cellular glucose homeostasis;GO:0006096|glycolytic process;GO:0009409|response to cold;GO:0006970|response to osmotic stress;GO:0009651|response to salt stress;GO:0080147|root hair cell development;	GO:0005829|cytosol;GO:0031307|integral component of mitochondrial outer membrane;GO:0005739|mitochondrion;GO:0009536|plastid;	GO:0005524|ATP binding;GO:0005536|glucose binding;GO:0019158|mannokinase activity;	HK; hexokinase [EC:2.7.1.1]
Achn216321	182.69	1866.31	-3.35272	0.000112838	0.00173292	yes	PREDICTED: GDSL esterase/lipase APG [Nicotiana sylvestris]	GO:0016042|lipid catabolic process;	GO:0048046|apoplast;	GO:0016788|hydrolase activity, acting on ester bonds;	.
Achn196161	16.3881	87.1956	-2.41161	4.16779e-06	0.000105288	yes	PREDICTED: leucine-rich repeat extensin-like protein 3 [Populus euphratica]	.	GO:0005783|endoplasmic reticulum;GO:0005615|extracellular space;	.	.
Achn298791	363.459	1481.47	-2.02717	2.95957e-06	7.82643e-05	yes	Serine-threonine protein kinase, plant-type, putative [Theobroma cacao]	.	GO:0016021|integral component of membrane;GO:0005886|plasma membrane;	GO:0005524|ATP binding;GO:0004674|protein serine/threonine kinase activity;	.
Achn376581	425.273	61.7402	2.78411	1.40484e-05	0.000300079	yes	PREDICTED: chaperone protein dnaJ 20, chloroplastic-like isoform X1 [Nelumbo nucifera]	GO:0061077|chaperone-mediated protein folding;GO:1902395|regulation of 1-deoxy-D-xylulose-5-phosphate synthase activity;GO:0010322|regulation of isopentenyl diphosphate biosynthetic process, methylerythritol 4-phosphate pathway;	GO:0009507|chloroplast;GO:0005634|nucleus;	.	.
Achn091221	379.897	159.395	1.253	0.00397012	0.0312183	yes	PREDICTED: PI-PLC X domain-containing protein At5g67130-like [Populus euphratica]	GO:0006629|lipid metabolic process;	GO:0046658|anchored component of plasma membrane;GO:0005886|plasma membrane;	GO:0008081|phosphoric diester hydrolase activity;	.
Achn009081	3.47869	71.4466	-4.36025	7.38835e-09	4.1218e-07	yes	PREDICTED: uncharacterized protein LOC104608204 [Nelumbo nucifera]	.	.	.	.
Achn342481	21.3797	75.0259	-1.81115	0.00088715	0.00948182	yes	PREDICTED: uncharacterized protein LOC100258054 [Vitis vinifera]	.	.	.	.
Achn164661	16.1342	67.9708	-2.07479	0.000131744	0.00197992	yes	hypothetical protein CISIN_1g044830mg [Citrus sinensis]	.	GO:0016021|integral component of membrane;GO:0005886|plasma membrane;	.	.
Achn345511	29.1461	148.611	-2.35017	6.34689e-05	0.00107445	yes	PREDICTED: glutaredoxin-C9 [Vitis vinifera]	GO:0045454|cell redox homeostasis;GO:0009867|jasmonic acid mediated signaling pathway;GO:0009751|response to salicylic acid;GO:0009863|salicylic acid mediated signaling pathway;	GO:0005737|cytoplasm;GO:0005634|nucleus;	GO:0009055|electron carrier activity;GO:0015035|protein disulfide oxidoreductase activity;	.
Achn290761	123.203	35.7785	1.78387	0.000143245	0.00212779	yes	PREDICTED: G-box-binding factor 4 isoform X1 [Solanum lycopersicum]	GO:0006351|transcription, DNA-templated;	GO:0005634|nucleus;	GO:0003677|DNA binding;GO:0043565|sequence-specific DNA binding;GO:0003700|transcription factor activity, sequence-specific DNA binding;	ABF; ABA responsive element binding factor
Achn253021	121.959	663.583	-2.44388	1.73364e-12	2.05084e-10	yes	PREDICTED: stress-associated endoplasmic reticulum protein 2 [Erythranthe guttatus]	.	.	.	.
Achn314221	5176.29	673.576	2.94201	4.43997e-07	1.52963e-05	yes	PREDICTED: probable serine/threonine-protein kinase WNK4 [Vitis vinifera]	GO:0035556|intracellular signal transduction;GO:0046777|protein autophosphorylation;GO:0006468|protein phosphorylation;	GO:0005737|cytoplasm;GO:0005829|cytosol;GO:0005634|nucleus;	GO:0005524|ATP binding;GO:0004672|protein kinase activity;GO:0004674|protein serine/threonine kinase activity;	WNK, PRKWNK; WNK lysine deficient protein kinase [EC:2.7.11.1]
Achn058911	474.339	206.655	1.19869	0.00152357	0.014585	yes	PREDICTED: syntaxin-132 [Sesamum indicum]	GO:0006887|exocytosis;GO:0006886|intracellular protein transport;GO:0048278|vesicle docking;GO:0006906|vesicle fusion;	GO:0012505|endomembrane system;GO:0016021|integral component of membrane;GO:0005886|plasma membrane;GO:0031201|SNARE complex;	GO:0000149|SNARE binding;	STX1B_2_3; syntaxin 1B/2/3
Achn094971	284.426	99.1487	1.52039	0.00014293	0.00212419	yes	PREDICTED: protein NLP4-like [Vitis vinifera]	GO:0006351|transcription, DNA-templated;	GO:0005634|nucleus;	GO:0003677|DNA binding;GO:0003700|transcription factor activity, sequence-specific DNA binding;	.
Achn295481	53.5926	141.922	-1.40499	0.00310645	0.0255525	yes	PREDICTED: kinesin-related protein 4-like [Citrus sinensis]	GO:0007018|microtubule-based movement;GO:0006810|transport;	GO:0005737|cytoplasm;GO:0005871|kinesin complex;GO:0035371|microtubule plus-end;	GO:0005524|ATP binding;GO:0016887|ATPase activity;GO:0003777|microtubule motor activity;	CENPE; centromeric protein E
Achn033431	1.03409	69.2727	-6.06585	3.86518e-13	4.97174e-11	yes	WRKY transcription factor, putative [Theobroma cacao]	GO:0042742|defense response to bacterium;GO:0050832|defense response to fungus;GO:0045892|negative regulation of transcription, DNA-templated;GO:0031347|regulation of defense response;GO:0010200|response to chitin;GO:0002237|response to molecule of bacterial origin;GO:0009751|response to salicylic acid;GO:0009611|response to wounding;GO:0006351|transcription, DNA-templated;	GO:0005634|nucleus;	GO:0043565|sequence-specific DNA binding;GO:0003700|transcription factor activity, sequence-specific DNA binding;GO:0044212|transcription regulatory region DNA binding;	.
Achn227621	1024.8	462.347	1.14829	0.000472309	0.00576796	yes	unnamed protein product [Coffea canephora]	.	.	.	.
Achn328101	4198.96	1765.72	1.24978	8.63173e-05	0.00137958	yes	PREDICTED: R3H domain-containing protein 2 [Vitis vinifera]	.	.	.	.
Achn181301	195.196	573.325	-1.55443	0.00241341	0.0209889	yes	RecName: Full=Squamosa promoter-binding protein 1	GO:0009908|flower development;GO:0006351|transcription, DNA-templated;	GO:0005634|nucleus;	GO:0003677|DNA binding;GO:0046872|metal ion binding;GO:0003700|transcription factor activity, sequence-specific DNA binding;	.
Achn174661	2.41958	44.8362	-4.21183	4.58123e-07	1.56913e-05	yes	PREDICTED: MADS-box transcription factor 23-like isoform X2 [Sesamum indicum]	.	.	.	.
Achn132461	5.79701	124.487	-4.42454	5.59051e-15	1.02921e-12	yes	unnamed protein product [Vitis vinifera]	.	.	.	.
Achn288151	27.5227	70.7493	-1.3621	0.00675957	0.047216	yes	unnamed protein product [Vitis vinifera]	.	.	.	.
Achn224951	827.269	243.747	1.76297	8.35297e-06	0.000195119	yes	Branched-chain-amino-acid aminotransferase-like protein 1 [Triticum urartu]	GO:0006532|aspartate biosynthetic process;GO:0009098|leucine biosynthetic process;GO:0009099|valine biosynthetic process;	.	GO:0004084|branched-chain-amino-acid transaminase activity;GO:0030170|pyridoxal phosphate binding;	.
Achn074671	118.993	469.853	-1.98133	0.000107831	0.00166717	yes	unnamed protein product [Coffea canephora]	.	.	.	.
Achn020721	1044.54	202.377	2.36775	2.1048e-05	0.000421762	yes	PREDICTED: lysine histidine transporter 1-like [Sesamum indicum]	GO:0043090|amino acid import;GO:0080167|response to karrikin;	GO:0016021|integral component of membrane;GO:0005886|plasma membrane;	GO:0015171|amino acid transmembrane transporter activity;GO:0015293|symporter activity;	.
Achn191771	230.513	105.557	1.12683	0.00257211	0.0220761	yes	PREDICTED: homeobox-leucine zipper protein ROC8 [Vitis vinifera]	GO:0006355|regulation of transcription, DNA-templated;GO:0006351|transcription, DNA-templated;	GO:0005634|nucleus;	GO:0008289|lipid binding;GO:0043565|sequence-specific DNA binding;	.
Achn266961	275.416	785.843	-1.51263	4.17172e-06	0.000105298	yes	S-adenosyl-L-methionine-dependent methyltransferases superfamily protein isoform 1 [Theobroma cacao]	GO:0007155|cell adhesion;GO:0010289|homogalacturonan biosynthetic process;GO:0009735|response to cytokinin;GO:0048364|root development;GO:0048367|shoot system development;	GO:0005768|endosome;GO:0005794|Golgi apparatus;GO:0000139|Golgi membrane;GO:0016021|integral component of membrane;GO:0005802|trans-Golgi network;GO:0005774|vacuolar membrane;	GO:0008168|methyltransferase activity;GO:0008757|S-adenosylmethionine-dependent methyltransferase activity;	.
Achn129831	147.552	45.8012	1.68776	0.00131015	0.0129416	yes	hypothetical protein POPTR_0002s20570g [Populus trichocarpa]	GO:0042732|D-xylose metabolic process;GO:0019305|dTDP-rhamnose biosynthetic process;GO:0033320|UDP-D-xylose biosynthetic process;	GO:0005768|endosome;GO:0005794|Golgi apparatus;GO:0032580|Golgi cisterna membrane;GO:0000139|Golgi membrane;GO:0016021|integral component of membrane;GO:0016020|membrane;GO:0005886|plasma membrane;GO:0005802|trans-Golgi network;	GO:0008460|dTDP-glucose 4,6-dehydratase activity;GO:0048040|UDP-glucuronate decarboxylase activity;	UXS1, uxs; UDP-glucuronate decarboxylase [EC:4.1.1.35]
Achn290541	260.646	2363.63	-3.18084	1.74597e-23	1.11803e-20	yes	PREDICTED: cellulose synthase A catalytic subunit 2 [UDP-forming]-like [Sesamum indicum]	GO:0071555|cell wall organization;GO:0030244|cellulose biosynthetic process;	GO:0005794|Golgi apparatus;GO:0016021|integral component of membrane;GO:0005886|plasma membrane;	GO:0016760|cellulose synthase (UDP-forming) activity;GO:0008270|zinc ion binding;	CESA; cellulose synthase A [EC:2.4.1.12]
Achn039141	16.1117	106.558	-2.72546	1.69926e-07	6.63839e-06	yes	Ankyrin repeat [Theobroma cacao]	GO:0007010|cytoskeleton organization;GO:0006888|ER to Golgi vesicle-mediated transport;GO:0006887|exocytosis;GO:0045199|maintenance of epithelial cell apical/basal polarity;GO:0010638|positive regulation of organelle organization;GO:0072661|protein targeting to plasma membrane;GO:0007165|signal transduction;	GO:0030673|axolemma;GO:0016323|basolateral plasma membrane;GO:0005737|cytoplasm;GO:0005856|cytoskeleton;GO:0005829|cytosol;GO:0031430|M band;GO:0005634|nucleus;GO:0005886|plasma membrane;GO:0045211|postsynaptic membrane;GO:0042383|sarcolemma;GO:0016529|sarcoplasmic reticulum;GO:0014731|spectrin-associated cytoskeleton;GO:0030018|Z disc;	GO:0051117|ATPase binding;GO:0008093|cytoskeletal adaptor activity;GO:0019899|enzyme binding;GO:0030507|spectrin binding;GO:0005200|structural constituent of cytoskeleton;GO:0005198|structural molecule activity;	ANK; ankyrin
Achn020491	44.5732	5.42976	3.03722	4.00455e-05	0.000727239	yes	PREDICTED: E3 ubiquitin-protein ligase RING1-like [Nelumbo nucifera]	GO:0016567|protein ubiquitination;	.	GO:0016874|ligase activity;GO:0008270|zinc ion binding;	RNF115_126; E3 ubiquitin-protein ligase RNF115/126 [EC:2.3.2.27]
Achn109791	168.561	384.94	-1.19136	0.000475216	0.00579866	yes	unnamed protein product [Vitis vinifera]	.	GO:0010008|endosome membrane;GO:0000139|Golgi membrane;GO:0016021|integral component of membrane;	.	.
Achn149111	1.00786	26.6952	-4.72722	8.54803e-06	0.000198573	yes	PREDICTED: uncharacterized protein LOC100254636 [Vitis vinifera]	.	.	.	.
Achn317591	308.951	150.11	1.04136	0.00349154	0.028131	yes	PREDICTED: flavonoid 3'-monooxygenase-like [Vitis vinifera]	GO:0044550|secondary metabolite biosynthetic process;	GO:0016021|integral component of membrane;GO:0016020|membrane;	GO:0020037|heme binding;GO:0005506|iron ion binding;GO:0016709|oxidoreductase activity, acting on paired donors, with incorporation or reduction of molecular oxygen, NAD(P)H as one donor, and incorporation of one atom of oxygen;	.
Achn319221	134.172	343.818	-1.35757	0.00315726	0.0258616	yes	PREDICTED: hexose carrier protein HEX6 isoform X1 [Jatropha curcas]	GO:0008643|carbohydrate transport;	GO:0016021|integral component of membrane;	GO:0022891|substrate-specific transmembrane transporter activity;GO:0015293|symporter activity;	.
Achn238111	179.68	38.3052	2.22982	1.72735e-06	4.94951e-05	yes	PREDICTED: uncharacterized protein LOC104088923 [Nicotiana tomentosiformis]	.	.	.	.
Achn240291	1226.64	3256.58	-1.40864	0.00138416	0.0135409	yes	PREDICTED: peroxiredoxin Q, chloroplastic [Cucumis sativus]	GO:0045454|cell redox homeostasis;	GO:0009534|chloroplast thylakoid;	GO:0004601|peroxidase activity;GO:0051920|peroxiredoxin activity;	.
Achn299141	1.03409	20.3928	-4.30163	0.000326614	0.00425606	yes	PREDICTED: homeobox-leucine zipper protein HAT22 [Vitis vinifera]	GO:0009735|response to cytokinin;GO:0006351|transcription, DNA-templated;	GO:0005634|nucleus;	GO:0043565|sequence-specific DNA binding;GO:0003700|transcription factor activity, sequence-specific DNA binding;	HD-ZIP; homeobox-leucine zipper protein
Achn212921	1251.72	608.318	1.04101	0.00128079	0.0127241	yes	PREDICTED: vacuolar protein sorting-associated protein 41 homolog [Vitis vinifera]	GO:0006623|protein targeting to vacuole;GO:0035542|regulation of SNARE complex assembly;GO:0042144|vacuole fusion, non-autophagic;GO:0016192|vesicle-mediated transport;	GO:0033263|CORVET complex;GO:0030897|HOPS complex;GO:0005770|late endosome;	GO:0051020|GTPase binding;	.
Achn051321	1765.1	756.759	1.22184	0.00014334	0.00212814	yes	PREDICTED: thioredoxin [Sesamum indicum]	GO:0045454|cell redox homeostasis;GO:0034599|cellular response to oxidative stress;GO:0006662|glycerol ether metabolic process;GO:0043086|negative regulation of catalytic activity;GO:0055114|oxidation-reduction process;GO:0043085|positive regulation of catalytic activity;GO:0006457|protein folding;GO:0006109|regulation of carbohydrate metabolic process;GO:0009735|response to cytokinin;GO:0000103|…	GO:0005618|cell wall;GO:0009507|chloroplast;GO:0009941|chloroplast envelope;GO:0009570|chloroplast stroma;GO:0009535|chloroplast thylakoid membrane;GO:0009579|thylakoid;	GO:0008047|enzyme activator activity;GO:0004857|enzyme inhibitor activity;GO:0016671|oxidoreductase activity, acting on a sulfur group of donors, disulfide as acceptor;GO:0015035|protein disulfide oxidoreductase activity;	trxA; thioredoxin 1
Achn110741	673.563	66.4476	3.34152	2.12449e-08	1.0553e-06	yes	PREDICTED: U-box domain-containing protein 19 [Vitis vinifera]	GO:0010029|regulation of seed germination;	GO:0005737|cytoplasm;GO:0005634|nucleus;	GO:0016874|ligase activity;GO:0004842|ubiquitin-protein transferase activity;	.
Achn335831	2.74842	76.3897	-4.7967	1.64287e-11	1.65727e-09	yes	PREDICTED: protein ECERIFERUM 26 [Vitis vinifera]	GO:0071555|cell wall organization;GO:0042761|very long-chain fatty acid biosynthetic process;GO:0010025|wax biosynthetic process;	GO:0005829|cytosol;	GO:0016747|transferase activity, transferring acyl groups other than amino-acyl groups;	.
Achn230641	6.52971	45.3003	-2.79443	0.000129394	0.00195058	yes	RNA-directed RNA polymerase, putative [Solanum demissum]	GO:0006952|defense response;GO:0060148|positive regulation of posttranscriptional gene silencing;GO:0030422|production of siRNA involved in RNA interference;GO:0009751|response to salicylic acid;GO:0009615|response to virus;GO:0010025|wax biosynthetic process;	.	GO:0000166|nucleotide binding;GO:0003723|RNA binding;GO:0003968|RNA-directed RNA polymerase activity;	RDR, RDRP; RNA-dependent RNA polymerase [EC:2.7.7.48]
Achn048661	879.655	1936.85	-1.1387	0.00313877	0.025768	yes	PREDICTED: NAC domain-containing protein 2-like [Populus euphratica]	GO:0009788|negative regulation of abscisic acid-activated signaling pathway;GO:0009611|response to wounding;GO:0006351|transcription, DNA-templated;	GO:0005634|nucleus;	GO:0003677|DNA binding;GO:0003700|transcription factor activity, sequence-specific DNA binding;	.
Achn323831	433.575	142.824	1.60204	2.82871e-05	0.000543171	yes	unnamed protein product [Vitis vinifera]	.	GO:0016021|integral component of membrane;GO:0016020|membrane;GO:0005886|plasma membrane;	GO:0015079|potassium ion transmembrane transporter activity;	kup; KUP system potassium uptake protein
Achn207361	116.389	678.932	-2.54432	2.81819e-06	7.50567e-05	yes	ferulate 5-hydroxylase [Camptotheca acuminata]	GO:0009809|lignin biosynthetic process;GO:0009699|phenylpropanoid biosynthetic process;GO:0010224|response to UV-B;	GO:0005783|endoplasmic reticulum;GO:0016021|integral component of membrane;GO:0016020|membrane;	GO:0020037|heme binding;GO:0005506|iron ion binding;GO:0004497|monooxygenase activity;GO:0016709|oxidoreductase activity, acting on paired donors, with incorporation or reduction of molecular oxygen, NAD(P)H as one donor, and incorporation of one atom of oxygen;	CYP84A, F5H; ferulate-5-hydroxylase [EC:1.14.-.-]
Achn374091	6.40222	206.012	-5.00801	1.03752e-06	3.19009e-05	yes	3-ketoacyl-CoA synthase 6 [Theobroma cacao]	GO:0006633|fatty acid biosynthetic process;GO:0009409|response to cold;GO:0009416|response to light stimulus;GO:0009826|unidimensional cell growth;GO:0010025|wax biosynthetic process;	GO:0005783|endoplasmic reticulum;GO:0005789|endoplasmic reticulum membrane;GO:0016021|integral component of membrane;	.	KCS; 3-ketoacyl-CoA synthase [EC:2.3.1.199]
Achn388721	23.0062	280.31	-3.60692	2.06077e-16	5.05851e-14	yes	PREDICTED: alanine--glyoxylate aminotransferase 2 homolog 2, mitochondrial-like [Jatropha curcas]	GO:0043562|cellular response to nitrogen levels;GO:0009853|photorespiration;	GO:0005739|mitochondrion;	GO:0008453|alanine-glyoxylate transaminase activity;GO:0042802|identical protein binding;GO:0030170|pyridoxal phosphate binding;	AGXT2; alanine-glyoxylate transaminase / (R)-3-amino-2-methylpropionate-pyruvate transaminase [EC:2.6.1.44 2.6.1.40]
Achn165321	0.353848	103.62	-8.19396	8.62027e-22	4.7022e-19	yes	unnamed protein product [Vitis vinifera]	.	.	.	.
Achn373771	57.3643	9.03909	2.6659	7.19839e-05	0.00119389	yes	PREDICTED: uncharacterized protein LOC104882088 isoform X1 [Vitis vinifera]	.	.	.	.
Achn144431	2247.38	434.987	2.3692	0.000224795	0.00310872	yes	alpha,alpha-trehalose-phosphate synthase 10 [Camellia sinensis]	GO:0005992|trehalose biosynthetic process;GO:0070413|trehalose metabolism in response to stress;	GO:0005737|cytoplasm;	GO:0016791|phosphatase activity;GO:0016757|transferase activity, transferring glycosyl groups;	TPS; trehalose 6-phosphate synthase/phosphatase [EC:2.4.1.15 3.1.3.12]
Achn095831	1318.69	14.8704	6.47052	7.40193e-46	1.09016e-41	yes	PREDICTED: gibberellin-regulated protein 1-like isoform X2 [Jatropha curcas]	GO:0006952|defense response;	GO:0005618|cell wall;GO:0005576|extracellular region;	.	.
Achn179321	6155.86	2272.65	1.43759	5.8784e-06	0.000142631	yes	dihydropyrimidinase-like protein [Camellia sinensis]	GO:0006208|pyrimidine nucleobase catabolic process;	GO:0005737|cytoplasm;	GO:0004157|dihydropyrimidinase activity;GO:0008270|zinc ion binding;	DPYS, dht, hydA; dihydropyrimidinase [EC:3.5.2.2]
Achn250801	34.2818	145.786	-2.08833	0.0071267	0.0490821	yes	PREDICTED: 21 kDa protein-like [Vitis vinifera]	.	.	GO:0004857|enzyme inhibitor activity;	.
Achn268051	95.3449	267.248	-1.48695	0.002668	0.0227016	yes	PREDICTED: serine/threonine-protein kinase OXI1-like [Nicotiana sylvestris]	GO:0006952|defense response;GO:0035556|intracellular signal transduction;GO:0006468|protein phosphorylation;GO:0006979|response to oxidative stress;GO:0009611|response to wounding;	GO:0005737|cytoplasm;GO:0005634|nucleus;GO:0005886|plasma membrane;	GO:0005524|ATP binding;GO:0016301|kinase activity;GO:0004672|protein kinase activity;GO:0019901|protein kinase binding;GO:0004674|protein serine/threonine kinase activity;	.
Achn283241	1607.98	482.794	1.73577	1.85272e-07	7.18077e-06	yes	mitochondrial substrate carrier family protein [Populus trichocarpa]	GO:0006412|translation;GO:0055085|transmembrane transport;	GO:0016021|integral component of membrane;GO:0005743|mitochondrial inner membrane;	GO:0003735|structural constituent of ribosome;	SLC25A23S; solute carrier family 25 (mitochondrial phosphate transporter), member 23/24/25/41
Achn286481	32.7035	104.199	-1.67182	0.000236529	0.00324207	yes	RING/FYVE/PHD zinc finger superfamily protein isoform 1 [Theobroma cacao]	.	.	.	.
Achn114731	24.274	3.09286	2.9724	0.00205635	0.0185518	yes	PREDICTED: mitochondrial arginine transporter BAC2-like [Citrus sinensis]	GO:0006972|hyperosmotic response;GO:0043091|L-arginine import;GO:0006561|proline biosynthetic process;GO:0006412|translation;	GO:0016021|integral component of membrane;GO:0005743|mitochondrial inner membrane;GO:0005739|mitochondrion;	GO:0015181|arginine transmembrane transporter activity;GO:0005290|L-histidine transmembrane transporter activity;GO:0015189|L-lysine transmembrane transporter activity;GO:0000064|L-ornithine transmembrane transporter activity;GO:0003735|structural constituent of ribosome;	SLC25A20_29, CACT, CACL, CRC1; solute carrier family 25 (mitochondrial carnitine/acylcarnitine transporter), member 20/29
Achn333291	873.679	403.083	1.11602	0.00159752	0.0151307	yes	ubiquitin domain-containing protein [Rhizoctonia solani AG-1 IA]	.	GO:0005737|cytoplasm;GO:0005634|nucleus;	.	.
Achn034511	14.8073	53.1528	-1.84383	0.00138711	0.0135594	yes	PREDICTED: fimbrin-like protein 2 [Nicotiana tomentosiformis]	GO:0051764|actin crosslink formation;GO:0051017|actin filament bundle assembly;GO:0051639|actin filament network formation;	GO:0005884|actin filament;GO:0032432|actin filament bundle;GO:0005737|cytoplasm;	GO:0051015|actin filament binding;	.
Achn291391	57.091	144.633	-1.34106	0.000902612	0.00961568	yes	PREDICTED: VIN3-like protein 1 isoform X1 [Prunus mume]	GO:0009908|flower development;GO:0016571|histone methylation;GO:0045814|negative regulation of gene expression, epigenetic;GO:0061087|positive regulation of histone H3-K27 methylation;GO:0051571|positive regulation of histone H3-K4 methylation;GO:0031062|positive regulation of histone methylation;GO:0006355|regulation of transcription, DNA-templated;GO:0009409|response to cold;GO:0048572|short-da…	GO:0005677|chromatin silencing complex;GO:0016607|nuclear speck;GO:0005634|nucleus;	GO:0046872|metal ion binding;	.
Achn207571	1.36171	38.5752	-4.82419	3.52131e-07	1.25119e-05	yes	PREDICTED: protein POLLENLESS 3-LIKE 2 [Jatropha curcas]	GO:0007049|cell cycle;GO:0051301|cell division;	GO:0005634|nucleus;	.	.
Achn009941	11.5251	57.2552	-2.31263	0.000377393	0.00479365	yes	PREDICTED: pollen-specific protein SF21 [Vitis vinifera]	GO:0030154|cell differentiation;GO:0051301|cell division;GO:0007067|mitotic nuclear division;GO:0016567|protein ubiquitination;GO:0007346|regulation of mitotic cell cycle;GO:0009733|response to auxin;GO:0048829|root cap development;GO:0048364|root development;GO:0010071|root meristem specification;	GO:0005680|anaphase-promoting complex;GO:0009504|cell plate;GO:0005634|nucleus;GO:0005819|spindle;	.	.
Achn058491	4.514	25.487	-2.49728	0.00260499	0.0222548	yes	hypothetical protein CICLE_v10019872mg [Citrus clementina]	GO:0009908|flower development;GO:0006355|regulation of transcription, DNA-templated;GO:0006351|transcription, DNA-templated;	GO:0005634|nucleus;	GO:0003677|DNA binding;GO:0046872|metal ion binding;GO:0003700|transcription factor activity, sequence-specific DNA binding;	.
Achn308081	3915.56	499.617	2.97033	4.13676e-14	6.44722e-12	yes	PREDICTED: NADP-dependent glyceraldehyde-3-phosphate dehydrogenase [Vitis vinifera]	.	GO:0005737|cytoplasm;	GO:0008886|glyceraldehyde-3-phosphate dehydrogenase (NADP+) (non-phosphorylating) activity;	.
Achn079411	445.717	173.385	1.36215	0.000111316	0.00171491	yes	PREDICTED: probable protein phosphatase 2C 6 [Nicotiana sylvestris]	.	.	GO:0046872|metal ion binding;GO:0004722|protein serine/threonine phosphatase activity;	.
Achn311981	919.829	122.393	2.90985	3.18696e-10	2.52352e-08	yes	PREDICTED: uncharacterized protein LOC103339815 [Prunus mume]	.	.	.	.
Achn006061	118.977	7.10551	4.0656	1.73035e-10	1.45212e-08	yes	polyol transporter [Camellia sinensis]	GO:0046323|glucose import;GO:0010311|lateral root formation;	GO:0005887|integral component of plasma membrane;GO:0005886|plasma membrane;	GO:0015591|D-ribose transmembrane transporter activity;GO:0015148|D-xylose transmembrane transporter activity;GO:0005354|galactose transmembrane transporter activity;GO:0005355|glucose transmembrane transporter activity;GO:0015168|glycerol transmembrane transporter activity;GO:0015575|mannitol transmembrane transporter activity;GO:0015145|monosaccharide transmembrane transporter activity;GO:00053…	.
Achn375321	7.31855	102.007	-3.80097	2.80614e-10	2.25226e-08	yes	PREDICTED: uncharacterized protein LOC105635576 [Jatropha curcas]	.	.	.	.
Achn077341	96.759	654.849	-2.75869	2.18675e-06	6.04065e-05	yes	beta-1,3-glucanase [Vitis riparia]	GO:0005975|carbohydrate metabolic process;GO:0006952|defense response;GO:0009607|response to biotic stimulus;	.	GO:0042973|glucan endo-1,3-beta-D-glucosidase activity;	.
Achn136441	34.0353	96.1768	-1.49866	0.00341952	0.0276187	yes	hypothetical protein CISIN_1g039518mg, partial [Citrus sinensis]	GO:0032259|methylation;	GO:0005789|endoplasmic reticulum membrane;GO:0005768|endosome;GO:0016021|integral component of membrane;GO:0005802|trans-Golgi network;GO:0005774|vacuolar membrane;	GO:0008757|S-adenosylmethionine-dependent methyltransferase activity;	.
Achn271391	190.664	78.2743	1.28442	0.00135356	0.0133065	yes	Uncharacterized protein isoform 3 [Theobroma cacao]	.	.	.	.
Achn111191	75.868	232.577	-1.61615	2.1103e-05	0.000422576	yes	PREDICTED: vacuolar protein 8 [Vitis vinifera]	GO:0071255|CVT vesicle assembly;GO:0016236|macroautophagy;GO:0071562|nucleus-vacuole junction assembly;GO:0042144|vacuole fusion, non-autophagic;GO:0000011|vacuole inheritance;	GO:0000329|fungal-type vacuole membrane;GO:0005794|Golgi apparatus;GO:0071563|Myo2p-Vac17p-Vac8p transport complex;GO:0071561|nucleus-vacuole junction;	.	VAC8; vacuolar protein 8
Achn343611	1296.86	556.914	1.2195	0.00102118	0.0106252	yes	cinnamoyl-CoA reductase family protein [Camellia sinensis]	GO:0007623|circadian rhythm;GO:0006952|defense response;GO:0042754|negative regulation of circadian rhythm;GO:0009699|phenylpropanoid biosynthetic process;GO:0009409|response to cold;	.	GO:0016621|cinnamoyl-CoA reductase activity;GO:0050662|coenzyme binding;	CCR; cinnamoyl-CoA reductase [EC:1.2.1.44]
Achn093201	38.2168	188.07	-2.29899	3.89927e-06	9.91856e-05	yes	PREDICTED: uncharacterized protein LOC105155646 isoform X2 [Sesamum indicum]	.	.	.	.
Achn335191	1458.7	524.728	1.47504	8.86892e-06	0.00020538	yes	PREDICTED: acyl-coenzyme A oxidase 3, peroxisomal [Vitis vinifera]	GO:0006635|fatty acid beta-oxidation;GO:0033539|fatty acid beta-oxidation using acyl-CoA dehydrogenase;GO:0033540|fatty acid beta-oxidation using acyl-CoA oxidase;GO:0055088|lipid homeostasis;GO:0051791|medium-chain fatty acid metabolic process;	GO:0005777|peroxisome;	GO:0003995|acyl-CoA dehydrogenase activity;GO:0003997|acyl-CoA oxidase activity;GO:0009055|electron carrier activity;GO:0000062|fatty-acyl-CoA binding;GO:0050660|flavin adenine dinucleotide binding;GO:0052890|oxidoreductase activity, acting on the CH-CH group of donors, with a flavin as acceptor;	E1.3.3.6, ACOX1, ACOX3; acyl-CoA oxidase [EC:1.3.3.6]
Achn287071	1266.22	3248.4	-1.3592	0.000506283	0.00611693	yes	unnamed protein product [Coffea canephora]	GO:0006952|defense response;	GO:0009507|chloroplast;	.	.
Achn228371	61.1591	3.54126	4.11023	7.83058e-05	0.00127775	yes	GmMYB12 family protein [Populus trichocarpa]	GO:0006952|defense response;GO:0009737|response to abscisic acid;GO:0009723|response to ethylene;GO:0009620|response to fungus;GO:0009753|response to jasmonic acid;GO:0009651|response to salt stress;GO:0006351|transcription, DNA-templated;	GO:0005634|nucleus;	GO:0003677|DNA binding;GO:0003700|transcription factor activity, sequence-specific DNA binding;	MYBP; myb proto-oncogene protein, plant
Achn222921	3060.64	535.981	2.51358	0.000174933	0.00252096	yes	PREDICTED: CTP synthase [Vitis vinifera]	GO:0044210|'de novo' CTP biosynthetic process;GO:0042100|B cell proliferation;GO:0006241|CTP biosynthetic process;GO:0006541|glutamine metabolic process;GO:0042098|T cell proliferation;	GO:0016020|membrane;	GO:0005524|ATP binding;GO:0003883|CTP synthase activity;	pyrG, CTPS; CTP synthase [EC:6.3.4.2]
Achn198921	159.44	53.5327	1.57452	0.00118378	0.011958	yes	unnamed protein product [Coffea canephora]	GO:0000281|mitotic cytokinesis;GO:0031037|myosin II filament disassembly;GO:0018107|peptidyl-threonine phosphorylation;GO:0046777|protein autophosphorylation;	GO:0005826|actomyosin contractile ring;GO:0005737|cytoplasm;	GO:0005524|ATP binding;GO:0016905|myosin heavy chain kinase activity;GO:0045159|myosin II binding;GO:0004674|protein serine/threonine kinase activity;	.
Achn208871	214.27	547.777	-1.35416	0.000165494	0.00240968	yes	PREDICTED: glutathione S-transferase U17 [Vitis vinifera]	GO:0009704|de-etiolation;GO:0006749|glutathione metabolic process;GO:0048527|lateral root development;GO:0080148|negative regulation of response to water deprivation;GO:0040008|regulation of growth;GO:0060416|response to growth hormone;GO:0080167|response to karrikin;GO:0009651|response to salt stress;GO:0009636|response to toxic substance;GO:0009407|toxin catabolic process;	GO:0009507|chloroplast;GO:0005737|cytoplasm;GO:0005829|cytosol;	GO:0004364|glutathione transferase activity;	GST, gst; glutathione S-transferase [EC:2.5.1.18]
Achn336481	1.36171	34.0542	-4.64435	1.35168e-06	4.02986e-05	yes	PREDICTED: heat stress transcription factor B-4-like [Sesamum indicum]	GO:0008356|asymmetric cell division;GO:0006351|transcription, DNA-templated;	GO:0005737|cytoplasm;GO:0005634|nucleus;	GO:0043565|sequence-specific DNA binding;GO:0003700|transcription factor activity, sequence-specific DNA binding;	HSFF; heat shock transcription factor, other eukaryote
Achn015171	138.829	469.205	-1.75691	2.10006e-07	7.97158e-06	yes	PREDICTED: ocs element-binding factor 1-like [Nelumbo nucifera]	GO:0006351|transcription, DNA-templated;	GO:0005634|nucleus;	GO:0043565|sequence-specific DNA binding;GO:0003700|transcription factor activity, sequence-specific DNA binding;	.
Achn132811	2095.26	960.679	1.125	0.000354844	0.00455636	yes	hypothetical protein POPTR_0001s09830g [Populus trichocarpa]	GO:0046686|response to cadmium ion;GO:0009409|response to cold;	GO:0009507|chloroplast;GO:0009570|chloroplast stroma;GO:0005739|mitochondrion;GO:0010319|stromule;	GO:0005524|ATP binding;GO:0016656|monodehydroascorbate reductase (NADH) activity;	E1.6.5.4; monodehydroascorbate reductase (NADH) [EC:1.6.5.4]
Achn341501	7.38873	54.6239	-2.88613	0.00267749	0.0227483	yes	PREDICTED: protein STRUBBELIG-RECEPTOR FAMILY 8 [Erythranthe guttatus]	.	GO:0016021|integral component of membrane;GO:0005886|plasma membrane;	GO:0005524|ATP binding;GO:0004672|protein kinase activity;	.
Achn058671	367.885	126.335	1.542	3.36129e-05	0.000628636	yes	PREDICTED: uncharacterized protein LOC18427070 [Amborella trichopoda]	.	.	.	.
Achn065801	5.84703	37.5704	-2.68382	0.000191158	0.00272017	yes	PREDICTED: probable glycosyltransferase At5g25310 [Vitis vinifera]	GO:0071555|cell wall organization;	GO:0000139|Golgi membrane;GO:0016021|integral component of membrane;	GO:0016757|transferase activity, transferring glycosyl groups;	.
Achn003261	822.792	2345.04	-1.51101	1.04475e-05	0.000235997	yes	hypothetical protein PRUPE_ppa000240mg [Prunus persica]	GO:0010216|maintenance of DNA methylation;GO:0010267|production of ta-siRNAs involved in RNA interference;GO:0051214|RNA virus induced gene silencing;	GO:0005737|cytoplasm;GO:0005634|nucleus;GO:0016442|RISC complex;	GO:0005524|ATP binding;GO:0004386|helicase activity;GO:0046872|metal ion binding;GO:0004525|ribonuclease III activity;GO:0003723|RNA binding;	DICER1, DCR1; endoribonuclease Dicer [EC:3.1.26.-]
Achn279251	14513.7	313.047	5.53489	5.6878e-07	1.89097e-05	yes	PREDICTED: dnaJ homolog subfamily B member 13-like [Sesamum indicum]	GO:0006457|protein folding;	GO:0005930|axoneme;GO:0005737|cytoplasm;GO:0036126|sperm flagellum;	.	DNAJB13; DnaJ homolog subfamily B member 13
Achn206561	35.6032	129.116	-1.85859	1.88346e-05	0.000385809	yes	P-loop containing nucleoside triphosphate hydrolases superfamily protein isoform 4 [Theobroma cacao]	.	GO:0009507|chloroplast;GO:0010287|plastoglobule;	GO:0005524|ATP binding;GO:0016887|ATPase activity;	.
Achn271721	1260.38	558.428	1.17441	0.00036271	0.0046432	yes	PREDICTED: pre-mRNA-splicing factor CWC22 homolog [Prunus mume]	GO:0000398|mRNA splicing, via spliceosome;	GO:0071013|catalytic step 2 spliceosome;GO:0005681|spliceosomal complex;GO:0071006|U2-type catalytic step 1 spliceosome;	GO:0003723|RNA binding;	.
Achn336071	18.6112	80.6064	-2.11472	0.00193012	0.0176702	yes	PREDICTED: uncharacterized protein LOC104232233 [Nicotiana sylvestris]	.	.	.	.
Achn203501	5210.7	725.712	2.84401	1.54511e-07	6.1338e-06	yes	unnamed protein product [Coffea canephora]	GO:0061088|regulation of sequestering of zinc ion;GO:0010043|response to zinc ion;	GO:0016021|integral component of membrane;GO:0016020|membrane;GO:0005774|vacuolar membrane;	GO:0010486|manganese:proton antiporter activity;GO:0005385|zinc ion transmembrane transporter activity;	.
Achn251061	55.8495	246.002	-2.13906	1.71451e-07	6.6829e-06	yes	PREDICTED: probably inactive leucine-rich repeat receptor-like protein kinase At3g28040 [Vitis vinifera]	.	GO:0016021|integral component of membrane;	GO:0005524|ATP binding;GO:0004672|protein kinase activity;	.
Achn229131	350.061	17.5277	4.3199	2.42736e-05	0.000479224	yes	PREDICTED: vacuolar amino acid transporter 1 [Vitis vinifera]	GO:0043090|amino acid import;GO:0080167|response to karrikin;	GO:0016021|integral component of membrane;GO:0005886|plasma membrane;	GO:0015171|amino acid transmembrane transporter activity;GO:0015293|symporter activity;	.
Achn136011	323.685	1022.22	-1.65904	2.08149e-06	5.78965e-05	yes	NC domain-containing family protein [Populus trichocarpa]	.	.	.	.
Achn274261	9.2519	44.7701	-2.27471	0.000657604	0.00750208	yes	PREDICTED: trihelix transcription factor GT-1-like isoform X3 [Jatropha curcas]	GO:0006355|regulation of transcription, DNA-templated;GO:0006351|transcription, DNA-templated;	GO:0005634|nucleus;	GO:0003677|DNA binding;GO:0003700|transcription factor activity, sequence-specific DNA binding;	.
Achn055341	78.2107	256.793	-1.71517	2.05808e-06	5.74079e-05	yes	PREDICTED: pollen-specific protein SF3-like [Nicotiana sylvestris]	GO:0051017|actin filament bundle assembly;	GO:0005737|cytoplasm;GO:0005856|cytoskeleton;	GO:0051015|actin filament binding;GO:0008270|zinc ion binding;	.
Achn086651	1486.53	405.064	1.87573	5.08483e-07	1.72358e-05	yes	hypothetical protein B456_002G160300 [Gossypium raimondii]	.	GO:0005840|ribosome;	.	RP-L24e, RPL24; large subunit ribosomal protein L24e
Achn313751	28.9033	106.988	-1.88814	0.000729805	0.00818939	yes	PREDICTED: probable receptor protein kinase TMK1 [Nicotiana sylvestris]	GO:0007165|signal transduction;	GO:0005576|extracellular region;GO:0016021|integral component of membrane;GO:0005886|plasma membrane;	GO:0005524|ATP binding;GO:0004675|transmembrane receptor protein serine/threonine kinase activity;	E2.7.1.-
Achn274771	2.80089	29.4701	-3.39529	0.000183115	0.00262218	yes	PREDICTED: cell division cycle 20.1, cofactor of APC complex-like [Solanum tuberosum]	GO:0051301|cell division;GO:0007067|mitotic nuclear division;GO:1904668|positive regulation of ubiquitin protein ligase activity;GO:0016567|protein ubiquitination;	GO:0033597|mitotic checkpoint complex;GO:0005634|nucleus;	GO:0019900|kinase binding;GO:0097027|ubiquitin-protein transferase activator activity;	CDC20; cell division cycle 20, cofactor of APC complex
Achn189491	367.065	782.268	-1.09163	0.000545199	0.00648559	yes	unnamed protein product [Coffea canephora]	GO:0005975|carbohydrate metabolic process;	GO:0005829|cytosol;	GO:0050278|sedoheptulose-bisphosphatase activity;	.
Achn112081	32.7767	0	Inf	9.25311e-08	3.88815e-06	yes	PREDICTED: uncharacterized protein LOC100241834 [Vitis vinifera]	.	.	.	.
Achn309541	610.596	201.727	1.59782	5.89584e-06	0.000142937	yes	unnamed protein product [Coffea canephora]	.	.	GO:0005509|calcium ion binding;	.
Achn311531	28.9667	123.87	-2.09637	0.00108152	0.0111195	yes	PREDICTED: NAC domain-containing protein 100-like [Vitis vinifera]	GO:0006351|transcription, DNA-templated;	GO:0005634|nucleus;	GO:0003677|DNA binding;GO:0003700|transcription factor activity, sequence-specific DNA binding;	.
Achn264581	81.454	931.424	-3.51538	1.30099e-09	8.78942e-08	yes	PREDICTED: LOW QUALITY PROTEIN: probable helicase senataxin [Populus euphratica]	.	GO:0005634|nucleus;GO:0035861|site of double-strand break;	GO:0005524|ATP binding;GO:0004386|helicase activity;	SETX, ALS4; senataxin [EC:3.6.4.-]
Achn328801	102.558	31.1151	1.72076	0.000378725	0.00480436	yes	PREDICTED: uncharacterized protein LOC100248821 isoform X1 [Vitis vinifera]	.	GO:0005789|endoplasmic reticulum membrane;GO:0016021|integral component of membrane;	GO:0047957|4'-methoxyisoflavone 2'-hydroxylase activity;GO:0020037|heme binding;GO:0005506|iron ion binding;	.
Achn185261	4.15893	27.767	-2.73909	0.00166712	0.0156941	yes	unnamed protein product [Vitis vinifera]	GO:0016569|covalent chromatin modification;GO:0006355|regulation of transcription, DNA-templated;GO:0006351|transcription, DNA-templated;	GO:0005634|nucleus;	GO:0003682|chromatin binding;GO:0003886|DNA (cytosine-5-)-methyltransferase activity;GO:0003677|DNA binding;	DNMT1, dcm; DNA (cytosine-5)-methyltransferase 1 [EC:2.1.1.37]
Achn321321	7.92132	31.3384	-1.98412	0.00645728	0.045591	yes	PREDICTED: pentatricopeptide repeat-containing protein At1g06145-like [Vitis vinifera]	GO:0007049|cell cycle;GO:0009658|chloroplast organization;GO:0051276|chromosome organization;GO:0006260|DNA replication;GO:0048229|gametophyte development;	GO:0009507|chloroplast;GO:0005634|nucleus;	GO:0004693|cyclin-dependent protein serine/threonine kinase activity;GO:0070182|DNA polymerase binding;GO:0019901|protein kinase binding;	.
Achn319601	289.699	108.434	1.41774	0.00163215	0.0154191	yes	PREDICTED: branchpoint-bridging protein [Jatropha curcas]	GO:0000398|mRNA splicing, via spliceosome;	GO:0005681|spliceosomal complex;	GO:0045131|pre-mRNA branch point binding;GO:0008270|zinc ion binding;	SF1; splicing factor 1
Achn104681	7.08368	74.8047	-3.40056	0.000106385	0.00164756	yes	Basic helix-loop-helix DNA-binding family protein [Theobroma cacao]	GO:0006355|regulation of transcription, DNA-templated;GO:0006351|transcription, DNA-templated;	GO:0005634|nucleus;	GO:0003677|DNA binding;GO:0003700|transcription factor activity, sequence-specific DNA binding;	.
Achn215611	7.18983	29.6741	-2.04518	0.00597437	0.0429327	yes	unnamed protein product [Vitis vinifera]	GO:0005975|carbohydrate metabolic process;	GO:0032580|Golgi cisterna membrane;GO:0016021|integral component of membrane;GO:0016020|membrane;	GO:0050378|UDP-glucuronate 4-epimerase activity;	E5.1.3.6; UDP-glucuronate 4-epimerase [EC:5.1.3.6]
Achn300871	41.3825	106.63	-1.36551	0.00223482	0.019822	yes	serine/threonine-protein kinase [Camellia sinensis]	GO:0043622|cortical microtubule organization;GO:0009913|epidermal cell differentiation;GO:0007017|microtubule-based process;	GO:0055028|cortical microtubule;	GO:0005524|ATP binding;GO:0004672|protein kinase activity;GO:0004674|protein serine/threonine kinase activity;	NEK; NIMA (never in mitosis gene a)-related kinase [EC:2.7.11.1]
Achn254621	531.523	35.7399	3.89453	1.85928e-08	9.31411e-07	yes	PREDICTED: uncharacterized protein LOC104244835 [Nicotiana sylvestris]	.	GO:0016021|integral component of membrane;GO:0005743|mitochondrial inner membrane;	GO:0005262|calcium channel activity;GO:0015292|uniporter activity;	.
Achn351151	327.279	86.3904	1.92158	0.00516263	0.038276	yes	PREDICTED: exocyst complex component EXO70A1-like [Jatropha curcas]	GO:0006887|exocytosis;	GO:0005618|cell wall;GO:0005856|cytoskeleton;GO:0005829|cytosol;GO:0000145|exocyst;GO:0005576|extracellular region;GO:0009524|phragmoplast;GO:0005886|plasma membrane;	.	EXOC7, EXO70; exocyst complex component 7
Achn105481	1132.59	4068.97	-1.84504	4.5546e-05	0.000808521	yes	PREDICTED: U-box domain-containing protein 4 [Vitis vinifera]	.	GO:0005634|nucleus;	GO:0016874|ligase activity;GO:0004842|ubiquitin-protein transferase activity;	.
Achn142841	52.5464	314.78	-2.58268	2.49532e-10	2.04173e-08	yes	Microtubule-associated proteins 70-5 isoform 1 [Theobroma cacao]	GO:0071555|cell wall organization;GO:0007010|cytoskeleton organization;GO:0009832|plant-type cell wall biogenesis;GO:0010051|xylem and phloem pattern formation;	GO:0005737|cytoplasm;GO:0005874|microtubule;	GO:0008017|microtubule binding;	.
Achn130791	5.69941	69.5458	-3.60908	0.000691774	0.00782222	yes	PREDICTED: pollen-specific protein SF21-like isoform X3 [Nicotiana tomentosiformis]	GO:0007623|circadian rhythm;GO:0010031|circumnutation;GO:0048573|photoperiodism, flowering;GO:0009585|red, far-red light phototransduction;GO:0009909|regulation of flower development;GO:0010119|regulation of stomatal movement;GO:0009737|response to abscisic acid;GO:0009733|response to auxin;GO:0009409|response to cold;GO:0006351|transcription, DNA-templated;GO:0009826|unidimensional cell growth;	GO:0005634|nucleus;	GO:0003700|transcription factor activity, sequence-specific DNA binding;	.
Achn318951	54.2949	316.395	-2.54284	4.34383e-05	0.000778296	yes	hypothetical protein VITISV_034344 [Vitis vinifera]	.	.	.	.
Achn197931	6.04959	37.4315	-2.62934	0.00667671	0.0467592	yes	transferase, transferring glycosyl groups, putative [Ricinus communis]	GO:0071555|cell wall organization;	GO:0005768|endosome;GO:0005794|Golgi apparatus;GO:0000139|Golgi membrane;GO:0016021|integral component of membrane;GO:0005886|plasma membrane;GO:0005802|trans-Golgi network;	GO:0016757|transferase activity, transferring glycosyl groups;	.
Achn280061	47.1449	172.056	-1.8677	0.00525484	0.0388131	yes	PREDICTED: 2-alkenal reductase (NADP(+)-dependent) [Vitis vinifera]	GO:0046686|response to cadmium ion;GO:0006979|response to oxidative stress;	GO:0005829|cytosol;GO:0005634|nucleus;	GO:0032440|2-alkenal reductase [NAD(P)] activity;GO:0008270|zinc ion binding;	E1.3.1.74; 2-alkenal reductase [EC:1.3.1.74]
Achn234201	469.436	1520.91	-1.69594	4.33703e-06	0.000108632	yes	hypothetical protein PRUPE_ppa000593mg [Prunus persica]	GO:0071555|cell wall organization;GO:0030244|cellulose biosynthetic process;GO:0006952|defense response;GO:0009833|plant-type primary cell wall biogenesis;GO:0009834|plant-type secondary cell wall biogenesis;	GO:0005768|endosome;GO:0005794|Golgi apparatus;GO:0016021|integral component of membrane;GO:0005886|plasma membrane;GO:0009506|plasmodesma;GO:0005802|trans-Golgi network;	GO:0016760|cellulose synthase (UDP-forming) activity;GO:0008270|zinc ion binding;	CESA; cellulose synthase A [EC:2.4.1.12]
Achn389991	17.5008	57.0024	-1.7036	0.00227739	0.0201087	yes	PREDICTED: pentatricopeptide repeat-containing protein At3g26540 [Vitis vinifera]	GO:0016553|base conversion or substitution editing;GO:0009631|cold acclimation;GO:0045087|innate immune response;GO:0006397|mRNA processing;GO:0009409|response to cold;GO:0009451|RNA modification;GO:0006396|RNA processing;GO:0043489|RNA stabilization;	GO:0009507|chloroplast;GO:0009941|chloroplast envelope;GO:0009570|chloroplast stroma;GO:0009535|chloroplast thylakoid membrane;GO:0030529|ribonucleoprotein complex;GO:0009579|thylakoid;	GO:0000166|nucleotide binding;GO:0008266|poly(U) RNA binding;GO:0003723|RNA binding;	.
Achn270601	1572.53	684.303	1.20038	0.000209356	0.00293583	yes	shkD [Gossypium arboreum]	.	GO:0016020|membrane;	GO:0005524|ATP binding;GO:0051219|phosphoprotein binding;GO:0004674|protein serine/threonine kinase activity;GO:0004713|protein tyrosine kinase activity;	.
Achn146451	21814.9	3404.39	2.67985	6.21015e-06	0.000149817	yes	PREDICTED: heat shock protein 90-2 [Tarenaya hassleriana]	GO:0006457|protein folding;GO:0006950|response to stress;	GO:0005737|cytoplasm;	GO:0005524|ATP binding;	htpG, HSP90A; molecular chaperone HtpG
Achn151141	6.80487	689.318	-6.66246	4.37673e-19	1.46501e-16	yes	xyloglucan endotransglucosylase/hydrolase 8 [Actinidia deliciosa]	GO:0042546|cell wall biogenesis;GO:0010411|xyloglucan metabolic process;	GO:0048046|apoplast;GO:0005618|cell wall;	GO:0004553|hydrolase activity, hydrolyzing O-glycosyl compounds;GO:0016762|xyloglucan:xyloglucosyl transferase activity;	E2.4.1.207; xyloglucan:xyloglucosyl transferase [EC:2.4.1.207]
Achn318561	148.905	588.663	-1.98305	2.33722e-06	6.38046e-05	yes	hypothetical protein PHAVU_002G040200g [Phaseolus vulgaris]	GO:0071555|cell wall organization;GO:0030244|cellulose biosynthetic process;	GO:0000139|Golgi membrane;GO:0016021|integral component of membrane;	GO:0016760|cellulose synthase (UDP-forming) activity;	.
Achn184431	57.7303	218.463	-1.91998	7.08858e-07	2.30211e-05	yes	PREDICTED: probable polygalacturonase [Nelumbo nucifera]	GO:0005975|carbohydrate metabolic process;	GO:0016021|integral component of membrane;	GO:0004650|polygalacturonase activity;	.
Achn126861	154.068	439.421	-1.51204	8.0342e-06	0.00018872	yes	Calcium-dependent lipid-binding (CaLB domain) plant phosphoribosyltransferase family protein isoform 1 [Theobroma cacao]	.	.	.	.
Achn185081	386.411	69.5594	2.47382	3.38387e-08	1.57714e-06	yes	PREDICTED: NAC domain-containing protein 100-like [Vitis vinifera]	GO:0006351|transcription, DNA-templated;	GO:0005634|nucleus;	GO:0003677|DNA binding;GO:0003700|transcription factor activity, sequence-specific DNA binding;	.
Achn003181	16.5467	65.8599	-1.99286	0.000281198	0.00375645	yes	PREDICTED: uncharacterized protein LOC100249833 [Vitis vinifera]	.	.	.	.
Achn079751	59.8662	13.655	2.13231	0.00116788	0.0118217	yes	hypothetical protein VITISV_032961 [Vitis vinifera]	GO:0006355|regulation of transcription, DNA-templated;GO:0006351|transcription, DNA-templated;	GO:0005829|cytosol;GO:0005634|nucleus;	GO:0008327|methyl-CpG binding;	.
Achn384471	812.617	3584.51	-2.14113	5.08235e-10	3.84848e-08	yes	nitrate reductase [NADH]-like [Vitis vinifera]	GO:0042128|nitrate assimilation;GO:0006809|nitric oxide biosynthetic process;	.	GO:0020037|heme binding;GO:0030151|molybdenum ion binding;GO:0043546|molybdopterin cofactor binding;GO:0009703|nitrate reductase (NADH) activity;GO:0050464|nitrate reductase (NADPH) activity;	.
Achn370901	34.7906	205.204	-2.56029	0.000568455	0.00667906	yes	hypothetical protein M569_14604 [Genlisea aurea]	GO:0055085|transmembrane transport;	GO:0016021|integral component of membrane;GO:0009506|plasmodesma;	GO:0005215|transporter activity;	.
Achn248251	673.078	71.3845	3.23709	5.63332e-15	1.03065e-12	yes	unnamed protein product [Coffea canephora]	GO:0019674|NAD metabolic process;GO:0006741|NADP biosynthetic process;	.	GO:0005524|ATP binding;GO:0003951|NAD+ kinase activity;GO:0042736|NADH kinase activity;	ppnK, NADK; NAD+ kinase [EC:2.7.1.23]
Achn116501	26.5111	116.438	-2.13489	1.88889e-05	0.000386383	yes	PREDICTED: haloacid dehalogenase-like hydrolase domain-containing protein At3g48420 isoform X1 [Populus euphratica]	GO:0008152|metabolic process;	GO:0009507|chloroplast;GO:0009941|chloroplast envelope;GO:0009570|chloroplast stroma;	GO:0016787|hydrolase activity;GO:0046872|metal ion binding;	.
Achn106861	454.851	1464.53	-1.68697	9.64514e-06	0.000220238	yes	PREDICTED: photosystem II stability/assembly factor HCF136, chloroplastic [Nelumbo nucifera]	GO:0015979|photosynthesis;GO:0009657|plastid organization;GO:0006461|protein complex assembly;GO:0046686|response to cadmium ion;GO:0009735|response to cytokinin;	GO:0009507|chloroplast;GO:0009941|chloroplast envelope;GO:0009570|chloroplast stroma;GO:0009533|chloroplast stromal thylakoid;GO:0009534|chloroplast thylakoid;GO:0009535|chloroplast thylakoid membrane;GO:0009523|photosystem II;GO:0009579|thylakoid;GO:0031977|thylakoid lumen;	.	.
Achn297381	1744.32	78.0486	4.48215	1.21309e-09	8.27146e-08	yes	PREDICTED: galactinol--sucrose galactosyltransferase [Vitis vinifera]	GO:0005975|carbohydrate metabolic process;	.	GO:0047274|galactinol-sucrose galactosyltransferase activity;	.
Achn380361	0	13.3856	#NAME?	0.000314575	0.00411828	yes	PREDICTED: probable xyloglucan endotransglucosylase/hydrolase protein 32 [Sesamum indicum]	GO:0042546|cell wall biogenesis;GO:0016998|cell wall macromolecule catabolic process;GO:0071555|cell wall organization;GO:0010411|xyloglucan metabolic process;	GO:0048046|apoplast;GO:0005618|cell wall;	GO:0004553|hydrolase activity, hydrolyzing O-glycosyl compounds;GO:0016762|xyloglucan:xyloglucosyl transferase activity;	E2.4.1.207; xyloglucan:xyloglucosyl transferase [EC:2.4.1.207]
Achn385731	0	14.762	#NAME?	9.36464e-05	0.00148065	yes	PREDICTED: basic leucine zipper 61-like [Nelumbo nucifera]	GO:0045893|positive regulation of transcription, DNA-templated;GO:0006351|transcription, DNA-templated;	GO:0005634|nucleus;	GO:0003677|DNA binding;GO:0000977|RNA polymerase II regulatory region sequence-specific DNA binding;GO:0003700|transcription factor activity, sequence-specific DNA binding;	.
Achn365731	16.194	51.7441	-1.67593	0.00339468	0.0274934	yes	hypothetical protein CICLE_v10019846mg [Citrus clementina]	GO:0051131|chaperone-mediated protein complex assembly;GO:0034551|mitochondrial respiratory chain complex III assembly;	GO:0016021|integral component of membrane;GO:0005743|mitochondrial inner membrane;GO:0005739|mitochondrion;	GO:0005524|ATP binding;GO:0008320|protein transmembrane transporter activity;	BCS1; mitochondrial chaperone BCS1
Achn311951	77.4398	307.464	-1.98927	0.00108296	0.0111265	yes	S-adenosylmethionine synthase [Glycine soja]	GO:0006730|one-carbon metabolic process;GO:0006556|S-adenosylmethionine biosynthetic process;	GO:0005737|cytoplasm;	GO:0005524|ATP binding;GO:0046872|metal ion binding;GO:0004478|methionine adenosyltransferase activity;	.
Achn098891	11.2774	59.6753	-2.4037	4.14439e-05	0.00074894	yes	PREDICTED: uncharacterized protein LOC103325914 [Prunus mume]	.	.	.	.
Achn363961	46.0216	0.605387	6.24831	1.01094e-08	5.4639e-07	yes	PREDICTED: cytochrome P450 87A3-like [Prunus mume]	GO:0016132|brassinosteroid biosynthetic process;GO:0010268|brassinosteroid homeostasis;GO:0007275|multicellular organismal development;GO:0016125|sterol metabolic process;	GO:0030659|cytoplasmic vesicle membrane;GO:0016021|integral component of membrane;	GO:0020037|heme binding;GO:0005506|iron ion binding;GO:0004497|monooxygenase activity;GO:0016705|oxidoreductase activity, acting on paired donors, with incorporation or reduction of molecular oxygen;	.
Achn377191	65.158	233.002	-1.83833	1.5681e-06	4.57328e-05	yes	unnamed protein product [Coffea canephora]	GO:0015031|protein transport;GO:0007264|small GTPase mediated signal transduction;	GO:0005622|intracellular;GO:0005886|plasma membrane;	GO:0005525|GTP binding;	RAB; Rab family, other
Achn338761	5.5792	59.8277	-3.42268	0.000166898	0.00242534	yes	PREDICTED: LOW QUALITY PROTEIN: protein PLASTID MOVEMENT IMPAIRED 2-like [Malus domestica]	GO:0009904|chloroplast accumulation movement;GO:0009903|chloroplast avoidance movement;GO:0009637|response to blue light;	GO:0005829|cytosol;	.	.
Achn288231	159.842	325.033	-1.02394	0.00470582	0.0356478	yes	hypothetical protein VITISV_008739 [Vitis vinifera]	.	GO:0016021|integral component of membrane;GO:0005886|plasma membrane;	GO:0005524|ATP binding;GO:0004672|protein kinase activity;	.
Achn173321	29.5372	76.9606	-1.38159	0.00612627	0.0437256	yes	PREDICTED: dynein light chain LC6, flagellar outer arm [Gossypium raimondii]	.	.	.	.
Achn096791	1.3367	34.0736	-4.67191	9.04188e-05	0.00143483	yes	PREDICTED: U-box domain-containing protein 7-like [Vitis vinifera]	.	.	GO:0016874|ligase activity;GO:0004842|ubiquitin-protein transferase activity;	.
Achn386301	0	220.79	#NAME?	8.26442e-36	2.21306e-32	yes	PREDICTED: phylloplanin-like [Gossypium raimondii]	GO:0006952|defense response;	GO:0005576|extracellular region;	.	.
Achn376821	4.73913	45.2207	-3.25429	9.69448e-06	0.000221193	yes	hypothetical protein CICLE_v100145182mg, partial [Citrus clementina]	GO:0051764|actin crosslink formation;GO:0051017|actin filament bundle assembly;GO:0051639|actin filament network formation;	GO:0005884|actin filament;GO:0032432|actin filament bundle;GO:0005737|cytoplasm;	GO:0051015|actin filament binding;	.
Achn390881	578.628	120.331	2.26563	5.56561e-10	4.18216e-08	yes	PREDICTED: PLASMODESMATA CALLOSE-BINDING PROTEIN 3 [Sesamum indicum]	GO:0052543|callose deposition in cell wall;GO:0009408|response to heat;	GO:0031225|anchored component of membrane;GO:0046658|anchored component of plasma membrane;GO:0009505|plant-type cell wall;GO:0009506|plasmodesma;	GO:0001872|(1->3)-beta-D-glucan binding;GO:0004553|hydrolase activity, hydrolyzing O-glycosyl compounds;GO:0030247|polysaccharide binding;	.
Achn216361	3.42989	33.5608	-3.29055	5.11461e-05	0.000893041	yes	PREDICTED: profilin-1 [Vitis vinifera]	.	GO:0005737|cytoplasm;GO:0005856|cytoskeleton;	.	.
Achn155641	147.7	432.556	-1.55022	0.00521056	0.0385634	yes	PREDICTED: uncharacterized protein LOC104094248 [Nicotiana tomentosiformis]	.	.	.	.
Achn305341	44.5062	0.650053	6.0973	1.44857e-08	7.48582e-07	yes	.	.	.	.	.
Achn229651	13.5133	94.8534	-2.81132	3.45438e-06	8.94131e-05	yes	PREDICTED: RNA-dependent RNA polymerase 6 [Vitis vinifera]	GO:0048440|carpel development;GO:0051607|defense response to virus;GO:0031047|gene silencing by RNA;GO:0048467|gynoecium development;GO:0048366|leaf development;GO:0030422|production of siRNA involved in RNA interference;GO:0010267|production of ta-siRNAs involved in RNA interference;GO:0048544|recognition of pollen;GO:0016246|RNA interference;GO:0009616|virus induced gene silencing;	GO:0005634|nucleus;	GO:0003887|DNA-directed DNA polymerase activity;GO:0000166|nucleotide binding;GO:0003723|RNA binding;GO:0003968|RNA-directed RNA polymerase activity;	RDR, RDRP; RNA-dependent RNA polymerase [EC:2.7.7.48]
Achn266941	566.775	131.918	2.10313	0.000384398	0.00486167	yes	glycosyltransferase [Actinidia deliciosa]	GO:0008152|metabolic process;	.	GO:0035251|UDP-glucosyltransferase activity;	.
Achn007601	344.943	141.032	1.29034	0.000365949	0.00467652	yes	.	.	.	.	.
Achn051701	640.554	301.933	1.08509	0.00144316	0.0139656	yes	PREDICTED: nuclear transcription factor Y subunit C-2 [Jatropha curcas]	GO:0045893|positive regulation of transcription, DNA-templated;GO:0006355|regulation of transcription, DNA-templated;GO:0006351|transcription, DNA-templated;	GO:0016602|CCAAT-binding factor complex;GO:0005737|cytoplasm;GO:0005634|nucleus;	GO:0003677|DNA binding;GO:0003700|transcription factor activity, sequence-specific DNA binding;	.
Achn387041	103.566	19.0975	2.43911	0.000291124	0.00386103	yes	PREDICTED: monothiol glutaredoxin-S2-like [Glycine max]	GO:0045454|cell redox homeostasis;	GO:0005737|cytoplasm;	GO:0051537|2 iron, 2 sulfur cluster binding;GO:0009055|electron carrier activity;GO:0046872|metal ion binding;GO:0015035|protein disulfide oxidoreductase activity;	.
Achn189611	22.4102	108.859	-2.28023	0.000610886	0.00708435	yes	Tubulin beta-1 chain [Auxenochlorella protothecoides]	GO:0007017|microtubule-based process;	GO:0005737|cytoplasm;GO:0005874|microtubule;	GO:0005525|GTP binding;GO:0003924|GTPase activity;GO:0005200|structural constituent of cytoskeleton;	.
Achn214421	789.162	1608.89	-1.02767	0.000977433	0.0102496	yes	PREDICTED: 50S ribosomal protein L4, chloroplastic-like [Nelumbo nucifera]	GO:0006412|translation;	GO:0009507|chloroplast;GO:0005840|ribosome;	GO:0019843|rRNA binding;GO:0003735|structural constituent of ribosome;	.
Achn328141	368.289	1449.58	-1.97672	3.17064e-05	0.000596389	yes	TubulinFtsZ family GTPase domain protein [Aspergillus flavus AF70]	GO:0007017|microtubule-based process;	GO:0005737|cytoplasm;GO:0005874|microtubule;	GO:0005525|GTP binding;GO:0003924|GTPase activity;GO:0005200|structural constituent of cytoskeleton;	.
Achn033471	37.5188	118.946	-1.66462	0.00239036	0.0208624	yes	PREDICTED: DNA-directed RNA polymerases IV and V subunit 2-like [Nicotiana tomentosiformis]	GO:0050832|defense response to fungus;GO:0006306|DNA methylation;GO:0031047|gene silencing by RNA;GO:0035194|posttranscriptional gene silencing by RNA;GO:0030422|production of siRNA involved in RNA interference;GO:0050776|regulation of immune response;GO:0006355|regulation of transcription, DNA-templated;GO:0006360|transcription from RNA polymerase I promoter;	GO:0005736|DNA-directed RNA polymerase I complex;GO:0000418|DNA-directed RNA polymerase IV complex;GO:0000419|DNA-directed RNA polymerase V complex;GO:0005720|nuclear heterochromatin;GO:0005634|nucleus;	GO:0003677|DNA binding;GO:0003899|DNA-directed RNA polymerase activity;GO:0046872|metal ion binding;GO:0032549|ribonucleoside binding;	NRPD2, NRPE2; DNA-directed RNA polymerase IV and V subunit 2 [EC:2.7.7.6]
Achn044791	49.3672	136.755	-1.46997	0.000381863	0.00483792	yes	PREDICTED: pentatricopeptide repeat-containing protein At5g03800 [Vitis vinifera]	GO:0009793|embryo development ending in seed dormancy;	.	GO:0008270|zinc ion binding;	.
Achn026051	7.76515	69.7403	-3.16691	3.91456e-05	0.000713977	yes	PREDICTED: deSI-like protein At4g17486 [Vitis vinifera]	.	.	GO:0008233|peptidase activity;	.
Achn165281	87.1522	263.799	-1.59783	0.00311805	0.0256193	yes	PREDICTED: 2-oxoglutarate-dependent dioxygenase DAO-like [Sesamum indicum]	GO:0009852|auxin catabolic process;	.	GO:0051213|dioxygenase activity;GO:0046872|metal ion binding;	.
Achn389681	21.2492	121.756	-2.51851	0.00271829	0.0229888	yes	unnamed protein product [Coffea canephora]	.	.	.	.
Achn323471	62.6634	218.529	-1.80213	1.54306e-05	0.000327232	yes	ankyrin repeat family protein [Populus trichocarpa]	GO:0034613|cellular protein localization;GO:0009651|response to salt stress;GO:0007165|signal transduction;	GO:0016021|integral component of membrane;GO:0005634|nucleus;GO:0005886|plasma membrane;	.	.
Achn138701	74.6936	312.487	-2.06474	9.55246e-08	3.99683e-06	yes	PREDICTED: probable boron transporter 2 [Vitis vinifera]	GO:0051453|regulation of intracellular pH;GO:0048364|root development;	GO:0005887|integral component of plasma membrane;GO:0005886|plasma membrane;	GO:0015301|anion:anion antiporter activity;GO:0005452|inorganic anion exchanger activity;	.
Achn385381	49.0372	13.9524	1.81336	0.00390175	0.0307793	yes	PREDICTED: transcription activator GLK1-like [Nicotiana tomentosiformis]	.	.	.	.
Achn187281	0.707695	75.9735	-6.74622	0.0013919	0.0135851	yes	ethylene response factor 16 [Diospyros kaki]	GO:0009873|ethylene-activated signaling pathway;GO:0006351|transcription, DNA-templated;	GO:0005634|nucleus;	GO:0003677|DNA binding;GO:0003700|transcription factor activity, sequence-specific DNA binding;	.
Achn285811	1125.03	468.11	1.26505	0.000101457	0.0015871	yes	PREDICTED: uncharacterized protein LOC105164093 [Sesamum indicum]	GO:0005975|carbohydrate metabolic process;	GO:0005829|cytosol;	GO:0003850|2-deoxyglucose-6-phosphatase activity;GO:0004346|glucose-6-phosphatase activity;GO:0000287|magnesium ion binding;	.
Achn300091	365.582	165.113	1.14674	0.00144012	0.0139494	yes	PREDICTED: probable sulfate transporter 4.2 [Fragaria vesca subsp. vesca]	.	GO:0031969|chloroplast membrane;GO:0005887|integral component of plasma membrane;	GO:0008271|secondary active sulfate transmembrane transporter activity;GO:0015116|sulfate transmembrane transporter activity;GO:0015293|symporter activity;	SULTR4; sulfate transporter 4
Achn196241	803.317	46.0304	4.12531	1.28605e-05	0.000279985	yes	PREDICTED: probable WRKY transcription factor 75 [Fragaria vesca subsp. vesca]	GO:0010055|atrichoblast differentiation;GO:0048527|lateral root development;GO:0000122|negative regulation of transcription from RNA polymerase II promoter;GO:0043620|regulation of DNA-templated transcription in response to stress;GO:0032107|regulation of response to nutrient levels;GO:0006351|transcription, DNA-templated;	GO:0005634|nucleus;	GO:0001046|core promoter sequence-specific DNA binding;GO:0003700|transcription factor activity, sequence-specific DNA binding;GO:0044212|transcription regulatory region DNA binding;	.
Achn261461	1537.65	716.506	1.10168	0.000724421	0.00813828	yes	PREDICTED: cyclin-dependent kinase G-2 isoform X1 [Vitis vinifera]	.	.	GO:0005524|ATP binding;GO:0004693|cyclin-dependent protein serine/threonine kinase activity;GO:0008353|RNA polymerase II carboxy-terminal domain kinase activity;	CDC2L; cell division cycle 2-like [EC:2.7.11.22]
Achn045461	15.3552	513.293	-5.06298	5.32636e-34	1.08012e-30	yes	PREDICTED: probable pectinesterase/pectinesterase inhibitor 34 [Erythranthe guttatus]	GO:0042545|cell wall modification;GO:0045490|pectin catabolic process;	GO:0071944|cell periphery;GO:0005618|cell wall;GO:0016021|integral component of membrane;	GO:0045330|aspartyl esterase activity;GO:0030599|pectinesterase activity;GO:0046910|pectinesterase inhibitor activity;	.
Achn069821	384.05	14.2182	4.75548	3.32848e-21	1.60727e-18	yes	unnamed protein product [Vitis vinifera]	.	.	.	.
Achn341381	130.258	436.287	-1.74391	3.36174e-07	1.20028e-05	yes	putative MYB transcription factor [Rosa rugosa]	GO:0009908|flower development;GO:0010088|phloem development;GO:0045893|positive regulation of transcription, DNA-templated;GO:0006355|regulation of transcription, DNA-templated;GO:0006351|transcription, DNA-templated;GO:0010089|xylem development;	GO:0005634|nucleus;	GO:0003677|DNA binding;GO:0003700|transcription factor activity, sequence-specific DNA binding;	.
Achn280261	337.282	121.638	1.47136	0.0006103	0.00708035	yes	WRKY family transcription factor [Theobroma cacao]	GO:0080169|cellular response to boron-containing substance deprivation;GO:0016036|cellular response to phosphate starvation;GO:0009873|ethylene-activated signaling pathway;GO:0045892|negative regulation of transcription, DNA-templated;GO:0010200|response to chitin;GO:0006351|transcription, DNA-templated;	GO:0005634|nucleus;	GO:0043565|sequence-specific DNA binding;GO:0003700|transcription factor activity, sequence-specific DNA binding;GO:0044212|transcription regulatory region DNA binding;	.
Achn353001	970.988	224.237	2.11443	1.51113e-09	1.00252e-07	yes	unnamed protein product [Coffea canephora]	GO:0015995|chlorophyll biosynthetic process;	GO:0009507|chloroplast;GO:0009706|chloroplast inner membrane;GO:0009535|chloroplast thylakoid membrane;GO:0042651|thylakoid membrane;	GO:0051537|2 iron, 2 sulfur cluster binding;GO:0010277|chlorophyllide a oxygenase [overall] activity;GO:0005506|iron ion binding;GO:0016705|oxidoreductase activity, acting on paired donors, with incorporation or reduction of molecular oxygen;	CAO; chlorophyllide a oxygenase [EC:1.14.13.122]
Achn006211	46.6079	154.147	-1.72566	2.71835e-05	0.000525061	yes	PREDICTED: 2-hydroxyisoflavanone dehydratase-like [Sesamum indicum]	GO:0008152|metabolic process;	.	GO:0052689|carboxylic ester hydrolase activity;	.
Achn191221	67.8534	184.71	-1.44477	0.000290897	0.00386103	yes	unnamed protein product [Vitis vinifera]	.	GO:0016021|integral component of membrane;GO:0005886|plasma membrane;	GO:0005524|ATP binding;GO:0004672|protein kinase activity;	.
Achn386151	13.6958	138.598	-3.3391	3.62158e-11	3.36521e-09	yes	hypothetical protein CISIN_1g016789mg [Citrus sinensis]	.	GO:0016021|integral component of membrane;GO:0005886|plasma membrane;	GO:0005524|ATP binding;GO:0004674|protein serine/threonine kinase activity;	.
Achn372861	7.63883	96.4864	-3.6589	2.66637e-08	1.28755e-06	yes	PREDICTED: uncharacterized protein LOC103454490 [Malus domestica]	.	.	.	.
Achn057931	18.4824	69.2795	-1.90627	0.00492753	0.0369421	yes	WRKY transcription factor 53 family protein [Populus trichocarpa]	GO:0006351|transcription, DNA-templated;	GO:0005634|nucleus;	GO:0043565|sequence-specific DNA binding;GO:0003700|transcription factor activity, sequence-specific DNA binding;	.
Achn358481	740.441	203.564	1.8629	9.49169e-08	3.97706e-06	yes	PREDICTED: cytochrome P450 86B1-like [Sesamum indicum]	GO:0071555|cell wall organization;GO:0010345|suberin biosynthetic process;GO:0042761|very long-chain fatty acid biosynthetic process;	GO:0005783|endoplasmic reticulum;GO:0005789|endoplasmic reticulum membrane;GO:0016021|integral component of membrane;	GO:0020037|heme binding;GO:0005506|iron ion binding;GO:0004497|monooxygenase activity;GO:0016705|oxidoreductase activity, acting on paired donors, with incorporation or reduction of molecular oxygen;	CYP86B1; fatty acid omega-hydroxylase [EC:1.14.-.-]
Achn315531	62.3859	503.593	-3.01297	3.04684e-13	3.98878e-11	yes	PREDICTED: protein COBRA-like [Sesamum indicum]	GO:0010215|cellulose microfibril organization;GO:0009825|multidimensional cell growth;GO:0009651|response to salt stress;	GO:0031225|anchored component of membrane;GO:0046658|anchored component of plasma membrane;GO:0009897|external side of plasma membrane;GO:0016328|lateral plasma membrane;GO:0009930|longitudinal side of cell surface;GO:0009505|plant-type cell wall;GO:0005886|plasma membrane;	.	.
Achn346601	329.051	1218.57	-1.8888	5.49084e-07	1.83794e-05	yes	PREDICTED: probable 6-phosphogluconolactonase 4, chloroplastic isoform X2 [Nelumbo nucifera]	GO:0005975|carbohydrate metabolic process;GO:0006098|pentose-phosphate shunt;	GO:0009507|chloroplast;	GO:0017057|6-phosphogluconolactonase activity;	PGLS, pgl, devB; 6-phosphogluconolactonase [EC:3.1.1.31]
Achn041171	61.5255	238.112	-1.95238	0.000200872	0.00283511	yes	PREDICTED: chaperonin 60 subunit beta 4, chloroplastic [Vitis vinifera]	GO:0006457|protein folding;GO:0042026|protein refolding;	GO:0009507|chloroplast;GO:0009941|chloroplast envelope;GO:0009570|chloroplast stroma;	GO:0005524|ATP binding;	groEL, HSPD1; chaperonin GroEL
Achn360591	34.1061	453.416	-3.73273	5.54542e-21	2.55228e-18	yes	JAZ2 [Hevea brasiliensis]	GO:0006952|defense response;GO:1903507|negative regulation of nucleic acid-templated transcription;GO:0031347|regulation of defense response;GO:2000022|regulation of jasmonic acid mediated signaling pathway;GO:0006355|regulation of transcription, DNA-templated;GO:0009753|response to jasmonic acid;GO:0009611|response to wounding;GO:0006351|transcription, DNA-templated;	GO:0005634|nucleus;	GO:0003714|transcription corepressor activity;	JAZ; jasmonate ZIM domain-containing protein
Achn097951	505.503	22.8277	4.46887	6.21701e-21	2.77467e-18	yes	PREDICTED: uncharacterized protein LOC105976094 [Erythranthe guttatus]	.	.	.	.
Achn185101	1222.72	253.232	2.27157	8.51521e-11	7.53226e-09	yes	PREDICTED: thioredoxin-like 1-1, chloroplastic isoform X1 [Populus euphratica]	GO:0045454|cell redox homeostasis;GO:0034599|cellular response to oxidative stress;GO:0006662|glycerol ether metabolic process;GO:0006457|protein folding;GO:0000103|sulfate assimilation;	GO:0009507|chloroplast;GO:0031969|chloroplast membrane;GO:0009570|chloroplast stroma;	GO:0016671|oxidoreductase activity, acting on a sulfur group of donors, disulfide as acceptor;GO:0015035|protein disulfide oxidoreductase activity;	.
Achn112321	58.5021	167.309	-1.51596	0.000160729	0.0023496	yes	PREDICTED: uncharacterized protein LOC100233118 [Vitis vinifera]	GO:0043101|purine-containing compound salvage;GO:0043097|pyrimidine nucleoside salvage;GO:0006220|pyrimidine nucleotide metabolic process;	GO:0005829|cytosol;GO:0005634|nucleus;	GO:0005524|ATP binding;GO:0004137|deoxycytidine kinase activity;GO:0008144|drug binding;GO:0019206|nucleoside kinase activity;GO:0042803|protein homodimerization activity;	DCK; deoxycitidine kinase [EC:2.7.1.74]
Achn241441	31.5285	1.39158	4.50186	0.00029187	0.00386745	yes	PREDICTED: protein NRT1/ PTR FAMILY 7.1-like, partial [Pyrus x bretschneideri]	.	GO:0016021|integral component of membrane;	GO:0005215|transporter activity;	.
Achn118171	204.538	22.4009	3.19074	5.60979e-12	6.03073e-10	yes	PREDICTED: cytochrome P450 81E8-like [Fragaria vesca subsp. vesca]	.	GO:0016021|integral component of membrane;	GO:0020037|heme binding;GO:0005506|iron ion binding;GO:0004497|monooxygenase activity;GO:0016705|oxidoreductase activity, acting on paired donors, with incorporation or reduction of molecular oxygen;	.
Achn286101	1948.39	756.84	1.36422	2.79644e-05	0.000538732	yes	PREDICTED: BEL1-like homeodomain protein 1 [Sesamum indicum]	GO:0010197|polar nucleus fusion;GO:0009737|response to abscisic acid;GO:0010201|response to continuous far red light stimulus by the high-irradiance response system;GO:0009610|response to symbiotic fungus;GO:0006351|transcription, DNA-templated;	GO:0005737|cytoplasm;GO:0005634|nucleus;	GO:0003677|DNA binding;GO:0046982|protein heterodimerization activity;GO:0042803|protein homodimerization activity;GO:0003700|transcription factor activity, sequence-specific DNA binding;	.
Achn373731	25.0781	68.2452	-1.4443	0.00432765	0.0334142	yes	multidrug and toxic extrusion transporter [Vaccinium corymbosum]	GO:0006855|drug transmembrane transport;	GO:0016021|integral component of membrane;	GO:0015297|antiporter activity;GO:0015238|drug transmembrane transporter activity;	TC.MATE, SLC47A, norM, mdtK, dinF; multidrug resistance protein, MATE family
Achn011361	12952.3	348.623	5.2154	3.21906e-31	4.99056e-28	yes	hypothetical protein POPTR_0015s06010g [Populus trichocarpa]	.	GO:0016021|integral component of membrane;GO:0005774|vacuolar membrane;	GO:0005524|ATP binding;GO:0042626|ATPase activity, coupled to transmembrane movement of substances;GO:0008559|xenobiotic-transporting ATPase activity;	.
Achn139821	23.8127	72.1656	-1.59958	0.00154704	0.014757	yes	PREDICTED: NADH kinase isoform X1 [Nicotiana sylvestris]	GO:0019674|NAD metabolic process;GO:0006741|NADP biosynthetic process;	GO:0005737|cytoplasm;GO:0005829|cytosol;	GO:0005524|ATP binding;GO:0003951|NAD+ kinase activity;GO:0042736|NADH kinase activity;	ppnK, NADK; NAD+ kinase [EC:2.7.1.23]
Achn336431	513.399	214.277	1.26061	0.00202011	0.018309	yes	Uncharacterized protein isoform 1 [Theobroma cacao]	.	.	.	.
Achn341921	206.38	83.2939	1.30902	0.00446112	0.0342383	yes	PREDICTED: uncharacterized protein LOC100247804 [Vitis vinifera]	.	.	.	.
Achn355691	84.3471	17.6906	2.25335	0.000168151	0.00243753	yes	conserved hypothetical protein [Ricinus communis]	.	.	.	.
Achn208751	25.6509	69.675	-1.44163	0.0032837	0.0267269	yes	hypothetical protein B456_013G083200 [Gossypium raimondii]	GO:0009553|embryo sac development;GO:0030968|endoplasmic reticulum unfolded protein response;GO:0015780|nucleotide-sugar transport;GO:0009555|pollen development;	GO:0005789|endoplasmic reticulum membrane;GO:0030176|integral component of endoplasmic reticulum membrane;GO:0030173|integral component of Golgi membrane;	GO:0005459|UDP-galactose transmembrane transporter activity;GO:0005460|UDP-glucose transmembrane transporter activity;	SLC35B1; solute carrier family 35 (UDP-galactose transporter), member B1
Achn300241	217.976	100.457	1.11759	0.00399669	0.0313853	yes	unnamed protein product [Coffea canephora]	GO:0006364|rRNA processing;	GO:0005730|nucleolus;GO:0032040|small-subunit processome;	.	UTP24, FCF1; U3 small nucleolar RNA-associated protein 24
Achn277681	2587.82	818.479	1.66072	0.000849763	0.00917208	yes	PREDICTED: LOW QUALITY PROTEIN: homogentisate 1,2-dioxygenase-like [Solanum tuberosum]	GO:1902000|homogentisate catabolic process;GO:0006559|L-phenylalanine catabolic process;GO:0006572|tyrosine catabolic process;	GO:0005829|cytosol;	GO:0004411|homogentisate 1,2-dioxygenase activity;GO:0046872|metal ion binding;	HGD, hmgA; homogentisate 1,2-dioxygenase [EC:1.13.11.5]
Achn081581	2721.59	489.965	2.4737	4.40241e-12	4.87509e-10	yes	hypothetical protein PRUPE_ppa009180mg [Prunus persica]	GO:0010200|response to chitin;GO:0006351|transcription, DNA-templated;	GO:0005634|nucleus;	GO:0043565|sequence-specific DNA binding;GO:0003700|transcription factor activity, sequence-specific DNA binding;	HSFF; heat shock transcription factor, other eukaryote
Achn344831	1218.33	145.65	3.06433	5.83745e-07	1.92983e-05	yes	PREDICTED: E3 ubiquitin-protein ligase RMA1H1 [Vitis vinifera]	GO:0043161|proteasome-mediated ubiquitin-dependent protein catabolic process;GO:0016567|protein ubiquitination;GO:0009409|response to cold;GO:0009723|response to ethylene;GO:0006970|response to osmotic stress;GO:0009414|response to water deprivation;GO:0009611|response to wounding;	GO:0005789|endoplasmic reticulum membrane;GO:0016021|integral component of membrane;	GO:0016874|ligase activity;GO:0004842|ubiquitin-protein transferase activity;GO:0008270|zinc ion binding;	.
Achn017571	172.129	629.498	-1.87071	3.54343e-06	9.10151e-05	yes	PREDICTED: non-specific phospholipase C6-like [Sesamum indicum]	GO:0009395|phospholipid catabolic process;	GO:0005576|extracellular region;	GO:0003993|acid phosphatase activity;	plcC; phospholipase C [EC:3.1.4.3]
Achn151611	1188.56	536.659	1.14714	0.000410469	0.00512534	yes	two pore channel 1 [Vitis vinifera]	GO:0006952|defense response;	GO:0016021|integral component of membrane;	GO:0005262|calcium channel activity;GO:0005509|calcium ion binding;GO:0005244|voltage-gated ion channel activity;	.
Achn120111	148.608	1284.2	-3.11128	1.54322e-09	1.01922e-07	yes	PREDICTED: zinc finger A20 and AN1 domain-containing stress-associated protein 4 isoform X1 [Sesamum indicum]	.	.	GO:0003677|DNA binding;GO:0008270|zinc ion binding;	.
Achn283531	12.6806	45.8507	-1.85432	0.00231338	0.0203351	yes	PREDICTED: filament-like plant protein 7 [Populus euphratica]	GO:0000184|nuclear-transcribed mRNA catabolic process, nonsense-mediated decay;GO:1900151|regulation of nuclear-transcribed mRNA catabolic process, deadenylation-dependent decay;GO:0060211|regulation of nuclear-transcribed mRNA poly(A) tail shortening;GO:0006446|regulation of translational initiation;GO:0009651|response to salt stress;GO:0006413|translational initiation;GO:0016032|viral process;	GO:0005829|cytosol;GO:0005634|nucleus;	GO:0000166|nucleotide binding;GO:0003743|translation initiation factor activity;	.
Achn189281	32.4802	6.29846	2.36649	0.00480823	0.0362292	yes	PREDICTED: cation/H(+) antiporter 18-like [Nicotiana tomentosiformis]	GO:0006813|potassium ion transport;GO:0006885|regulation of pH;	GO:0016021|integral component of membrane;GO:0005770|late endosome;	GO:0005451|monovalent cation:proton antiporter activity;	.
Achn362891	11.5013	67.2875	-2.54854	0.000941357	0.0099457	yes	unnamed protein product [Coffea canephora]	.	.	.	.
Achn050311	186.05	483.926	-1.37909	0.000600705	0.00698002	yes	flavonoid 3' hydroxylase [Actinidia chinensis]	GO:0009813|flavonoid biosynthetic process;GO:0009733|response to auxin;GO:0044550|secondary metabolite biosynthetic process;	GO:0005789|endoplasmic reticulum membrane;GO:0016021|integral component of membrane;GO:0016020|membrane;	GO:0016711|flavonoid 3'-monooxygenase activity;GO:0020037|heme binding;GO:0005506|iron ion binding;	E1.14.13.21; flavonoid 3'-monooxygenase [EC:1.14.13.21]
Achn282791	64.4705	193.936	-1.58887	4.56196e-05	0.000808527	yes	PREDICTED: BTB/POZ domain-containing protein At3g05675 [Vitis vinifera]	GO:0016567|protein ubiquitination;	.	.	.
Achn293391	1185.2	3758.91	-1.66518	1.68233e-07	6.6073e-06	yes	PREDICTED: tubulin alpha chain-like [Phoenix dactylifera]	GO:0007017|microtubule-based process;	GO:0005737|cytoplasm;GO:0005874|microtubule;	GO:0005525|GTP binding;GO:0003924|GTPase activity;GO:0005200|structural constituent of cytoskeleton;	.
Achn152571	5771.41	120.031	5.58745	2.43243e-09	1.52771e-07	yes	Vacuolar cation/proton exchanger 1a, putative [Ricinus communis]	GO:0006874|cellular calcium ion homeostasis;GO:0030026|cellular manganese ion homeostasis;GO:0006882|cellular zinc ion homeostasis;GO:0055062|phosphate ion homeostasis;GO:0006793|phosphorus metabolic process;GO:0051592|response to calcium ion;GO:0009624|response to nematode;	GO:0016021|integral component of membrane;GO:0009705|plant-type vacuole membrane;GO:0005774|vacuolar membrane;GO:0005773|vacuole;	GO:0015369|calcium:proton antiporter activity;	chaA, CAX; Ca2+:H+ antiporter
Achn138271	12.5531	88.6114	-2.81945	4.9318e-05	0.000864708	yes	PREDICTED: flavin-containing monooxygenase FMO GS-OX-like 9-like [Solanum tuberosum]	GO:0055114|oxidation-reduction process;	.	GO:0050660|flavin adenine dinucleotide binding;GO:0004497|monooxygenase activity;GO:0004499|N,N-dimethylaniline monooxygenase activity;GO:0050661|NADP binding;	.
Achn300931	3.8063	50.3963	-3.72686	1.58625e-07	6.28863e-06	yes	PREDICTED: NAC domain-containing protein 90-like [Jatropha curcas]	GO:0006351|transcription, DNA-templated;	GO:0005634|nucleus;	GO:0003677|DNA binding;GO:0003700|transcription factor activity, sequence-specific DNA binding;	.
Achn267041	8.17146	42.8265	-2.38984	0.000889045	0.00949518	yes	unnamed protein product [Vitis vinifera]	GO:0009738|abscisic acid-activated signaling pathway;GO:0045454|cell redox homeostasis;GO:0009789|positive regulation of abscisic acid-activated signaling pathway;GO:0009737|response to abscisic acid;GO:0006970|response to osmotic stress;GO:0009651|response to salt stress;	GO:0005623|cell;	.	.
Achn182041	90.1322	498.067	-2.46623	0.000395564	0.00496452	yes	PREDICTED: alpha,alpha-trehalose-phosphate synthase [UDP-forming] 1-like [Vitis vinifera]	GO:0051301|cell division;GO:0016311|dephosphorylation;GO:0009793|embryo development ending in seed dormancy;GO:0009832|plant-type cell wall biogenesis;GO:0010182|sugar mediated signaling pathway;GO:0005992|trehalose biosynthetic process;GO:0005991|trehalose metabolic process;GO:0070413|trehalose metabolism in response to stress;	GO:0005946|alpha,alpha-trehalose-phosphate synthase complex (UDP-forming);GO:0005618|cell wall;GO:0005576|extracellular region;GO:0005773|vacuole;	GO:0003825|alpha,alpha-trehalose-phosphate synthase (UDP-forming) activity;	TPS; trehalose 6-phosphate synthase/phosphatase [EC:2.4.1.15 3.1.3.12]
Achn278791	11183.7	3269.5	1.77426	4.01215e-08	1.84659e-06	yes	PREDICTED: dnaJ protein homolog [Gossypium raimondii]	GO:0006457|protein folding;GO:0009408|response to heat;	GO:0005886|plasma membrane;	GO:0005524|ATP binding;GO:0046872|metal ion binding;	.
Achn337201	175.493	82.789	1.08391	0.00661371	0.046453	yes	PREDICTED: methyl-CpG-binding domain-containing protein 5-like [Fragaria vesca subsp. vesca]	.	.	.	.
Achn319971	0	11.7836	#NAME?	0.000586141	0.00684861	yes	PREDICTED: endoglucanase 11-like [Jatropha curcas]	GO:0071555|cell wall organization;GO:0030245|cellulose catabolic process;	GO:0005576|extracellular region;	GO:0008810|cellulase activity;	.
Achn245601	111.587	223.21	-1.00023	0.00705069	0.0487409	yes	50S ribosomal protein L5 [Camellia sinensis]	GO:0009735|response to cytokinin;GO:0000027|ribosomal large subunit assembly;GO:0006412|translation;	GO:0009507|chloroplast;GO:0009941|chloroplast envelope;GO:0009570|chloroplast stroma;GO:0022626|cytosolic ribosome;GO:0016020|membrane;	GO:0019843|rRNA binding;GO:0003735|structural constituent of ribosome;	RP-L5, MRPL5, rplE; large subunit ribosomal protein L5
Achn259491	19.0651	432.623	-4.5041	5.89575e-21	2.67177e-18	yes	.	.	.	.	.
Achn106001	1642.93	78.7549	4.38276	1.15662e-05	0.000256546	yes	PREDICTED: protein NRT1/ PTR FAMILY 7.3-like [Sesamum indicum]	GO:0042128|nitrate assimilation;GO:0046686|response to cadmium ion;GO:0010167|response to nitrate;	GO:0016021|integral component of membrane;GO:0005886|plasma membrane;	GO:0015112|nitrate transmembrane transporter activity;GO:0015293|symporter activity;	.
Achn256851	361.003	145.44	1.31159	0.00480989	0.0362292	yes	PREDICTED: short-chain dehydrogenase/reductase 2b-like [Solanum tuberosum]	GO:0006952|defense response;	.	GO:0047501|(+)-neomenthol dehydrogenase activity;	E1.1.1.208; (+)-neomenthol dehydrogenase [EC:1.1.1.208]
Achn339001	217.312	774.305	-1.83313	0.00537243	0.039533	yes	unnamed protein product [Coffea canephora]	GO:0030154|cell differentiation;GO:0048437|floral organ development;GO:0048229|gametophyte development;GO:0010075|regulation of meristem growth;	GO:0016021|integral component of membrane;GO:0005886|plasma membrane;	GO:0005524|ATP binding;GO:0043621|protein self-association;GO:0004674|protein serine/threonine kinase activity;GO:0033612|receptor serine/threonine kinase binding;	.
Achn313971	119.318	247.645	-1.05346	0.00313286	0.0257267	yes	unnamed protein product [Coffea canephora]	GO:0048194|Golgi vesicle budding;	GO:0000139|Golgi membrane;GO:0016021|integral component of membrane;GO:0005886|plasma membrane;GO:0005802|trans-Golgi network;	GO:0005524|ATP binding;GO:0000287|magnesium ion binding;GO:0004012|phospholipid-translocating ATPase activity;	E3.6.3.1; phospholipid-translocating ATPase [EC:3.6.3.1]
Achn164351	8.06775	89.1287	-3.46565	0.000117826	0.00179882	yes	PREDICTED: pectinesterase-like [Gossypium raimondii]	GO:0042545|cell wall modification;GO:0045490|pectin catabolic process;	GO:0005618|cell wall;GO:0005576|extracellular region;	GO:0045330|aspartyl esterase activity;GO:0004857|enzyme inhibitor activity;GO:0030599|pectinesterase activity;	E3.1.1.11; pectinesterase [EC:3.1.1.11]
Achn113791	563.326	232.865	1.27448	0.00283594	0.0237316	yes	PREDICTED: plant intracellular Ras-group-related LRR protein 1-like [Nicotiana sylvestris]	GO:0055046|microgametogenesis;GO:0009555|pollen development;	.	.	.
Achn127581	42.7228	109.458	-1.3573	0.00196135	0.017881	yes	PREDICTED: pentatricopeptide repeat-containing protein At2g13600-like [Nicotiana tomentosiformis]	GO:0080156|mitochondrial mRNA modification;GO:0010182|sugar mediated signaling pathway;	GO:0005739|mitochondrion;	.	.
Achn350901	2673.37	452.072	2.56403	0.00040164	0.00502579	yes	hypothetical protein PRUPE_ppa010762mg [Prunus persica]	.	GO:0009507|chloroplast;	.	.
Achn009751	660.347	236.437	1.48177	0.00033851	0.00438678	yes	PREDICTED: protein NRT1/ PTR FAMILY 7.3-like [Pyrus x bretschneideri]	GO:0010150|leaf senescence;GO:0015706|nitrate transport;GO:0055075|potassium ion homeostasis;GO:0010167|response to nitrate;	GO:0016021|integral component of membrane;GO:0005886|plasma membrane;	GO:0015112|nitrate transmembrane transporter activity;GO:0015293|symporter activity;	.
Achn121981	39.6139	1.00911	5.29485	9.70625e-08	4.04395e-06	yes	Dof zinc finger protein [Ipomoea batatas]	GO:0009908|flower development;GO:0006355|regulation of transcription, DNA-templated;GO:0006351|transcription, DNA-templated;	GO:0005634|nucleus;	GO:0003677|DNA binding;GO:0046872|metal ion binding;GO:0003700|transcription factor activity, sequence-specific DNA binding;	.
Achn013281	1.73812	38.0197	-4.45115	0.00117137	0.0118488	yes	PREDICTED: uncharacterized protein LOC105953013 [Erythranthe guttatus]	.	.	.	.
Achn139631	81.1258	240.171	-1.56583	0.000878101	0.00941242	yes	PREDICTED: interactor of constitutive active ROPs 4-like [Vitis vinifera]	.	GO:0005634|nucleus;	GO:0000166|nucleotide binding;GO:0003723|RNA binding;	.
Achn012881	3145.16	696.524	2.17489	6.26253e-11	5.65856e-09	yes	PREDICTED: LOB domain-containing protein 38 [Vitis vinifera]	GO:0006400|tRNA modification;	.	.	.
Achn062471	133.048	514.835	-1.95216	1.07978e-06	3.30968e-05	yes	ethylene response factor 12 [Actinidia deliciosa]	GO:0006952|defense response;GO:0009873|ethylene-activated signaling pathway;GO:0006351|transcription, DNA-templated;	GO:0005634|nucleus;	GO:0003677|DNA binding;GO:0003700|transcription factor activity, sequence-specific DNA binding;	.
Achn318651	144.805	309.72	-1.09685	0.00154034	0.0147073	yes	PREDICTED: syntaxin-22-like [Phoenix dactylifera]	GO:0009660|amyloplast organization;GO:0006886|intracellular protein transport;GO:0009959|negative gravitropism;GO:0010118|stomatal movement;GO:0048278|vesicle docking;GO:0006906|vesicle fusion;	GO:0016021|integral component of membrane;GO:0031902|late endosome membrane;GO:0000325|plant-type vacuole;GO:0009705|plant-type vacuole membrane;GO:0031201|SNARE complex;GO:0005773|vacuole;	GO:0000149|SNARE binding;	STX7; syntaxin 7
Achn012221	97.8793	24.1295	2.02021	6.87583e-05	0.00114946	yes	hypothetical protein POPTR_0010s20990g [Populus trichocarpa]	.	.	.	.
Achn309501	17.851	59.9685	-1.7482	0.00155178	0.0147878	yes	PREDICTED: putative pentatricopeptide repeat-containing protein At3g15930 [Vitis vinifera]	.	.	GO:0008270|zinc ion binding;	.
Achn096961	744.829	1634.41	-1.13379	0.00114908	0.0116715	yes	bZIP transcription factor family protein 12 [Camellia sinensis]	GO:0071333|cellular response to glucose stimulus;GO:0006351|transcription, DNA-templated;	GO:0005634|nucleus;	GO:0046982|protein heterodimerization activity;GO:0042803|protein homodimerization activity;GO:0043565|sequence-specific DNA binding;GO:0003700|transcription factor activity, sequence-specific DNA binding;	.
Achn214151	1129.4	396.107	1.51159	0.000205239	0.00288797	yes	cinnamic acid 4-hydroxylase [Camellia chekiangoleosa]	.	.	GO:0020037|heme binding;GO:0005506|iron ion binding;GO:0016710|trans-cinnamate 4-monooxygenase activity;	.
Achn121631	0.681464	15.019	-4.46201	0.00140439	0.0136753	yes	PREDICTED: syntaxin-related protein KNOLLE [Vitis vinifera]	GO:0007049|cell cycle;GO:0051301|cell division;GO:0006887|exocytosis;GO:0006886|intracellular protein transport;GO:0048278|vesicle docking;GO:0006906|vesicle fusion;	GO:0009504|cell plate;GO:0012505|endomembrane system;GO:0016021|integral component of membrane;GO:0009524|phragmoplast;GO:0005886|plasma membrane;GO:0009506|plasmodesma;GO:0031201|SNARE complex;	GO:0000149|SNARE binding;	STX1B_2_3; syntaxin 1B/2/3
Achn141221	454.134	59.4989	2.93219	4.80504e-13	6.07456e-11	yes	PREDICTED: proline transporter 2-like isoform X1 [Vitis vinifera]	GO:0015824|proline transport;	GO:0016021|integral component of membrane;GO:0005886|plasma membrane;	GO:0015193|L-proline transmembrane transporter activity;	.
Achn162591	24.3887	0.359061	6.08584	1.40672e-05	0.000300264	yes	PREDICTED: cannabidiolic acid synthase-like [Sesamum indicum]	.	.	GO:0050660|flavin adenine dinucleotide binding;GO:0016614|oxidoreductase activity, acting on CH-OH group of donors;	.
Achn283031	864.052	367.589	1.23303	0.000764113	0.00848068	yes	PREDICTED: E3 ubiquitin-protein ligase RHA2A [Vitis vinifera]	GO:0009738|abscisic acid-activated signaling pathway;GO:0009789|positive regulation of abscisic acid-activated signaling pathway;GO:0043161|proteasome-mediated ubiquitin-dependent protein catabolic process;GO:0000209|protein polyubiquitination;GO:0016567|protein ubiquitination;GO:0042787|protein ubiquitination involved in ubiquitin-dependent protein catabolic process;GO:0047484|regulation of resp…	GO:0005737|cytoplasm;GO:0005634|nucleus;GO:0005886|plasma membrane;	GO:0016874|ligase activity;GO:0061630|ubiquitin protein ligase activity;GO:0004842|ubiquitin-protein transferase activity;GO:0008270|zinc ion binding;	RHA2; E3 ubiquitin-protein ligase RHA2 [EC:2.3.2.27]
Achn094471	188.776	894.186	-2.2439	2.16487e-06	5.99326e-05	yes	PREDICTED: filament-like plant protein 4 isoform X1 [Vitis vinifera]	.	GO:0005886|plasma membrane;	.	.
Achn371971	4.71534	25.2863	-2.42292	0.00727985	0.0498919	yes	conserved hypothetical protein [Ricinus communis]	.	.	.	.
Achn101791	43.7002	190.594	-2.12479	6.9374e-07	2.26049e-05	yes	PREDICTED: kinesin-related protein 11 isoform X1 [Vitis vinifera]	GO:0007018|microtubule-based movement;GO:0006810|transport;	GO:0005737|cytoplasm;GO:0005871|kinesin complex;GO:0035371|microtubule plus-end;	GO:0005524|ATP binding;GO:0016887|ATPase activity;GO:0003777|microtubule motor activity;	CENPE; centromeric protein E
Achn342241	5.82202	40.3409	-2.79265	0.000130397	0.00196168	yes	D-mannose binding lectin protein with Apple-like carbohydrate-binding domain isoform 2 [Theobroma cacao]	.	.	.	.
Achn021251	0.327616	40.288	-6.9422	2.37734e-09	1.49951e-07	yes	PREDICTED: homeobox protein knotted-1-like 6 [Vitis vinifera]	GO:0010073|meristem maintenance;GO:0006355|regulation of transcription, DNA-templated;	GO:0005634|nucleus;	GO:0043565|sequence-specific DNA binding;GO:0003700|transcription factor activity, sequence-specific DNA binding;	.
Achn130841	1035.87	185.885	2.47835	7.02229e-10	5.06987e-08	yes	PREDICTED: cytokinin riboside 5'-monophosphate phosphoribohydrolase LOG8-like [Sesamum indicum]	GO:0009691|cytokinin biosynthetic process;	GO:0005829|cytosol;GO:0005634|nucleus;	GO:0016799|hydrolase activity, hydrolyzing N-glycosyl compounds;GO:0042803|protein homodimerization activity;	.
Achn216441	0.681464	11.998	-4.13801	0.00497026	0.0372056	yes	PREDICTED: GATA transcription factor 12-like [Nicotiana tomentosiformis]	GO:0030154|cell differentiation;GO:0007623|circadian rhythm;GO:0009416|response to light stimulus;	GO:0005634|nucleus;GO:0005667|transcription factor complex;	GO:0003682|chromatin binding;GO:0000977|RNA polymerase II regulatory region sequence-specific DNA binding;GO:0001085|RNA polymerase II transcription factor binding;GO:0003700|transcription factor activity, sequence-specific DNA binding;GO:0001228|transcriptional activator activity, RNA polymerase II transcription regulatory region sequence-specific binding;GO:0008270|zinc ion binding;	.
Achn172751	3509.19	96.49	5.18462	4.72073e-09	2.77e-07	yes	putative protein phosphatase 2C 24 [Morus notabilis]	.	.	GO:0046872|metal ion binding;GO:0004722|protein serine/threonine phosphatase activity;	PP2C; protein phosphatase 2C [EC:3.1.3.16]
Achn088001	185.424	523.503	-1.49737	6.8458e-06	0.000163943	yes	PREDICTED: inositol-tetrakisphosphate 1-kinase 2 isoform X1 [Vitis vinifera]	GO:0032957|inositol trisphosphate metabolic process;GO:0009611|response to wounding;	GO:0005737|cytoplasm;GO:0005634|nucleus;	GO:0005524|ATP binding;GO:0047325|inositol tetrakisphosphate 1-kinase activity;GO:0052726|inositol-1,3,4-trisphosphate 5-kinase activity;GO:0052725|inositol-1,3,4-trisphosphate 6-kinase activity;GO:0000287|magnesium ion binding;	ITPK1; inositol-1,3,4-trisphosphate 5/6-kinase / inositol-tetrakisphosphate 1-kinase [EC:2.7.1.159 2.7.1.134]
Achn305551	16.2392	58.3897	-1.84623	0.00692784	0.0481516	yes	multidrug resistance-associated protein 1, 3 (mrp1, 3), abc-transoprter, putative [Ricinus communis]	.	GO:0016021|integral component of membrane;GO:0005774|vacuolar membrane;	GO:0005524|ATP binding;GO:0042626|ATPase activity, coupled to transmembrane movement of substances;GO:0008559|xenobiotic-transporting ATPase activity;	.
Achn320961	27.4379	76.8903	-1.48663	0.00224985	0.0199253	yes	PREDICTED: probable LRR receptor-like serine/threonine-protein kinase At1g67720 [Vitis vinifera]	.	GO:0016021|integral component of membrane;GO:0005886|plasma membrane;	GO:0005524|ATP binding;GO:0004674|protein serine/threonine kinase activity;	.
Achn200281	1.00908	32.871	-5.0257	1.41067e-06	4.17338e-05	yes	PREDICTED: uncharacterized protein LOC101302722 [Fragaria vesca subsp. vesca]	.	.	.	.
Achn229101	2.09197	19.7309	-3.23753	0.00163343	0.0154262	yes	.	.	.	.	.
Achn107661	76.0419	186.427	-1.29374	0.00176404	0.0164244	yes	Uncharacterized protein TCM_041077 [Theobroma cacao]	.	.	.	.
Achn035151	2621.42	804.188	1.70474	2.02789e-07	7.75761e-06	yes	PREDICTED: uncharacterized protein LOC102582294 [Solanum tuberosum]	.	.	.	.
Achn345451	3.07848	21.0208	-2.77153	0.00293357	0.0243824	yes	ethylene response factor [Actinidia chinensis]	GO:0006952|defense response;GO:0009873|ethylene-activated signaling pathway;GO:0006351|transcription, DNA-templated;	GO:0005634|nucleus;	GO:0003677|DNA binding;GO:0003700|transcription factor activity, sequence-specific DNA binding;	.
Achn149051	12.4353	44.2519	-1.8313	0.00301524	0.0249416	yes	PREDICTED: stress response protein NST1 [Vitis vinifera]	.	.	.	.
Achn232951	50.4684	174.824	-1.79245	0.00111853	0.0114202	yes	PREDICTED: choline/ethanolaminephosphotransferase 1 [Vitis vinifera]	GO:0006646|phosphatidylethanolamine biosynthetic process;	GO:0005794|Golgi apparatus;GO:0016021|integral component of membrane;	GO:0004142|diacylglycerol cholinephosphotransferase activity;GO:0004307|ethanolaminephosphotransferase activity;GO:0046872|metal ion binding;	EPT1; ethanolaminephosphotransferase [EC:2.7.8.1]
Achn291861	15.6102	68.7599	-2.13908	6.70792e-05	0.00112522	yes	PREDICTED: receptor-like protein kinase FERONIA [Vitis vinifera]	GO:0009738|abscisic acid-activated signaling pathway;GO:0009742|brassinosteroid mediated signaling pathway;GO:0050832|defense response to fungus;GO:0009873|ethylene-activated signaling pathway;GO:0009788|negative regulation of abscisic acid-activated signaling pathway;GO:0030308|negative regulation of cell growth;GO:0010483|pollen tube reception;GO:0009791|post-embryonic development;GO:0046777|pr…	GO:0043680|filiform apparatus;GO:0016021|integral component of membrane;GO:0005622|intracellular;GO:0016020|membrane;GO:0005886|plasma membrane;GO:0009506|plasmodesma;	GO:0005524|ATP binding;GO:0004672|protein kinase activity;GO:0004674|protein serine/threonine kinase activity;	.
Achn338311	160.281	482.136	-1.58884	2.18871e-06	6.04065e-05	yes	PREDICTED: 24-methylenesterol C-methyltransferase 2-like [Sesamum indicum]	GO:0009825|multidimensional cell growth;GO:0032876|negative regulation of DNA endoreduplication;GO:0007389|pattern specification process;GO:0016126|sterol biosynthetic process;GO:0010051|xylem and phloem pattern formation;	GO:0005783|endoplasmic reticulum;GO:0005794|Golgi apparatus;	GO:0030797|24-methylenesterol C-methyltransferase activity;GO:0008757|S-adenosylmethionine-dependent methyltransferase activity;	E2.1.1.143; 24-methylenesterol C-methyltransferase [EC:2.1.1.143]
Achn322471	51.2597	156.784	-1.61288	8.09647e-05	0.00130823	yes	PREDICTED: 3-ketoacyl-CoA synthase 11 [Sesamum indicum]	GO:0006633|fatty acid biosynthetic process;GO:0009409|response to cold;GO:0009416|response to light stimulus;	GO:0016021|integral component of membrane;	.	KCS; 3-ketoacyl-CoA synthase [EC:2.3.1.199]
Achn223331	118	28.1872	2.06568	1.57883e-05	0.000333856	yes	.	.	.	.	.
Achn181151	30.9069	1017.8	-5.04138	2.21847e-05	0.000441834	yes	PREDICTED: protein E6-like [Cicer arietinum]	GO:0090378|seed trichome elongation;	GO:0005618|cell wall;GO:0005576|extracellular region;	.	.
Achn150721	16.9432	63.058	-1.89597	0.00281159	0.0235815	yes	PREDICTED: uncharacterized membrane protein At1g16860-like [Solanum tuberosum]	.	GO:0016021|integral component of membrane;GO:0005886|plasma membrane;	.	.
Achn227781	7.59492	31.7388	-2.06314	0.00406821	0.0318366	yes	PREDICTED: nucleobase-ascorbate transporter 1 [Prunus mume]	GO:0055085|transmembrane transport;	GO:0016021|integral component of membrane;GO:0009506|plasmodesma;	GO:0005215|transporter activity;	.
Achn144811	175.744	480.631	-1.45145	1.34347e-05	0.000289068	yes	hypothetical protein CICLE_v10031077mg [Citrus clementina]	GO:0009658|chloroplast organization;GO:0009662|etioplast organization;GO:0042793|transcription from plastid promoter;	GO:0042644|chloroplast nucleoid;GO:0009295|nucleoid;	GO:0016301|kinase activity;	.
Achn275821	90.3289	243.646	-1.43153	0.000100043	0.00156581	yes	PREDICTED: uncharacterized protein At5g41620 isoform X1 [Vitis vinifera]	GO:0000902|cell morphogenesis;	GO:0009507|chloroplast;GO:0005886|plasma membrane;	.	.
Achn259911	45.0888	116.156	-1.36522	0.00129003	0.0127844	yes	hypothetical protein PRUPE_ppa003020mg [Prunus persica]	GO:0010501|RNA secondary structure unwinding;	.	GO:0005524|ATP binding;GO:0004004|ATP-dependent RNA helicase activity;GO:0003723|RNA binding;	DDX3X, bel; ATP-dependent RNA helicase DDX3X [EC:3.6.4.13]
Achn093121	34.0926	96.1313	-1.49555	0.00119304	0.0120185	yes	PREDICTED: uncharacterized protein LOC104611867 isoform X2 [Nelumbo nucifera]	.	.	.	.
Achn098581	585.794	1759.12	-1.58639	3.23568e-06	8.45698e-05	yes	Subtilisin-like protease [Morus notabilis]	GO:0080001|mucilage extrusion from seed coat;GO:0048359|mucilage metabolic process involved in seed coat development;GO:0010214|seed coat development;	GO:0048046|apoplast;GO:0005618|cell wall;GO:0005576|extracellular region;GO:0009505|plant-type cell wall;	GO:0004252|serine-type endopeptidase activity;	.
Achn042611	277.815	673.769	-1.27813	6.7227e-05	0.00112702	yes	PREDICTED: prohibitin-1, mitochondrial-like [Nicotiana tomentosiformis]	.	GO:0005618|cell wall;GO:0009507|chloroplast;GO:0016021|integral component of membrane;GO:0005747|mitochondrial respiratory chain complex I;GO:0005739|mitochondrion;GO:0009536|plastid;GO:0005774|vacuolar membrane;GO:0005773|vacuole;	.	PHB2; prohibitin 2
Achn157931	63.2437	566.843	-3.16396	1.30862e-06	3.91734e-05	yes	PREDICTED: LOW QUALITY PROTEIN: BAG family molecular chaperone regulator 2 [Sesamum indicum]	.	GO:0005739|mitochondrion;	.	.
Achn288311	2023.5	5208.43	-1.364	1.07517e-05	0.000242312	yes	2-cysteine peroxiredoxin B [Theobroma cacao]	GO:0045454|cell redox homeostasis;GO:0042742|defense response to bacterium;GO:0009409|response to cold;	GO:0048046|apoplast;GO:0009507|chloroplast;GO:0009570|chloroplast stroma;GO:0010319|stromule;	GO:0004601|peroxidase activity;GO:0051920|peroxiredoxin activity;	E1.11.1.15, PRDX, ahpC; peroxiredoxin (alkyl hydroperoxide reductase subunit C) [EC:1.11.1.15]
Achn152371	405.567	122.661	1.72526	2.53643e-06	6.84473e-05	yes	PREDICTED: uncharacterized protein LOC104085387 [Nicotiana tomentosiformis]	GO:0005975|carbohydrate metabolic process;	.	GO:0004556|alpha-amylase activity;GO:0046872|metal ion binding;GO:2001070|starch binding;	.
Achn210461	3.48113	43.7655	-3.65217	2.30748e-06	6.31683e-05	yes	PREDICTED: purple acid phosphatase 17-like [Prunus mume]	GO:0030643|cellular phosphate ion homeostasis;GO:0042542|response to hydrogen peroxide;	GO:0009986|cell surface;GO:0005576|extracellular region;	GO:0003993|acid phosphatase activity;GO:0046872|metal ion binding;GO:0004601|peroxidase activity;GO:0016791|phosphatase activity;	ACP5; tartrate-resistant acid phosphatase type 5 [EC:3.1.3.2]
Achn133961	27.8454	83.773	-1.58905	0.00102064	0.0106234	yes	.	.	.	.	.
Achn299241	81.7558	1030.83	-3.65634	5.364e-06	0.000131417	yes	unnamed protein product [Coffea canephora]	GO:0071555|cell wall organization;	GO:0000139|Golgi membrane;GO:0016021|integral component of membrane;GO:0009506|plasmodesma;	GO:0016757|transferase activity, transferring glycosyl groups;	.
Achn377151	33.172	163.653	-2.3026	5.00502e-08	2.24737e-06	yes	unnamed protein product [Vitis vinifera]	.	.	.	.
Achn298481	5.47061	39.6063	-2.85595	7.45001e-05	0.00122596	yes	unknown [Zea mays]	GO:0045047|protein targeting to ER;	GO:0005789|endoplasmic reticulum membrane;GO:0030176|integral component of endoplasmic reticulum membrane;	.	SEC61A; protein transport protein SEC61 subunit alpha
Achn176421	86.137	377.951	-2.13349	3.72072e-05	0.000683277	yes	unnamed protein product [Coffea canephora]	.	.	.	.
Achn247331	348.792	1250.32	-1.84186	0.000747393	0.00834226	yes	PREDICTED: uncharacterized protein LOC100250890 [Vitis vinifera]	.	.	.	.
Achn093461	1286.6	2835.5	-1.14003	0.000449003	0.00553614	yes	PREDICTED: protein TIC 62, chloroplastic [Populus euphratica]	GO:0015031|protein transport;	GO:0009706|chloroplast inner membrane;GO:0009570|chloroplast stroma;	.	.
Achn212731	114.684	262.2	-1.19301	0.000825511	0.00898937	yes	unnamed protein product [Coffea canephora]	GO:0070676|intralumenal vesicle formation;GO:0015031|protein transport;GO:0007034|vacuolar transport;	GO:0005829|cytosol;GO:0000815|ESCRT III complex;GO:0005770|late endosome;	.	VPS24, CHMP3; charged multivesicular body protein 3
Achn148011	455.449	223.262	1.02855	0.00304879	0.0251837	yes	hypothetical protein CICLE_v10031278mg [Citrus clementina]	.	.	.	.
Achn101601	1338.61	306.08	2.12875	6.40859e-08	2.81749e-06	yes	Beta-galactosidase [Gossypium arboreum]	GO:0005975|carbohydrate metabolic process;	GO:0009341|beta-galactosidase complex;	GO:0004565|beta-galactosidase activity;GO:0030246|carbohydrate binding;GO:0000287|magnesium ion binding;	lacZ; beta-galactosidase [EC:3.2.1.23]
Achn235201	770.872	248.083	1.63567	3.16294e-05	0.00059548	yes	unnamed protein product [Vitis vinifera]	.	.	.	.
Achn310341	10.4086	80.7347	-2.95541	0.00514648	0.0381754	yes	Basic helix-loop-helix DNA-binding family protein [Theobroma cacao]	GO:0009718|anthocyanin-containing compound biosynthetic process;GO:0006952|defense response;GO:0045893|positive regulation of transcription, DNA-templated;GO:0006355|regulation of transcription, DNA-templated;GO:0006351|transcription, DNA-templated;	GO:0005634|nucleus;	GO:0043425|bHLH transcription factor binding;GO:0003677|DNA binding;GO:0003700|transcription factor activity, sequence-specific DNA binding;	.
Achn287201	616.861	1911.44	-1.63164	8.9413e-05	0.00142349	yes	PREDICTED: serine/threonine-protein kinase STN8, chloroplastic isoform X1 [Vitis vinifera]	GO:0042549|photosystem II stabilization;	GO:0009507|chloroplast;GO:0009534|chloroplast thylakoid;GO:0009579|thylakoid;	GO:0005524|ATP binding;GO:0004672|protein kinase activity;GO:0004674|protein serine/threonine kinase activity;	.
Achn145681	18.5099	382.433	-4.36884	5.74543e-27	5.28867e-24	yes	PREDICTED: 36.4 kDa proline-rich protein [Vitis vinifera]	GO:0006887|exocytosis;GO:0046909|intermembrane transport;GO:0061025|membrane fusion;GO:0015031|protein transport;GO:0009737|response to abscisic acid;GO:0009651|response to salt stress;GO:0010118|stomatal movement;GO:0006906|vesicle fusion;	GO:0016021|integral component of membrane;GO:0031902|late endosome membrane;GO:0005886|plasma membrane;GO:0031201|SNARE complex;GO:0005774|vacuolar membrane;GO:0005773|vacuole;	GO:0005484|SNAP receptor activity;GO:0000149|SNARE binding;	.
Achn050291	984.039	401.316	1.29397	0.000101889	0.00159302	yes	Mono-/di-acylglycerol lipase isoform 1 [Theobroma cacao]	GO:0019369|arachidonic acid metabolic process;GO:0046340|diacylglycerol catabolic process;GO:0071926|endocannabinoid signaling pathway;GO:0007405|neuroblast proliferation;GO:0042136|neurotransmitter biosynthetic process;	GO:0016021|integral component of membrane;GO:0005886|plasma membrane;GO:0043196|varicosity;	GO:0047372|acylglycerol lipase activity;GO:0046872|metal ion binding;	DAGL; sn1-specific diacylglycerol lipase [EC:3.1.1.-]
Achn269061	1172.94	6229.19	-2.40892	0.000850653	0.00917833	yes	beta-amylase [Actinidia chinensis]	GO:0000024|maltose biosynthetic process;GO:0009409|response to cold;GO:0005983|starch catabolic process;	GO:0009570|chloroplast stroma;	GO:0016161|beta-amylase activity;	E3.2.1.2; beta-amylase [EC:3.2.1.2]
Achn164191	63.2875	265.059	-2.06632	6.27852e-07	2.06637e-05	yes	PREDICTED: receptor-like protein kinase [Vitis vinifera]	GO:0006468|protein phosphorylation;	GO:0005576|extracellular region;GO:0016021|integral component of membrane;GO:0005886|plasma membrane;	GO:0005524|ATP binding;GO:0004674|protein serine/threonine kinase activity;GO:0019199|transmembrane receptor protein kinase activity;	.
Achn058371	1.38672	69.9929	-5.65746	8.81223e-13	1.09064e-10	yes	PREDICTED: subtilisin-like protease [Sesamum indicum]	GO:0080001|mucilage extrusion from seed coat;GO:0048359|mucilage metabolic process involved in seed coat development;GO:0010214|seed coat development;	GO:0048046|apoplast;GO:0005618|cell wall;GO:0005576|extracellular region;GO:0009505|plant-type cell wall;	GO:0004252|serine-type endopeptidase activity;	.
Achn043481	1.38794	26.5102	-4.25554	1.76219e-05	0.000365211	yes	PREDICTED: uncharacterized protein LOC104605121 [Nelumbo nucifera]	.	.	.	.
Achn181211	240.787	489.802	-1.02444	0.00238111	0.0207939	yes	PREDICTED: 30S ribosomal protein S5, chloroplastic [Nicotiana sylvestris]	GO:0009955|adaxial/abaxial pattern specification;GO:1901259|chloroplast rRNA processing;GO:0032544|plastid translation;GO:0046686|response to cadmium ion;GO:0009409|response to cold;	GO:0009507|chloroplast;GO:0009570|chloroplast stroma;GO:0009534|chloroplast thylakoid;GO:0009535|chloroplast thylakoid membrane;GO:0016020|membrane;GO:0005763|mitochondrial small ribosomal subunit;GO:0005634|nucleus;GO:0009579|thylakoid;	GO:0019843|rRNA binding;GO:0003735|structural constituent of ribosome;	RP-S5, MRPS5, rpsE; small subunit ribosomal protein S5
Achn249081	563.85	255.417	1.14246	0.000919257	0.0097718	yes	PREDICTED: UDP-glycosyltransferase 73C3-like [Nicotiana tomentosiformis]	GO:0009813|flavonoid biosynthetic process;GO:0052696|flavonoid glucuronidation;	GO:0043231|intracellular membrane-bounded organelle;	GO:0080043|quercetin 3-O-glucosyltransferase activity;GO:0080044|quercetin 7-O-glucosyltransferase activity;	UGT73C; UDP-glucosyl transferase 73C [EC:2.4.1.-]
Achn048101	1783.9	348.73	2.35485	5.0621e-05	0.000884922	yes	hypothetical protein PRUPE_ppa004771mg [Prunus persica]	.	.	.	.
Achn367541	760.206	204.252	1.89604	5.56624e-08	2.45816e-06	yes	PREDICTED: F-box/LRR-repeat MAX2 homolog A [Nicotiana tomentosiformis]	GO:0009299|mRNA transcription;GO:0009886|post-embryonic morphogenesis;GO:0006355|regulation of transcription, DNA-templated;	GO:0005634|nucleus;	GO:0003677|DNA binding;	.
Achn232721	1886.17	700.805	1.42837	9.83912e-06	0.0002238	yes	PREDICTED: uncharacterized protein LOC100243604 [Vitis vinifera]	GO:0006284|base-excision repair;GO:0009658|chloroplast organization;GO:0048512|circadian behavior;GO:0032508|DNA duplex unwinding;GO:0006310|DNA recombination;GO:0006260|DNA replication;GO:0006302|double-strand break repair;GO:0045893|positive regulation of transcription, DNA-templated;GO:0080167|response to karrikin;	GO:0005694|chromosome;GO:0005737|cytoplasm;GO:0005634|nucleus;	GO:0043140|ATP-dependent 3'-5' DNA helicase activity;GO:0003677|DNA binding;GO:0009378|four-way junction helicase activity;	.
Achn282251	401.977	200.676	1.00224	0.00441014	0.0339178	yes	PREDICTED: probable protein phosphatase 2C 60 isoform X1 [Fragaria vesca subsp. vesca]	.	GO:0005886|plasma membrane;	GO:0046872|metal ion binding;GO:0004722|protein serine/threonine phosphatase activity;	PPM1G, PP2CG; protein phosphatase 1G [EC:3.1.3.16]
Achn347991	1.36171	16.1213	-3.56548	0.00392859	0.0309662	yes	unnamed protein product [Vitis vinifera]	GO:0003333|amino acid transmembrane transport;GO:0009734|auxin-activated signaling pathway;GO:0010588|cotyledon vascular tissue pattern formation;GO:0009624|response to nematode;GO:0048829|root cap development;	GO:0016021|integral component of membrane;GO:0005886|plasma membrane;	GO:0015171|amino acid transmembrane transporter activity;GO:0015293|symporter activity;	AUX1, LAX; auxin influx carrier (AUX1 LAX family)
Achn255611	144.515	307.717	-1.09038	0.00141027	0.0137189	yes	PREDICTED: kinesin-like calmodulin-binding protein homolog [Vitis vinifera]	GO:0007018|microtubule-based movement;	GO:0005871|kinesin complex;	GO:0005524|ATP binding;GO:0016887|ATPase activity;GO:0003777|microtubule motor activity;GO:0016491|oxidoreductase activity;	.
Achn202041	751.893	355.861	1.07922	0.00609	0.0435934	yes	hypothetical protein CICLE_v10019147mg [Citrus clementina]	GO:0010029|regulation of seed germination;	GO:0005737|cytoplasm;GO:0005634|nucleus;	GO:0016874|ligase activity;GO:0004842|ubiquitin-protein transferase activity;	.
Achn072321	2.36956	25.998	-3.4557	0.000209403	0.00293583	yes	PREDICTED: zinc finger protein CONSTANS [Nelumbo nucifera]	GO:0009785|blue light signaling pathway;GO:0045892|negative regulation of transcription, DNA-templated;GO:0009640|photomorphogenesis;GO:0010017|red or far-red light signaling pathway;GO:0009909|regulation of flower development;GO:0006355|regulation of transcription, DNA-templated;GO:0010200|response to chitin;GO:0006351|transcription, DNA-templated;	GO:0005737|cytoplasm;GO:0005634|nucleus;	GO:0003700|transcription factor activity, sequence-specific DNA binding;GO:0008270|zinc ion binding;	.
Achn208941	1186.91	2555.12	-1.10618	0.000314449	0.00411828	yes	hypothetical protein VITISV_019583 [Vitis vinifera]	.	.	.	.
Achn040371	306.942	835.258	-1.44426	0.000123792	0.00187476	yes	unnamed protein product [Vitis vinifera]	GO:0006001|fructose catabolic process;GO:0019253|reductive pentose-phosphate cycle;	GO:0009570|chloroplast stroma;	GO:0042132|fructose 1,6-bisphosphate 1-phosphatase activity;GO:0046872|metal ion binding;	FBP, fbp; fructose-1,6-bisphosphatase I [EC:3.1.3.11]
Achn078671	1.71555	62.7166	-5.1921	5.20029e-12	5.63161e-10	yes	protein binding protein, putative [Ricinus communis]	GO:0016567|protein ubiquitination;	GO:0005886|plasma membrane;	.	.
Achn052101	23.9427	0	Inf	1.23963e-06	3.7146e-05	yes	PREDICTED: protein LURP-one-related 17 [Vitis vinifera]	GO:0006952|defense response;	.	.	.
Achn111211	53.4927	129.18	-1.27197	0.00445181	0.0341871	yes	ATP binding protein, putative [Ricinus communis]	.	.	.	.
Achn252971	96.8593	7.60244	3.67136	0.000707909	0.00797711	yes	PREDICTED: squamosa promoter-binding-like protein 16 [Vitis vinifera]	GO:0006355|regulation of transcription, DNA-templated;GO:0006351|transcription, DNA-templated;	GO:0005634|nucleus;	GO:0003677|DNA binding;GO:0046872|metal ion binding;	.
Achn282351	1249.98	609.725	1.03567	0.00128572	0.0127516	yes	hypothetical protein CICLE_v10009076mg [Citrus clementina]	GO:0042742|defense response to bacterium;GO:0044419|interspecies interaction between organisms;GO:0006470|protein dephosphorylation;	GO:0005886|plasma membrane;	GO:0046872|metal ion binding;GO:0004722|protein serine/threonine phosphatase activity;	PPM1L, PP2CE; protein phosphatase 1L [EC:3.1.3.16]
Achn207491	273.653	568.405	-1.05457	0.000957579	0.0100809	yes	PREDICTED: uncharacterized protein LOC105803702 [Gossypium raimondii]	.	.	.	.
Achn239591	567.601	1301.73	-1.19748	0.000301902	0.00398068	yes	PREDICTED: uncharacterized protein LOC100265613 [Vitis vinifera]	.	.	.	.
Achn227931	20.3841	56.5574	-1.47227	0.0063345	0.0449288	yes	hypothetical protein POPTR_0002s24750g [Populus trichocarpa]	GO:0009873|ethylene-activated signaling pathway;GO:0007275|multicellular organismal development;GO:0006351|transcription, DNA-templated;	GO:0005634|nucleus;	GO:0003677|DNA binding;GO:0003700|transcription factor activity, sequence-specific DNA binding;	.
Achn281171	408.53	1945.88	-2.25191	1.97791e-07	7.59599e-06	yes	PREDICTED: centromere-associated protein E [Vitis vinifera]	.	.	.	.
Achn107731	643.741	185.653	1.79387	1.47125e-06	4.32075e-05	yes	PREDICTED: probable serine/threonine-protein kinase RLCKVII [Nicotiana tomentosiformis]	.	.	GO:0005524|ATP binding;GO:0004674|protein serine/threonine kinase activity;	.
Achn030041	16.7467	51.0588	-1.60828	0.00644827	0.0455492	yes	PREDICTED: uncharacterized protein LOC104098138, partial [Nicotiana tomentosiformis]	.	.	.	.
Achn333421	25.9608	204.395	-2.97695	1.9411e-11	1.91869e-09	yes	PREDICTED: uncharacterized protein LOC100255542 [Vitis vinifera]	.	.	.	.
Achn244451	155.522	554.306	-1.83357	1.18401e-07	4.83719e-06	yes	PREDICTED: ABC transporter B family member 27 isoform X3 [Nicotiana tomentosiformis]	GO:0055085|transmembrane transport;	GO:0016021|integral component of membrane;GO:0005774|vacuolar membrane;	GO:0005524|ATP binding;GO:0042626|ATPase activity, coupled to transmembrane movement of substances;	.
Achn361251	238.782	1337.75	-2.48605	6.10812e-15	1.11062e-12	yes	PREDICTED: uncharacterized protein LOC100266128 isoform X1 [Vitis vinifera]	.	.	.	.
Achn304851	219.083	98.7851	1.14911	0.0036929	0.0294632	yes	PREDICTED: uncharacterized protein LOC103343964 [Prunus mume]	.	.	.	.
Achn188891	1045.05	484.722	1.10834	0.000848604	0.00917061	yes	PREDICTED: crooked neck-like protein 1 [Vitis vinifera]	GO:1990416|cellular response to brain-derived neurotrophic factor stimulus;GO:1990830|cellular response to leukemia inhibitory factor;GO:0021987|cerebral cortex development;GO:0000245|spliceosomal complex assembly;	GO:0071012|catalytic step 1 spliceosome;GO:0071013|catalytic step 2 spliceosome;GO:0071014|post-mRNA release spliceosomal complex;GO:0071011|precatalytic spliceosome;GO:0071010|prespliceosome;GO:0000974|Prp19 complex;GO:0005681|spliceosomal complex;	GO:0003723|RNA binding;	CRN, CRNKL1, CLF1, SYF3; crooked neck
Achn064441	9.96204	50.8984	-2.35311	0.000216536	0.00301859	yes	PREDICTED: pectinesterase-like [Nicotiana tomentosiformis]	GO:0042545|cell wall modification;GO:0045490|pectin catabolic process;	GO:0005618|cell wall;GO:0005576|extracellular region;	GO:0045330|aspartyl esterase activity;GO:0004857|enzyme inhibitor activity;GO:0030599|pectinesterase activity;	.
Achn341031	111.867	707.893	-2.66175	1.75414e-05	0.000363873	yes	PREDICTED: NAC transcription factor 29-like [Gossypium raimondii]	GO:0006355|regulation of transcription, DNA-templated;GO:0006351|transcription, DNA-templated;	GO:0005634|nucleus;	GO:0003677|DNA binding;	.
Achn131571	643.875	131.367	2.29317	9.45692e-09	5.15858e-07	yes	bZIP transcription factor bZIP8 [Camellia sinensis]	GO:0009738|abscisic acid-activated signaling pathway;GO:0006351|transcription, DNA-templated;	GO:0005634|nucleus;	GO:0043565|sequence-specific DNA binding;GO:0003700|transcription factor activity, sequence-specific DNA binding;	ABF; ABA responsive element binding factor
Achn059971	1083.77	5373	-2.30968	3.29669e-14	5.22083e-12	yes	ascorbate peroxidase [Camellia azalea]	GO:0042744|hydrogen peroxide catabolic process;GO:0006979|response to oxidative stress;	GO:0005737|cytoplasm;	GO:0020037|heme binding;GO:0016688|L-ascorbate peroxidase activity;GO:0046872|metal ion binding;	.
Achn219621	803.971	273.677	1.55467	9.24925e-06	0.000212848	yes	hypothetical protein POPTR_0013s02780g [Populus trichocarpa]	.	GO:0009507|chloroplast;	GO:0005524|ATP binding;GO:0043295|glutathione binding;GO:0004363|glutathione synthase activity;GO:0000287|magnesium ion binding;GO:0042803|protein homodimerization activity;	gshB, GSS; glutathione synthase [EC:6.3.2.3]
Achn236091	176.247	57.2785	1.62154	0.00295169	0.0244935	yes	hypothetical protein CICLE_v10013706mg [Citrus clementina]	GO:0006813|potassium ion transport;GO:0006885|regulation of pH;	GO:0012505|endomembrane system;GO:0016021|integral component of membrane;	GO:0005451|monovalent cation:proton antiporter activity;	.
Achn221231	14.3699	122.696	-3.09396	1.05947e-09	7.34302e-08	yes	hypothetical protein B456_007G249900 [Gossypium raimondii]	.	.	.	.
Achn135261	20.6434	176.894	-3.09914	3.06007e-07	1.10192e-05	yes	PREDICTED: probable mitochondrial chaperone bcs1 [Nicotiana tomentosiformis]	GO:0034551|mitochondrial respiratory chain complex III assembly;	GO:0016021|integral component of membrane;GO:0005743|mitochondrial inner membrane;GO:0005739|mitochondrion;	GO:0005524|ATP binding;GO:0042623|ATPase activity, coupled;	BCS1; mitochondrial chaperone BCS1
Achn292161	17.352	314.888	-4.18167	4.5644e-16	1.05604e-13	yes	PREDICTED: protein EARLY FLOWERING 4 [Sesamum indicum]	GO:0009649|entrainment of circadian clock;GO:0009908|flower development;GO:0009648|photoperiodism;GO:0048573|photoperiodism, flowering;GO:0042753|positive regulation of circadian rhythm;GO:0010017|red or far-red light signaling pathway;GO:0009585|red, far-red light phototransduction;GO:0009909|regulation of flower development;GO:0080167|response to karrikin;GO:0010114|response to red light;GO:004…	GO:0005634|nucleus;	GO:0042803|protein homodimerization activity;	.
Achn138021	55.1192	253.131	-2.19926	0.000267504	0.00359634	yes	hypothetical protein PRUPE_ppa007588mg [Prunus persica]	GO:0071555|cell wall organization;GO:0030244|cellulose biosynthetic process;	GO:0005618|cell wall;GO:0005576|extracellular region;GO:0005794|Golgi apparatus;GO:0009506|plasmodesma;	GO:0016866|intramolecular transferase activity;GO:0016757|transferase activity, transferring glycosyl groups;	.
Achn026251	354.066	142.038	1.31774	0.000284315	0.00379464	yes	unnamed protein product [Coffea canephora]	GO:0009904|chloroplast accumulation movement;GO:0009903|chloroplast avoidance movement;	GO:0005829|cytosol;GO:0005886|plasma membrane;	.	.
Achn276691	2535.96	622.972	2.02529	9.78209e-09	5.31626e-07	yes	PREDICTED: probable tocopherol cyclase, chloroplastic isoform X2 [Nelumbo nucifera]	GO:0015994|chlorophyll metabolic process;GO:0006631|fatty acid metabolic process;GO:0009915|phloem sucrose loading;GO:0031347|regulation of defense response;GO:0009644|response to high light intensity;GO:0006979|response to oxidative stress;GO:0009266|response to temperature stimulus;GO:0010189|vitamin E biosynthetic process;GO:0016122|xanthophyll metabolic process;	GO:0009507|chloroplast;GO:0009941|chloroplast envelope;GO:0009706|chloroplast inner membrane;GO:0009534|chloroplast thylakoid;GO:0010287|plastoglobule;	GO:0016853|isomerase activity;GO:0009976|tocopherol cyclase activity;	VTE1, SXD1; tocopherol cyclase [EC:5.5.1.24]
Achn222881	523.767	149.039	1.81323	1.93475e-05	0.000394394	yes	PREDICTED: DNA replication licensing factor MCM6 [Vitis vinifera]	GO:0007049|cell cycle;GO:0006270|DNA replication initiation;GO:0006268|DNA unwinding involved in DNA replication;	GO:0042555|MCM complex;GO:0000347|THO complex;	GO:0005524|ATP binding;GO:0003677|DNA binding;GO:0003678|DNA helicase activity;GO:0046872|metal ion binding;	MCM6; DNA replication licensing factor MCM6 [EC:3.6.4.12]
Achn278601	1148.18	422.009	1.44401	0.000683217	0.00774583	yes	PREDICTED: reticulon-like protein B5 [Nicotiana sylvestris]	GO:0071786|endoplasmic reticulum tubular network organization;	GO:0005783|endoplasmic reticulum;GO:0005789|endoplasmic reticulum membrane;GO:0071782|endoplasmic reticulum tubular network;GO:0071458|integral component of cytoplasmic side of endoplasmic reticulum membrane;GO:0005886|plasma membrane;GO:0005773|vacuole;	.	.
Achn199111	493.668	166.507	1.56796	9.95371e-06	0.000225883	yes	PREDICTED: mitochondrial arginine transporter BAC2-like [Solanum lycopersicum]	GO:0006972|hyperosmotic response;GO:0043091|L-arginine import;GO:0006561|proline biosynthetic process;GO:0006412|translation;	GO:0016021|integral component of membrane;GO:0005743|mitochondrial inner membrane;GO:0005739|mitochondrion;	GO:0015181|arginine transmembrane transporter activity;GO:0005290|L-histidine transmembrane transporter activity;GO:0015189|L-lysine transmembrane transporter activity;GO:0000064|L-ornithine transmembrane transporter activity;GO:0003735|structural constituent of ribosome;	SLC25A20_29, CACT, CACL, CRC1; solute carrier family 25 (mitochondrial carnitine/acylcarnitine transporter), member 20/29
Achn060211	1491.66	66.9468	4.47776	1.43822e-29	1.76518e-26	yes	PREDICTED: uncharacterized protein LOC104093419 [Nicotiana tomentosiformis]	.	.	.	.
Achn233341	248.119	15.5958	3.9918	0.000123048	0.0018683	yes	hypothetical protein POPTR_0009s11270g [Populus trichocarpa]	GO:0010143|cutin biosynthetic process;GO:0050832|defense response to fungus;GO:0006631|fatty acid metabolic process;GO:0010311|lateral root formation;	GO:0005783|endoplasmic reticulum;GO:0009506|plasmodesma;	GO:0005524|ATP binding;GO:0004467|long-chain fatty acid-CoA ligase activity;GO:0031957|very long-chain fatty acid-CoA ligase activity;	FBXW7, SEL10; F-box and WD-40 domain protein 7
Achn005801	15.8091	72.7341	-2.20188	3.50213e-05	0.000651254	yes	PREDICTED: kinesin KP1-like [Nicotiana tomentosiformis]	GO:0009060|aerobic respiration;GO:0007018|microtubule-based movement;GO:0009845|seed germination;	GO:0005874|microtubule;GO:0005739|mitochondrion;	GO:0005524|ATP binding;GO:0003777|microtubule motor activity;	KIFC2_3; kinesin family member C2/C3
Achn277471	116.195	5.45103	4.41388	2.06717e-11	2.03647e-09	yes	unnamed protein product [Coffea canephora]	.	.	.	.
Achn197881	1295	601.196	1.10705	0.000822859	0.00897709	yes	PREDICTED: paired amphipathic helix protein Sin3-like 2 isoform X2 [Vitis vinifera]	GO:0016575|histone deacetylation;GO:0000122|negative regulation of transcription from RNA polymerase II promoter;GO:0045892|negative regulation of transcription, DNA-templated;GO:0006351|transcription, DNA-templated;	GO:0000785|chromatin;GO:0000118|histone deacetylase complex;GO:0005634|nucleus;	GO:0001106|RNA polymerase II transcription corepressor activity;	SIN3A; paired amphipathic helix protein Sin3a
Achn361831	2069.02	655.993	1.6572	0.000713336	0.00802598	yes	PREDICTED: probable strigolactone esterase DAD2 [Vitis vinifera]	GO:0010223|secondary shoot formation;GO:1901601|strigolactone biosynthetic process;	.	GO:0016788|hydrolase activity, acting on ester bonds;	.
Achn340661	24.1379	82.1662	-1.76724	0.000359888	0.00461611	yes	PREDICTED: amidophosphoribosyltransferase, chloroplastic-like [Erythranthe guttatus]	GO:0006189|'de novo' IMP biosynthetic process;GO:0006541|glutamine metabolic process;GO:0009116|nucleoside metabolic process;GO:0009113|purine nucleobase biosynthetic process;	GO:0005618|cell wall;GO:0009570|chloroplast stroma;GO:0005829|cytosol;GO:0009536|plastid;GO:0009532|plastid stroma;	GO:0004044|amidophosphoribosyltransferase activity;GO:0051536|iron-sulfur cluster binding;GO:0046872|metal ion binding;	purF, PPAT; amidophosphoribosyltransferase [EC:2.4.2.14]
Achn110981	13.4895	52.6961	-1.96586	0.000772909	0.00855252	yes	hypothetical protein VITISV_004098 [Vitis vinifera]	.	GO:0016021|integral component of membrane;GO:0005886|plasma membrane;	GO:0005524|ATP binding;GO:0004674|protein serine/threonine kinase activity;	.
Achn250731	84.7509	628.585	-2.89081	2.46666e-08	1.20494e-06	yes	PREDICTED: LOW QUALITY PROTEIN: BAG family molecular chaperone regulator 2 [Sesamum indicum]	.	GO:0005739|mitochondrion;	.	.
Achn233011	4.08634	31.1316	-2.9295	0.000268402	0.00360512	yes	PREDICTED: purple acid phosphatase [Nelumbo nucifera]	.	GO:0005615|extracellular space;	GO:0003993|acid phosphatase activity;GO:0030145|manganese ion binding;GO:0046872|metal ion binding;	.
Achn076071	41.172	139.353	-1.75901	2.7155e-05	0.000524854	yes	unnamed protein product [Vitis vinifera]	GO:0016094|polyprenol biosynthetic process;GO:0006486|protein glycosylation;	GO:0005783|endoplasmic reticulum;	GO:0002094|polyprenyltransferase activity;	DHDDS, RER2, SRT1; ditrans,polycis-polyprenyl diphosphate synthase [EC:2.5.1.87]
Achn251861	26.4953	84.446	-1.67229	0.000634764	0.00730947	yes	PREDICTED: homologous-pairing protein 2 homolog [Jatropha curcas]	GO:0051026|chiasma assembly;	GO:0005634|nucleus;	.	.
Achn143151	10522	437.431	4.58821	5.50036e-34	1.08012e-30	yes	PREDICTED: 17.3 kDa class II heat shock protein [Nicotiana tomentosiformis]	.	GO:0005737|cytoplasm;	.	.
Achn258601	693.269	3689.04	-2.41176	4.87717e-05	0.00085666	yes	WRKY DNA-binding protein 70, putative isoform 1 [Theobroma cacao]	GO:0042742|defense response to bacterium;GO:0050832|defense response to fungus;GO:0009864|induced systemic resistance, jasmonic acid mediated signaling pathway;GO:1900056|negative regulation of leaf senescence;GO:0045892|negative regulation of transcription, DNA-templated;GO:0031347|regulation of defense response;GO:0010200|response to chitin;GO:0009753|response to jasmonic acid;GO:0009751|respon…	GO:0005634|nucleus;	GO:0043565|sequence-specific DNA binding;GO:0003700|transcription factor activity, sequence-specific DNA binding;	.
Achn094251	4.81905	25.8419	-2.42289	0.00318469	0.0260217	yes	Uncharacterized protein isoform 4 [Theobroma cacao]	.	.	.	.
Achn336391	417.306	112.597	1.88994	2.70243e-05	0.000523293	yes	PREDICTED: protein TRANSPARENT TESTA 12-like [Populus euphratica]	GO:0016575|histone deacetylation;GO:0048235|pollen sperm cell differentiation;GO:0010628|positive regulation of gene expression;GO:0006355|regulation of transcription, DNA-templated;GO:0006351|transcription, DNA-templated;	GO:0048555|generative cell nucleus;GO:0000118|histone deacetylase complex;GO:0048556|microsporocyte nucleus;	GO:0003677|DNA binding;	.
Achn146251	286.001	736.841	-1.36534	5.9497e-05	0.00101538	yes	PREDICTED: titin-like isoform X1 [Gossypium raimondii]	.	GO:0005737|cytoplasm;	GO:0003746|translation elongation factor activity;	tsf, TSFM; elongation factor Ts
Achn202561	23.7316	209.862	-3.14455	5.61079e-07	1.87383e-05	yes	PREDICTED: GATA transcription factor 8-like [Vitis vinifera]	GO:0030154|cell differentiation;GO:0007623|circadian rhythm;GO:0009416|response to light stimulus;	GO:0005634|nucleus;GO:0005667|transcription factor complex;	GO:0003682|chromatin binding;GO:0000977|RNA polymerase II regulatory region sequence-specific DNA binding;GO:0001085|RNA polymerase II transcription factor binding;GO:0003700|transcription factor activity, sequence-specific DNA binding;GO:0001228|transcriptional activator activity, RNA polymerase II transcription regulatory region sequence-specific binding;GO:0008270|zinc ion binding;	.
Achn388101	1649.86	662.741	1.31582	0.000291032	0.00386103	yes	PREDICTED: uncharacterized aarF domain-containing protein kinase At1g71810, chloroplastic [Sesamum indicum]	.	GO:0009507|chloroplast;GO:0010287|plastoglobule;	GO:0005524|ATP binding;GO:0004672|protein kinase activity;	ADCK, ABC1; aarF domain-containing kinase
Achn328461	87.049	210.748	-1.27562	0.000634105	0.00730947	yes	.	.	.	.	.
Achn293681	298.145	1559.95	-2.38742	1.92237e-12	2.26502e-10	yes	PREDICTED: protein COBRA-like [Sesamum indicum]	GO:0010215|cellulose microfibril organization;GO:0009825|multidimensional cell growth;GO:0009651|response to salt stress;	GO:0031225|anchored component of membrane;GO:0046658|anchored component of plasma membrane;GO:0009897|external side of plasma membrane;GO:0016328|lateral plasma membrane;GO:0009930|longitudinal side of cell surface;GO:0009505|plant-type cell wall;GO:0005886|plasma membrane;	.	.
Achn254501	750.416	366.984	1.03197	0.00222172	0.0197296	yes	hypothetical protein 111O18.14 [Coffea canephora]	GO:0043486|histone exchange;GO:0006913|nucleocytoplasmic transport;GO:0006334|nucleosome assembly;	GO:0005634|nucleus;	GO:0042393|histone binding;	.
Achn162251	887.759	388.36	1.19277	0.000401605	0.00502579	yes	PREDICTED: phospholipase A(1) LCAT3 isoform X2 [Prunus mume]	GO:0016042|lipid catabolic process;	GO:0005783|endoplasmic reticulum;GO:0031090|organelle membrane;	GO:0052740|1-acyl-2-lysophosphatidylserine acylhydrolase activity;GO:0008374|O-acyltransferase activity;GO:0008970|phosphatidylcholine 1-acylhydrolase activity;GO:0052739|phosphatidylserine 1-acylhydrolase activity;	.
Achn080791	15.8964	0.314395	5.65998	0.000550467	0.0065276	yes	PREDICTED: uncharacterized protein At1g66480 [Vitis vinifera]	.	GO:0005886|plasma membrane;	.	.
Achn152531	57.1117	297.953	-2.38323	2.56448e-09	1.60381e-07	yes	omega-3 fatty acid desaturase [Camellia sinensis]	GO:0006636|unsaturated fatty acid biosynthetic process;	GO:0031969|chloroplast membrane;	GO:0016717|oxidoreductase activity, acting on paired donors, with oxidation of a pair of donors resulting in the reduction of molecular oxygen to two molecules of water;	FAD8, desB; omega-3 fatty acid desaturase (delta-15 desaturase) [EC:1.14.19.-]
Achn294791	55.6407	151.174	-1.44199	0.00171112	0.0160467	yes	PREDICTED: purple acid phosphatase 2 [Sesamum indicum]	.	GO:0005576|extracellular region;	GO:0003993|acid phosphatase activity;GO:0046872|metal ion binding;	.
Achn215991	18.3049	130.577	-2.8346	1.2811e-05	0.000279114	yes	PREDICTED: transcription factor MYB86 [Vitis vinifera]	GO:0006355|regulation of transcription, DNA-templated;GO:0006351|transcription, DNA-templated;	GO:0005634|nucleus;	GO:0003677|DNA binding;	MYBP; myb proto-oncogene protein, plant
Achn325831	0	43.6956	#NAME?	6.11384e-11	5.54121e-09	yes	PREDICTED: metalloendoproteinase 1-like [Eucalyptus grandis]	.	GO:0031012|extracellular matrix;	GO:0004222|metalloendopeptidase activity;GO:0008270|zinc ion binding;	.
Achn238771	276.347	1291.8	-2.22482	2.17351e-11	2.11996e-09	yes	Maternal effect embryo arrest 59 [Theobroma cacao]	.	.	.	.
Achn125391	41.7187	99.2527	-1.25041	0.00555433	0.0405674	yes	PREDICTED: DTW domain-containing protein 2 [Nelumbo nucifera]	GO:1903955|positive regulation of protein targeting to mitochondrion;	.	.	.
Achn258381	557.04	86.3693	2.68919	6.89976e-10	5.01826e-08	yes	RING finger and CHY zinc finger domain-containing protein 1 [Triticum urartu]	.	.	.	.
Achn061371	30.0362	742.698	-4.628	1.50695e-33	2.61111e-30	yes	germin-like protein [Camellia sinensis]	GO:0009734|auxin-activated signaling pathway;	GO:0048046|apoplast;GO:0005618|cell wall;	GO:0030145|manganese ion binding;GO:0045735|nutrient reservoir activity;	.
Achn124951	298.747	735.518	-1.29984	0.000188776	0.00269017	yes	PREDICTED: protein trichome birefringence-like 37 [Nicotiana tomentosiformis]	GO:0071554|cell wall organization or biogenesis;	GO:0005794|Golgi apparatus;GO:0016021|integral component of membrane;	GO:0016413|O-acetyltransferase activity;	.
Achn330291	10.7673	47.3073	-2.1354	0.00058393	0.00683092	yes	Uncharacterized protein isoform 1 [Theobroma cacao]	.	.	.	.
Achn372411	654.229	3635.69	-2.47436	0.00533136	0.0392602	yes	PREDICTED: protein RADIALIS-like 4 [Erythranthe guttatus]	GO:0006355|regulation of transcription, DNA-templated;GO:0006351|transcription, DNA-templated;	GO:0005634|nucleus;	GO:0003677|DNA binding;	.
Achn106611	203.576	651.123	-1.67736	6.22113e-06	0.000149959	yes	Metallo-hydrolase/oxidoreductase superfamily protein isoform 1 [Theobroma cacao]	GO:0032472|Golgi calcium ion transport;	GO:0016021|integral component of membrane;	.	.
Achn011121	10.7435	36.9145	-1.78072	0.00695734	0.0483095	yes	PREDICTED: zinc finger protein ZAT4-like [Vitis vinifera]	GO:0006355|regulation of transcription, DNA-templated;GO:0006351|transcription, DNA-templated;	GO:0005634|nucleus;	GO:0046872|metal ion binding;GO:0043565|sequence-specific DNA binding;GO:0003700|transcription factor activity, sequence-specific DNA binding;GO:0044212|transcription regulatory region DNA binding;	.
Achn384841	57.7565	144.665	-1.32466	0.00114983	0.0116751	yes	unnamed protein product [Vitis vinifera]	GO:0009791|post-embryonic development;GO:0006357|regulation of transcription from RNA polymerase II promoter;GO:0006351|transcription, DNA-templated;	GO:0005829|cytosol;GO:0005634|nucleus;	GO:0046872|metal ion binding;GO:0000977|RNA polymerase II regulatory region sequence-specific DNA binding;GO:0003700|transcription factor activity, sequence-specific DNA binding;	.
Achn132541	6.78352	31.6081	-2.22019	0.00306183	0.0252631	yes	PREDICTED: ethylene-responsive transcription factor ERF027 [Sesamum indicum]	.	GO:0005739|mitochondrion;	.	.
Achn037021	3.40365	41.2879	-3.60056	2.99418e-06	7.90291e-05	yes	LOB domain-containing protein, putative [Ricinus communis]	.	GO:0005634|nucleus;	.	.
Achn359401	863.882	69.5227	3.63528	3.41903e-05	0.000637008	yes	DNA binding protein, putative isoform 3 [Theobroma cacao]	GO:0006351|transcription, DNA-templated;	GO:0005737|cytoplasm;GO:0005634|nucleus;	GO:0043565|sequence-specific DNA binding;GO:0003700|transcription factor activity, sequence-specific DNA binding;	HSFF; heat shock transcription factor, other eukaryote
Achn137111	290.265	118.617	1.29106	0.000458298	0.00562718	yes	PREDICTED: uncharacterized protein LOC103405610 [Malus domestica]	.	.	.	.
Achn360661	16.8969	85.0451	-2.33147	0.00249335	0.0215569	yes	PREDICTED: ABC transporter B family member 1-like [Populus euphratica]	GO:0010541|acropetal auxin transport;GO:0043481|anthocyanin accumulation in tissues in response to UV light;GO:0009926|auxin polar transport;GO:0060918|auxin transport;GO:0009734|auxin-activated signaling pathway;GO:0010540|basipetal auxin transport;GO:0048527|lateral root development;GO:0009640|photomorphogenesis;GO:0009958|positive gravitropism;GO:0008361|regulation of cell size;GO:0009733|resp…	GO:0016021|integral component of membrane;GO:0005886|plasma membrane;	GO:0005524|ATP binding;GO:0042626|ATPase activity, coupled to transmembrane movement of substances;GO:0010329|auxin efflux transmembrane transporter activity;	ABCB1; ATP-binding cassette, subfamily B (MDR/TAP), member 1 [EC:3.6.3.44]
Achn354501	963.532	2758.98	-1.51773	4.56499e-07	1.56538e-05	yes	hypothetical protein PRUPE_ppa005739mg [Prunus persica]	GO:0006096|glycolytic process;	GO:0000015|phosphopyruvate hydratase complex;	GO:0000287|magnesium ion binding;GO:0004634|phosphopyruvate hydratase activity;	ENO, eno; enolase [EC:4.2.1.11]
Achn159411	3.70382	44.1846	-3.57646	0.000687192	0.00777937	yes	transcription factor [Coffea canephora]	.	.	.	.
Achn241571	11.1688	74.2857	-2.73362	0.00197456	0.0179736	yes	Chromomethylase 1, putative isoform 3 [Theobroma cacao]	GO:0006342|chromatin silencing;GO:0006306|DNA methylation;GO:0010425|DNA methylation on cytosine within a CNG sequence;GO:0051567|histone H3-K9 methylation;GO:0045814|negative regulation of gene expression, epigenetic;GO:0006351|transcription, DNA-templated;GO:0010069|zygote asymmetric cytokinesis in embryo sac;	GO:0005634|nucleus;	GO:0003682|chromatin binding;GO:0003886|DNA (cytosine-5-)-methyltransferase activity;GO:0003677|DNA binding;	DNMT1, dcm; DNA (cytosine-5)-methyltransferase 1 [EC:2.1.1.37]
Achn031261	59.4013	196.389	-1.72515	0.000185167	0.00264771	yes	PREDICTED: vacuolar protein 8 [Vitis vinifera]	GO:0071255|CVT vesicle assembly;GO:0016236|macroautophagy;GO:0071562|nucleus-vacuole junction assembly;GO:0042144|vacuole fusion, non-autophagic;GO:0000011|vacuole inheritance;	GO:0000329|fungal-type vacuole membrane;GO:0005794|Golgi apparatus;GO:0071563|Myo2p-Vac17p-Vac8p transport complex;GO:0071561|nucleus-vacuole junction;	.	VAC8; vacuolar protein 8
Achn034901	28.3646	154.607	-2.44644	1.90699e-08	9.53172e-07	yes	hypothetical protein CICLE_v10014120mg [Citrus clementina]	GO:0030036|actin cytoskeleton organization;GO:0045010|actin nucleation;GO:0051016|barbed-end actin filament capping;	GO:0005618|cell wall;GO:0016021|integral component of membrane;GO:0016020|membrane;GO:0005886|plasma membrane;	GO:0003779|actin binding;GO:0051015|actin filament binding;	.
Achn064681	42.3038	2.68914	3.97557	0.000137697	0.00205575	yes	.	.	.	.	.
Achn093931	157.705	51.0468	1.62733	0.00015096	0.00223075	yes	L-myo-inositol-1-phosphate synthase [Actinidia arguta]	GO:0006021|inositol biosynthetic process;GO:0008654|phospholipid biosynthetic process;	GO:0005737|cytoplasm;	GO:0004512|inositol-3-phosphate synthase activity;	INO1, ISYNA1; myo-inositol-1-phosphate synthase [EC:5.5.1.4]
Achn049471	58.6741	171.298	-1.54571	0.000102702	0.00160232	yes	PREDICTED: uncharacterized protein C594.04c [Vitis vinifera]	.	.	.	.
Achn258021	1026.69	251.066	2.03186	1.11946e-07	4.59259e-06	yes	GDP-D-mannose pyrophosphorylase [Actinidia latifolia]	GO:0030244|cellulose biosynthetic process;GO:0042742|defense response to bacterium;GO:0009298|GDP-mannose biosynthetic process;GO:0019853|L-ascorbic acid biosynthetic process;GO:0060359|response to ammonium ion;GO:0009408|response to heat;GO:0009753|response to jasmonic acid;GO:0010193|response to ozone;GO:0009651|response to salt stress;	GO:0005829|cytosol;GO:0005634|nucleus;	GO:0005525|GTP binding;GO:0004475|mannose-1-phosphate guanylyltransferase activity;	GMPP; mannose-1-phosphate guanylyltransferase [EC:2.7.7.13]
Achn098041	18.6411	97.7229	-2.39021	2.00964e-06	5.63234e-05	yes	PREDICTED: transcription factor MYB86 [Vitis vinifera]	GO:0006355|regulation of transcription, DNA-templated;GO:0006351|transcription, DNA-templated;	GO:0005634|nucleus;	GO:0003677|DNA binding;	MYBP; myb proto-oncogene protein, plant
Achn116461	380.706	35.3865	3.42741	2.80323e-07	1.02193e-05	yes	Malate synthase, glyoxysomal [Theobroma cacao]	GO:0006097|glyoxylate cycle;GO:0006099|tricarboxylic acid cycle;	GO:0009514|glyoxysome;	GO:0004474|malate synthase activity;	E2.3.3.9, aceB, glcB; malate synthase [EC:2.3.3.9]
Achn303721	3.75628	24.4429	-2.70204	0.00274511	0.0231557	yes	unnamed protein product [Coffea canephora]	GO:0009299|mRNA transcription;GO:0009886|post-embryonic morphogenesis;GO:0006355|regulation of transcription, DNA-templated;	GO:0005634|nucleus;	GO:0003677|DNA binding;	.
Achn321131	7.31122	43.6721	-2.57853	0.000787176	0.00868755	yes	PREDICTED: chaperonin 60 subunit beta 4, chloroplastic isoform X1 [Sesamum indicum]	GO:0006457|protein folding;GO:0042026|protein refolding;	GO:0009507|chloroplast;GO:0009941|chloroplast envelope;GO:0009570|chloroplast stroma;	GO:0005524|ATP binding;	groEL, HSPD1; chaperonin GroEL
Achn210581	152.486	326.331	-1.09766	0.00152307	0.014585	yes	PREDICTED: histone-lysine N-methyltransferase SUVR5 [Vitis vinifera]	.	GO:0005694|chromosome;GO:0005634|nucleus;	GO:0003677|DNA binding;GO:0018024|histone-lysine N-methyltransferase activity;GO:0008270|zinc ion binding;	.
Achn173441	578.949	1160.15	-1.0028	0.000889808	0.00949988	yes	PREDICTED: probable RNA-dependent RNA polymerase 1 [Sesamum indicum]	GO:0006952|defense response;GO:0060148|positive regulation of posttranscriptional gene silencing;GO:0030422|production of siRNA involved in RNA interference;GO:0009751|response to salicylic acid;GO:0009615|response to virus;GO:0010025|wax biosynthetic process;	.	GO:0000166|nucleotide binding;GO:0003723|RNA binding;GO:0003968|RNA-directed RNA polymerase activity;	RDR, RDRP; RNA-dependent RNA polymerase [EC:2.7.7.48]
Achn124541	530.39	1111.53	-1.06743	0.000740814	0.00829396	yes	PREDICTED: probable plastid-lipid-associated protein 8, chloroplastic [Solanum lycopersicum]	.	GO:0009507|chloroplast;GO:0009941|chloroplast envelope;GO:0009534|chloroplast thylakoid;	.	.
Achn304641	2216.37	18.6984	6.88914	1.48645e-19	5.33963e-17	yes	carbohydrate [Diospyros kaki]	.	GO:0048046|apoplast;	GO:0050660|flavin adenine dinucleotide binding;GO:0016614|oxidoreductase activity, acting on CH-OH group of donors;	.
Achn187371	29.8513	82.558	-1.46761	0.00230785	0.020306	yes	PREDICTED: LOW QUALITY PROTEIN: WD repeat and HMG-box DNA-binding protein 1 [Vitis vinifera]	.	GO:0005737|cytoplasm;GO:0005654|nucleoplasm;	GO:0003677|DNA binding;	.
Achn293761	443.575	1482.88	-1.74115	1.56553e-06	4.5703e-05	yes	PREDICTED: vegetative cell wall protein gp1-like isoform X2 [Populus euphratica]	.	.	.	.
Achn340891	21.9776	184.42	-3.06889	0.00074187	0.00829948	yes	PREDICTED: subtilisin-like protease [Nicotiana sylvestris]	GO:0080001|mucilage extrusion from seed coat;GO:0048359|mucilage metabolic process involved in seed coat development;GO:0010214|seed coat development;	GO:0048046|apoplast;GO:0005618|cell wall;GO:0005576|extracellular region;GO:0009505|plant-type cell wall;	GO:0004252|serine-type endopeptidase activity;	.
Achn253311	320.128	48.9302	2.70985	2.82711e-07	1.02936e-05	yes	pathogenesis-related protein 1 [Actinidia eriantha]	GO:0006952|defense response;GO:0009607|response to biotic stimulus;	GO:0005576|extracellular region;	.	.
Achn344231	303.707	88.6842	1.77593	6.13961e-05	0.00104476	yes	PREDICTED: dof zinc finger protein DOF5.4 [Vitis vinifera]	GO:0006355|regulation of transcription, DNA-templated;GO:0006351|transcription, DNA-templated;	GO:0005634|nucleus;	GO:0046872|metal ion binding;GO:0003700|transcription factor activity, sequence-specific DNA binding;GO:0044212|transcription regulatory region DNA binding;	.
Achn070881	164.158	367.077	-1.161	0.00207564	0.0186916	yes	ATP binding protein, putative [Ricinus communis]	GO:0030154|cell differentiation;GO:0042335|cuticle development;GO:0046777|protein autophosphorylation;GO:0010068|protoderm histogenesis;	GO:0016021|integral component of membrane;GO:0005886|plasma membrane;	GO:0005524|ATP binding;GO:0016301|kinase activity;GO:0004674|protein serine/threonine kinase activity;	.
Achn105401	29.7202	4.73077	2.6513	0.0025013	0.0216109	yes	PREDICTED: BAG family molecular chaperone regulator 5, mitochondrial [Sesamum indicum]	.	GO:0005739|mitochondrion;	.	.
Achn010441	960.118	282.803	1.76342	2.0482e-07	7.80488e-06	yes	PREDICTED: calcium-binding and coiled-coil domain-containing protein 2-like isoform X2 [Gossypium raimondii]	.	.	.	.
Achn034011	1870.42	324.163	2.52857	2.68358e-13	3.54474e-11	yes	hypothetical protein PRUPE_ppa004666mg [Prunus persica]	GO:0010336|gibberellic acid homeostasis;GO:0042128|nitrate assimilation;	GO:0016021|integral component of membrane;GO:0005886|plasma membrane;	GO:0005215|transporter activity;	.
Achn268101	52.5379	161.658	-1.62152	0.000252095	0.00341805	yes	PREDICTED: fimbrin-2 [Sesamum indicum]	GO:0051764|actin crosslink formation;GO:0051017|actin filament bundle assembly;GO:0051639|actin filament network formation;	GO:0005884|actin filament;GO:0032432|actin filament bundle;GO:0005737|cytoplasm;	GO:0051015|actin filament binding;	.
Achn102181	203.49	441.356	-1.11699	0.00161219	0.0152452	yes	PREDICTED: myosin-M heavy chain [Solanum lycopersicum]	.	.	.	.
Achn358721	184.927	2.97799	5.95647	3.58928e-06	9.20154e-05	yes	PREDICTED: CEN-like protein 1 [Nelumbo nucifera]	.	GO:0005737|cytoplasm;	.	.
Achn317421	74.6003	609.655	-3.03074	5.37015e-14	8.15377e-12	yes	PREDICTED: uncharacterized protein LOC105155646 isoform X1 [Sesamum indicum]	.	.	.	.
Achn332051	142.376	323.273	-1.18305	0.000746754	0.00833828	yes	PREDICTED: DEAD-box ATP-dependent RNA helicase 47A [Vitis vinifera]	GO:0009663|plasmodesma organization;GO:0010497|plasmodesmata-mediated intercellular transport;GO:0010501|RNA secondary structure unwinding;	GO:0005739|mitochondrion;	GO:0005524|ATP binding;GO:0004004|ATP-dependent RNA helicase activity;GO:0003723|RNA binding;	.
Achn227471	103.932	1073.18	-3.36819	4.10243e-09	2.44123e-07	yes	unnamed protein product [Vitis vinifera]	GO:0046345|abscisic acid catabolic process;GO:0016132|brassinosteroid biosynthetic process;GO:0010268|brassinosteroid homeostasis;GO:0007275|multicellular organismal development;GO:0016125|sterol metabolic process;	GO:0016021|integral component of membrane;	GO:0010295|(+)-abscisic acid 8'-hydroxylase activity;GO:0020037|heme binding;GO:0005506|iron ion binding;	E1.14.13.93; (+)-abscisic acid 8'-hydroxylase [EC:1.14.13.93]
Achn203101	178.06	78.9835	1.17274	0.00300444	0.0248592	yes	PREDICTED: actin-depolymerizing factor 2 [Nelumbo nucifera]	GO:0030042|actin filament depolymerization;	GO:0015629|actin cytoskeleton;	.	.
Achn197601	3.12606	22.4201	-2.84238	0.00373741	0.0297458	yes	PREDICTED: protein RADIALIS-like 3 isoform X1 [Vitis vinifera]	GO:0006351|transcription, DNA-templated;	GO:0005634|nucleus;	GO:0003677|DNA binding;GO:0003700|transcription factor activity, sequence-specific DNA binding;	.
Achn107111	7.94388	40.2443	-2.34087	0.000468968	0.00573668	yes	PREDICTED: uncharacterized protein LOC100249231 [Vitis vinifera]	.	.	.	.
Achn122431	1.33547	14.1102	-3.40131	0.00711152	0.0490005	yes	Serine/threonine-protein kinase WNK-related [Theobroma cacao]	.	.	.	.
Achn032971	2718.88	6178.6	-1.18427	0.00560373	0.0408573	yes	hypothetical protein VITISV_003752 [Vitis vinifera]	GO:0006979|response to oxidative stress;	GO:0031225|anchored component of membrane;GO:0048046|apoplast;GO:0005829|cytosol;GO:0005739|mitochondrion;GO:0009505|plant-type cell wall;GO:0005886|plasma membrane;GO:0009506|plasmodesma;GO:0005773|vacuole;	GO:0050660|flavin adenine dinucleotide binding;GO:0016614|oxidoreductase activity, acting on CH-OH group of donors;	.
Achn353971	23.2991	140.847	-2.59579	6.03835e-09	3.46301e-07	yes	PREDICTED: monocopper oxidase-like protein SKU5 [Sesamum indicum]	GO:0009932|cell tip growth;	GO:0031225|anchored component of membrane;GO:0046658|anchored component of plasma membrane;GO:0048046|apoplast;GO:0005618|cell wall;GO:0016020|membrane;GO:0009505|plant-type cell wall;GO:0005886|plasma membrane;GO:0009506|plasmodesma;GO:0005774|vacuolar membrane;	GO:0005507|copper ion binding;GO:0016722|oxidoreductase activity, oxidizing metal ions;	.
Achn320411	53.758	1137.79	-4.40361	1.89267e-15	3.71669e-13	yes	hypothetical protein VITISV_041321 [Vitis vinifera]	GO:0006656|phosphatidylcholine biosynthetic process;GO:0008654|phospholipid biosynthetic process;	GO:0005737|cytoplasm;	GO:0000234|phosphoethanolamine N-methyltransferase activity;	E2.1.1.103, NMT; phosphoethanolamine N-methyltransferase [EC:2.1.1.103]
Achn072151	153.073	618.789	-2.01523	0.00599116	0.0430218	yes	amt2-like family protein [Populus trichocarpa]	GO:0072488|ammonium transmembrane transport;GO:0015696|ammonium transport;GO:0019740|nitrogen utilization;GO:0015695|organic cation transport;	GO:0005887|integral component of plasma membrane;GO:0005886|plasma membrane;	GO:0008519|ammonium transmembrane transporter activity;	amt, AMT, MEP; ammonium transporter, Amt family
Achn259951	843.459	98.1006	3.10398	3.28309e-14	5.22083e-12	yes	Major facilitator superfamily protein isoform 2 [Theobroma cacao]	GO:0042128|nitrate assimilation;GO:0006857|oligopeptide transport;GO:0009753|response to jasmonic acid;GO:0009611|response to wounding;	GO:0016021|integral component of membrane;	GO:0015293|symporter activity;	.
Achn215031	74.0336	3.04606	4.60316	0.000112432	0.00172759	yes	PREDICTED: 7-deoxyloganetin glucosyltransferase [Vitis vinifera]	GO:0008152|metabolic process;	.	GO:0035251|UDP-glucosyltransferase activity;	.
Achn043381	2.04195	75.6016	-5.2104	1.17896e-13	1.66958e-11	yes	PREDICTED: homeobox-leucine zipper protein ATHB-52-like [Nicotiana sylvestris]	GO:0009646|response to absence of light;GO:0009637|response to blue light;GO:0006351|transcription, DNA-templated;	GO:0005634|nucleus;	GO:0043565|sequence-specific DNA binding;GO:0003700|transcription factor activity, sequence-specific DNA binding;	.
Achn186971	222.061	97.1893	1.19209	0.00247074	0.021399	yes	PREDICTED: uncharacterized protein LOC104245986 [Nicotiana sylvestris]	.	.	.	.
Achn363231	508.282	1560.91	-1.61869	4.57177e-06	0.000113844	yes	PREDICTED: uncharacterized protein ycf39 isoform X1 [Nicotiana tomentosiformis]	.	GO:0009842|cyanelle;	GO:0016491|oxidoreductase activity;	.
Achn304071	104.076	274.122	-1.39717	0.000151008	0.00223075	yes	PREDICTED: MLO-like protein 1 [Cucumis sativus]	GO:0006952|defense response;GO:0009607|response to biotic stimulus;	GO:0016021|integral component of membrane;GO:0005886|plasma membrane;	.	MLO; mlo protein
Achn288241	124.449	55.558	1.16349	0.00716646	0.0493213	yes	hypothetical protein PRUPE_ppa008261mg [Prunus persica]	.	GO:0016021|integral component of membrane;GO:0005886|plasma membrane;	GO:0004222|metalloendopeptidase activity;GO:0008270|zinc ion binding;	htpX; heat shock protein HtpX [EC:3.4.24.-]
Achn199651	5.01672	136.687	-4.76798	9.91274e-06	0.000225127	yes	PREDICTED: probable xyloglucan glycosyltransferase 5 [Vitis vinifera]	GO:0071555|cell wall organization;	GO:0000139|Golgi membrane;GO:0016021|integral component of membrane;GO:0005634|nucleus;	GO:0016757|transferase activity, transferring glycosyl groups;	.
Achn355281	573.83	112.823	2.34656	2.44875e-10	2.00921e-08	yes	PREDICTED: uncharacterized protein LOC102616281 isoform X5 [Citrus sinensis]	.	.	.	.
Achn299991	362.897	177.838	1.029	0.00406186	0.0318091	yes	PREDICTED: probable pectate lyase 4-like [Solanum tuberosum]	GO:0045490|pectin catabolic process;	.	GO:0046872|metal ion binding;GO:0030570|pectate lyase activity;	pel; pectate lyase [EC:4.2.2.2]
Achn020601	126.891	54.2702	1.22536	0.00695876	0.0483095	yes	PREDICTED: cyclic dof factor 2 [Vitis vinifera]	GO:0009908|flower development;GO:0006355|regulation of transcription, DNA-templated;GO:0006351|transcription, DNA-templated;	GO:0005634|nucleus;	GO:0003677|DNA binding;GO:0046872|metal ion binding;GO:0003700|transcription factor activity, sequence-specific DNA binding;	.
Achn166141	305.273	63.1281	2.27375	5.46194e-05	0.000947509	yes	PREDICTED: uncharacterized protein LOC100253096 [Vitis vinifera]	.	GO:0005783|endoplasmic reticulum;GO:0016021|integral component of membrane;	GO:0008289|lipid binding;GO:0046872|metal ion binding;	yfbK; Ca-activated chloride channel homolog
Achn173631	169.146	502.985	-1.57225	0.000557063	0.00657406	yes	PREDICTED: pectinesterase-like [Nelumbo nucifera]	GO:0042545|cell wall modification;GO:0045490|pectin catabolic process;	GO:0005618|cell wall;GO:0005576|extracellular region;	GO:0045330|aspartyl esterase activity;GO:0004857|enzyme inhibitor activity;GO:0030599|pectinesterase activity;	E3.1.1.11; pectinesterase [EC:3.1.1.11]
Achn376811	373.382	44.9982	3.05271	2.97798e-05	0.000567029	yes	hypothetical protein B456_007G159600 [Gossypium raimondii]	.	GO:0005829|cytosol;	.	.
Achn249331	112.299	21.4425	2.3888	1.7965e-06	5.13143e-05	yes	hypothetical protein CISIN_1g041739mg [Citrus sinensis]	.	.	.	.
Achn031521	249.025	53.5671	2.21687	1.07971e-06	3.30968e-05	yes	PREDICTED: uncharacterized protein LOC105113419 isoform X2 [Populus euphratica]	.	.	.	.
Achn093421	251.777	529.028	-1.0712	0.00205083	0.0185134	yes	PREDICTED: transcription factor PCL1 [Vitis vinifera]	GO:0007623|circadian rhythm;GO:0042753|positive regulation of circadian rhythm;GO:0006351|transcription, DNA-templated;	GO:0005634|nucleus;	GO:0003677|DNA binding;GO:0003700|transcription factor activity, sequence-specific DNA binding;	.
Achn300771	151.357	307.358	-1.02197	0.00609984	0.0436215	yes	transcription factor, putative [Ricinus communis]	GO:0009908|flower development;GO:0010088|phloem development;GO:0045893|positive regulation of transcription, DNA-templated;GO:0006355|regulation of transcription, DNA-templated;GO:0006351|transcription, DNA-templated;GO:0010089|xylem development;	GO:0005634|nucleus;	GO:0003677|DNA binding;GO:0003700|transcription factor activity, sequence-specific DNA binding;	.
Achn190381	215.748	601.58	-1.47941	4.83634e-05	0.000849995	yes	PREDICTED: protein trichome birefringence-like [Sesamum indicum]	GO:0030244|cellulose biosynthetic process;GO:0045489|pectin biosynthetic process;GO:0009827|plant-type cell wall modification;	GO:0005768|endosome;GO:0005794|Golgi apparatus;GO:0016021|integral component of membrane;GO:0005802|trans-Golgi network;	GO:0016413|O-acetyltransferase activity;	.
Achn064891	115.925	262.3	-1.17803	0.00100681	0.0105011	yes	PREDICTED: proline-rich receptor-like protein kinase PERK3 [Erythranthe guttatus]	GO:0030154|cell differentiation;GO:0042335|cuticle development;GO:0046777|protein autophosphorylation;GO:0010068|protoderm histogenesis;	GO:0016021|integral component of membrane;GO:0005886|plasma membrane;	GO:0005524|ATP binding;GO:0016301|kinase activity;GO:0004674|protein serine/threonine kinase activity;	.
Achn376801	354.208	105.389	1.74888	7.36549e-05	0.00121613	yes	PREDICTED: dCTP pyrophosphatase 1-like [Nicotiana sylvestris]	GO:0009143|nucleoside triphosphate catabolic process;GO:0051289|protein homotetramerization;	GO:0005829|cytosol;	GO:0047840|dCTP diphosphatase activity;GO:0000287|magnesium ion binding;GO:0047429|nucleoside-triphosphate diphosphatase activity;GO:0032556|pyrimidine deoxyribonucleotide binding;	DCTPP1; dCTP diphosphatase [EC:3.6.1.12]
Achn216671	322.191	1064.02	-1.72353	1.1861e-07	4.83902e-06	yes	PREDICTED: IAA-amino acid hydrolase ILR1-like 4 [Vitis vinifera]	GO:0043171|peptide catabolic process;GO:0009611|response to wounding;	GO:0005783|endoplasmic reticulum;GO:0005788|endoplasmic reticulum lumen;GO:0005886|plasma membrane;	GO:0010179|IAA-Ala conjugate hydrolase activity;GO:0070573|metallodipeptidase activity;GO:0008270|zinc ion binding;	ILR1; IAA-amino acid hydrolase [EC:3.5.1.-]
Achn391051	21.2309	2.10715	3.3328	0.00201028	0.0182572	yes	PREDICTED: cytochrome P450 CYP749A22-like [Prunus mume]	.	GO:0016021|integral component of membrane;	GO:0020037|heme binding;GO:0005506|iron ion binding;GO:0004497|monooxygenase activity;GO:0016705|oxidoreductase activity, acting on paired donors, with incorporation or reduction of molecular oxygen;	.
Achn009041	3.8063	80.2343	-4.39776	4.50768e-11	4.16233e-09	yes	hypothetical protein CISIN_1g027547mg [Citrus sinensis]	.	.	.	.
Achn309701	251.974	34.2151	2.88057	5.81653e-10	4.32656e-08	yes	Uncharacterized protein TCM_027550 [Theobroma cacao]	.	.	.	.
Achn014171	12.3054	78.7992	-2.67889	2.47772e-06	6.71526e-05	yes	hypothetical protein PHAVU_008G286500g [Phaseolus vulgaris]	GO:0006397|mRNA processing;GO:0051028|mRNA transport;GO:1901000|regulation of response to salt stress;GO:2000070|regulation of response to water deprivation;GO:0008380|RNA splicing;GO:0010228|vegetative to reproductive phase transition of meristem;	GO:0005829|cytosol;GO:0005634|nucleus;GO:0005681|spliceosomal complex;	GO:0000166|nucleotide binding;GO:0003723|RNA binding;	MSI; RNA-binding protein Musashi
Achn361271	6.17587	59.5028	-3.26824	1.65155e-06	4.76942e-05	yes	conserved hypothetical protein [Ricinus communis]	GO:0009658|chloroplast organization;GO:0010274|hydrotropism;	GO:0032541|cortical endoplasmic reticulum;GO:0005737|cytoplasm;GO:0005783|endoplasmic reticulum;GO:0005789|endoplasmic reticulum membrane;GO:0016020|membrane;	.	.
Achn152801	93.4989	269.245	-1.5259	2.15861e-05	0.00043137	yes	hypothetical protein VITISV_036799 [Vitis vinifera]	GO:0048870|cell motility;GO:0030837|negative regulation of actin filament polymerization;GO:0050764|regulation of phagocytosis;GO:0030587|sorocarp development;	GO:0005737|cytoplasm;	GO:0045159|myosin II binding;	.
Achn227111	144.951	379.144	-1.38719	0.00284952	0.023825	yes	PREDICTED: uncharacterized protein LOC100256691 [Vitis vinifera]	.	.	.	.
Achn263561	2662.51	1256.71	1.08314	0.00075253	0.00837737	yes	Tubulin beta-1 chain [Auxenochlorella protothecoides]	GO:0007017|microtubule-based process;	GO:0005737|cytoplasm;GO:0005874|microtubule;	GO:0005525|GTP binding;GO:0003924|GTPase activity;GO:0005200|structural constituent of cytoskeleton;	TUBB; tubulin beta
Achn325851	123.568	402.967	-1.70535	0.000153074	0.00225834	yes	PREDICTED: peptidyl-prolyl cis-trans isomerase CYP37, chloroplastic [Jatropha curcas]	GO:0006457|protein folding;GO:0000209|protein polyubiquitination;	GO:0009507|chloroplast;GO:0009534|chloroplast thylakoid;GO:0009543|chloroplast thylakoid lumen;GO:0009535|chloroplast thylakoid membrane;GO:0005634|nucleus;GO:0009579|thylakoid;GO:0031977|thylakoid lumen;	GO:0003755|peptidyl-prolyl cis-trans isomerase activity;GO:0034450|ubiquitin-ubiquitin ligase activity;	.
Achn139981	0	7.92152	#NAME?	0.00683953	0.0476277	yes	PREDICTED: protein Jade-1 [Cucumis sativus]	GO:0043966|histone H3 acetylation;GO:0045893|positive regulation of transcription, DNA-templated;GO:1901796|regulation of signal transduction by p53 class mediator;GO:0006351|transcription, DNA-templated;	GO:0005737|cytoplasm;GO:0070776|MOZ/MORF histone acetyltransferase complex;GO:0005654|nucleoplasm;GO:0005634|nucleus;	GO:0003677|DNA binding;GO:0008270|zinc ion binding;	BRPF1; bromodomain and PHD finger-containing protein 1
Achn177731	55.0031	146.666	-1.41494	0.00513997	0.0381464	yes	.	.	.	.	.
Achn277841	1214.79	438.009	1.47167	3.71005e-05	0.000682594	yes	bkdB [Gossypium arboreum]	.	GO:0005759|mitochondrial matrix;	GO:0003863|3-methyl-2-oxobutanoate dehydrogenase (2-methylpropanoyl-transferring) activity;	BCKDHB, bkdA2; 2-oxoisovalerate dehydrogenase E1 component beta subunit [EC:1.2.4.4]
Achn188801	5.24304	43.5976	-3.05577	0.00307309	0.0253418	yes	PREDICTED: aluminum-activated malate transporter 9-like [Jatropha curcas]	GO:0015743|malate transport;	GO:0016021|integral component of membrane;GO:0009705|plant-type vacuole membrane;	GO:0005253|anion channel activity;GO:0015140|malate transmembrane transporter activity;	.
Achn350501	26.0749	222.934	-3.09588	1.13694e-12	1.38387e-10	yes	obtusifoliol-14-demethylase [Nicotiana tabacum]	GO:0016126|sterol biosynthetic process;	GO:0005783|endoplasmic reticulum;GO:0005794|Golgi apparatus;GO:0016021|integral component of membrane;GO:0005886|plasma membrane;	GO:0020037|heme binding;GO:0005506|iron ion binding;GO:0008168|methyltransferase activity;GO:0008398|sterol 14-demethylase activity;	CYP51; sterol 14-demethylase [EC:1.14.13.70]
Achn336411	13.1857	249.528	-4.24215	2.64183e-09	1.64868e-07	yes	PREDICTED: cytochrome P450 86A8-like [Erythranthe guttatus]	GO:0006631|fatty acid metabolic process;	GO:0016021|integral component of membrane;	GO:0018685|alkane 1-monooxygenase activity;GO:0070330|aromatase activity;GO:0020037|heme binding;GO:0005506|iron ion binding;	CYP86A4S; fatty acid omega-hydroxylase [EC:1.14.-.-]
Achn065751	1.99193	64.3531	-5.01377	0.000393647	0.00494467	yes	PREDICTED: uncharacterized protein LOC104110377 [Nicotiana tomentosiformis]	.	.	.	.
Achn021761	100.373	235.437	-1.22996	0.000749629	0.00836087	yes	PREDICTED: uncharacterized protein LOC104882283 [Vitis vinifera]	GO:0006974|cellular response to DNA damage stimulus;GO:0051321|meiotic cell cycle;	GO:0005634|nucleus;	GO:0005524|ATP binding;GO:0003677|DNA binding;GO:0004674|protein serine/threonine kinase activity;	ATM, TEL1; ataxia telangiectasia mutated family protein [EC:2.7.11.1]
Achn200591	23.2088	84.692	-1.86755	0.00108191	0.0111196	yes	unnamed protein product [Coffea canephora]	GO:0071555|cell wall organization;GO:0010192|mucilage biosynthetic process;GO:0048359|mucilage metabolic process involved in seed coat development;	GO:0005794|Golgi apparatus;GO:0000139|Golgi membrane;GO:0016021|integral component of membrane;	GO:0047259|glucomannan 4-beta-mannosyltransferase activity;GO:0051753|mannan synthase activity;	CSLA; beta-mannan synthase [EC:2.4.1.32]
Achn169641	297.142	125.449	1.24405	0.00088668	0.00948182	yes	PREDICTED: uncharacterized protein LOC105156720 [Sesamum indicum]	.	.	.	.
Achn113661	70.306	149.032	-1.0839	0.00691119	0.0480472	yes	PREDICTED: 39S ribosomal protein L47, mitochondrial-like isoform X1 [Populus euphratica]	GO:0032543|mitochondrial translation;	GO:0005762|mitochondrial large ribosomal subunit;GO:0005739|mitochondrion;	GO:0003735|structural constituent of ribosome;	MRPL47, NCM1; large subunit ribosomal protein L47
Achn081191	66.9023	13.3359	2.32674	0.000160333	0.00234848	yes	unnamed protein product [Coffea canephora]	GO:0009651|response to salt stress;	GO:0016020|membrane;	GO:0004430|1-phosphatidylinositol 4-kinase activity;GO:0005524|ATP binding;	UBC; ubiquitin C
Achn264251	822.434	340.835	1.27082	0.000264078	0.00355841	yes	PREDICTED: scarecrow-like protein 14 [Nicotiana tomentosiformis]	GO:0045893|positive regulation of transcription, DNA-templated;GO:0006355|regulation of transcription, DNA-templated;GO:0009410|response to xenobiotic stimulus;GO:0006351|transcription, DNA-templated;	GO:0005829|cytosol;GO:0005634|nucleus;	GO:0043565|sequence-specific DNA binding;GO:0003700|transcription factor activity, sequence-specific DNA binding;	.
Achn050151	1059.36	423.311	1.32341	0.000863196	0.00927242	yes	PREDICTED: protein phosphatase 2C 16-like [Sesamum indicum]	.	.	GO:0046872|metal ion binding;GO:0004722|protein serine/threonine phosphatase activity;	PP2C; protein phosphatase 2C [EC:3.1.3.16]
Achn184001	72.4548	7.32629	3.30593	0.00421983	0.0327535	yes	PREDICTED: O-acyltransferase WSD1 isoform X1 [Vitis vinifera]	GO:0019432|triglyceride biosynthetic process;GO:0010025|wax biosynthetic process;	GO:0005783|endoplasmic reticulum;GO:0005789|endoplasmic reticulum membrane;GO:0016021|integral component of membrane;GO:0005886|plasma membrane;	GO:0004144|diacylglycerol O-acyltransferase activity;GO:0047196|long-chain-alcohol O-fatty-acyltransferase activity;	WSD1; wax-ester synthase / diacylglycerol O-acyltransferase [EC:2.3.1.75 2.3.1.20]
Achn278241	272.929	671.614	-1.29911	0.00113212	0.011539	yes	hypothetical protein SOVF_060860 [Spinacia oleracea]	.	.	.	.
Achn017471	58.8138	13.4129	2.13253	0.000398135	0.00499253	yes	PREDICTED: bidirectional sugar transporter N3-like [Nicotiana tomentosiformis]	GO:0015770|sucrose transport;	GO:0016021|integral component of membrane;GO:0005887|integral component of plasma membrane;	GO:0008515|sucrose transmembrane transporter activity;GO:0051119|sugar transmembrane transporter activity;	SLC50A, SWEET; solute carrier family 50 (sugar transporter)
Achn131531	48.1952	528.353	-3.45454	2.5233e-05	0.000494191	yes	PREDICTED: serine carboxypeptidase II-3-like [Vitis vinifera]	.	.	GO:0004185|serine-type carboxypeptidase activity;	.
Achn063811	2.6984	27.4537	-3.34682	0.000161211	0.00235547	yes	hypothetical protein VITISV_031893 [Vitis vinifera]	.	GO:0005737|cytoplasm;	GO:0005524|ATP binding;GO:0016301|kinase activity;GO:0000287|magnesium ion binding;GO:0030955|potassium ion binding;GO:0004743|pyruvate kinase activity;	.
Achn120291	37.4426	206.949	-2.46652	8.63663e-10	6.07616e-08	yes	PREDICTED: beta-fructofuranosidase, insoluble isoenzyme 1-like [Citrus sinensis]	GO:0005975|carbohydrate metabolic process;	GO:0005618|cell wall;GO:0005576|extracellular region;	GO:0004575|sucrose alpha-glucosidase activity;	.
Achn083971	136.529	26.4481	2.36797	9.47305e-07	2.94344e-05	yes	Transmembrane amino acid transporter family protein isoform 3 [Theobroma cacao]	GO:0003333|amino acid transmembrane transport;GO:0015812|gamma-aminobutyric acid transport;	GO:0016021|integral component of membrane;GO:0005886|plasma membrane;	GO:0015171|amino acid transmembrane transporter activity;GO:0015185|gamma-aminobutyric acid transmembrane transporter activity;	.
Achn249931	10.2695	61.0692	-2.57208	3.60536e-05	0.000668342	yes	unnamed protein product [Coffea canephora]	GO:0000911|cytokinesis by cell plate formation;GO:0052096|formation by symbiont of syncytium involving giant cell for nutrient acquisition from host;GO:0000226|microtubule cytoskeleton organization;GO:0046785|microtubule polymerization;GO:0007067|mitotic nuclear division;GO:0000280|nuclear division;GO:0009624|response to nematode;	GO:0055028|cortical microtubule;GO:0005874|microtubule;GO:0005634|nucleus;GO:0009524|phragmoplast;GO:0009574|preprophase band;	GO:0008017|microtubule binding;	PRC1; protein regulator of cytokinesis 1
Achn044411	0.706474	14.4327	-4.35257	0.00146804	0.0141408	yes	PREDICTED: chromatin assembly factor 1 subunit FAS1 [Vitis vinifera]	GO:0008283|cell proliferation;GO:0016569|covalent chromatin modification;GO:0006325|chromatin organization;GO:0006310|DNA recombination;GO:0006260|DNA replication;GO:0000724|double-strand break repair via homologous recombination;GO:0031507|heterochromatin assembly;GO:0048366|leaf development;GO:0006334|nucleosome assembly;GO:0009555|pollen development;GO:0045787|positive regulation of cell cycle…	GO:0033186|CAF-1 complex;GO:0005634|nucleus;	GO:0042393|histone binding;	CHAF1A; chromatin assembly factor 1 subunit A
Achn346301	30.3638	312.537	-3.3636	6.10666e-18	1.75014e-15	yes	unknown [Populus trichocarpa]	GO:0006355|regulation of transcription, DNA-templated;GO:0006351|transcription, DNA-templated;	GO:0005634|nucleus;	GO:0003677|DNA binding;GO:0003700|transcription factor activity, sequence-specific DNA binding;	.
Achn008121	2024.23	449.958	2.16951	4.7161e-08	2.13719e-06	yes	unnamed protein product [Coffea canephora]	GO:0005975|carbohydrate metabolic process;GO:0006952|defense response;	.	GO:0042973|glucan endo-1,3-beta-D-glucosidase activity;	.
Achn223171	62.107	193.953	-1.64288	2.3557e-05	0.000466955	yes	PREDICTED: galactose oxidase [Jatropha curcas]	.	GO:0005576|extracellular region;	GO:0045480|galactose oxidase activity;GO:0046872|metal ion binding;	GAOA; galactose oxidase [EC:1.1.3.9]
Achn047281	17.8999	199.368	-3.47741	1.37255e-05	0.000294034	yes	PREDICTED: protein trichome birefringence-like 39 [Vitis vinifera]	GO:0071554|cell wall organization or biogenesis;	GO:0005794|Golgi apparatus;GO:0016021|integral component of membrane;GO:0009506|plasmodesma;GO:0005773|vacuole;	GO:0016413|O-acetyltransferase activity;	.
Achn061121	37.9697	120.455	-1.66557	0.000135378	0.00202711	yes	PREDICTED: pentatricopeptide repeat-containing protein At3g24000, mitochondrial-like [Vitis vinifera]	.	.	GO:0008270|zinc ion binding;	.
Achn357531	136.595	49.9985	1.44995	0.00112028	0.0114341	yes	PREDICTED: hyoscyamine 6-dioxygenase-like [Sesamum indicum]	GO:0010041|response to iron(III) ion;	GO:0005737|cytoplasm;	GO:0033760|2'-deoxymugineic-acid 2'-dioxygenase activity;GO:0031418|L-ascorbic acid binding;GO:0046872|metal ion binding;	.
Achn133481	411.11	88.4904	2.21593	1.22902e-07	5.00718e-06	yes	unnamed protein product [Coffea canephora]	GO:0042254|ribosome biogenesis;	GO:0072686|mitotic spindle;GO:0044732|mitotic spindle pole body;GO:0005730|nucleolus;GO:0005634|nucleus;	GO:0005525|GTP binding;GO:0003924|GTPase activity;	.
Achn390871	186.795	461.869	-1.30603	0.00535566	0.0394292	yes	PREDICTED: 14-3-3-like protein GF14 iota [Jatropha curcas]	GO:0032259|methylation;	GO:0005789|endoplasmic reticulum membrane;GO:0005768|endosome;GO:0005794|Golgi apparatus;GO:0016021|integral component of membrane;GO:0005802|trans-Golgi network;GO:0005774|vacuolar membrane;	GO:0008757|S-adenosylmethionine-dependent methyltransferase activity;	.
Achn198841	12.9893	77.2631	-2.57246	2.19963e-06	6.06103e-05	yes	hypothetical protein CICLE_v10026756mg [Citrus clementina]	.	GO:0005737|cytoplasm;GO:0005856|cytoskeleton;	.	.
Achn182121	6.07705	32.2455	-2.40765	0.00250027	0.0216103	yes	unnamed protein product [Coffea canephora]	.	.	.	.
Achn323131	2532.71	829.237	1.61083	0.000256579	0.00346688	yes	hypothetical protein POPTR_0011s13400g [Populus trichocarpa]	GO:0042631|cellular response to water deprivation;GO:0006811|ion transport;	GO:0009535|chloroplast thylakoid membrane;GO:0016021|integral component of membrane;GO:0009705|plant-type vacuole membrane;	GO:0005524|ATP binding;GO:0022891|substrate-specific transmembrane transporter activity;	.
Achn170411	136.054	412.421	-1.59993	2.69826e-05	0.000523293	yes	PREDICTED: NAC domain-containing protein 8 isoform X2 [Vitis vinifera]	GO:0000077|DNA damage checkpoint;GO:0040020|regulation of meiotic nuclear division;GO:0010332|response to gamma radiation;GO:0006351|transcription, DNA-templated;	GO:0005634|nucleus;	GO:0003677|DNA binding;GO:0003700|transcription factor activity, sequence-specific DNA binding;	.
Achn296621	50.9047	9.66533	2.39691	0.000268195	0.003604	yes	PREDICTED: serine/threonine-protein kinase CDL1-like [Jatropha curcas]	.	GO:0016021|integral component of membrane;	GO:0005524|ATP binding;GO:0004674|protein serine/threonine kinase activity;	.
Achn267781	7.18617	300.197	-5.38454	4.7172e-31	6.9475e-28	yes	hypothetical protein PHAVU_008G122400g [Phaseolus vulgaris]	.	GO:0016021|integral component of membrane;GO:0005886|plasma membrane;GO:0009506|plasmodesma;	GO:0005524|ATP binding;GO:0004672|protein kinase activity;	.
Achn281731	49.1092	153.885	-1.64778	0.000185519	0.00265146	yes	PREDICTED: embryogenesis-associated protein EMB8 isoform X1 [Nelumbo nucifera]	.	.	GO:0052689|carboxylic ester hydrolase activity;	.
Achn261201	3.75872	53.4582	-3.8301	4.30524e-08	1.96613e-06	yes	hypothetical protein CISIN_1g015244mg [Citrus sinensis]	GO:0051603|proteolysis involved in cellular protein catabolic process;	GO:0005576|extracellular region;	GO:0004185|serine-type carboxypeptidase activity;	SCPL-II; serine carboxypeptidase-like clade II [EC:3.4.16.-]
Achn320851	24.5296	81.0595	-1.72446	0.00100348	0.0104743	yes	Uncharacterized protein isoform 1 [Theobroma cacao]	GO:0006913|nucleocytoplasmic transport;GO:0009651|response to salt stress;	GO:0009507|chloroplast;GO:0005783|endoplasmic reticulum;GO:0005635|nuclear envelope;GO:0031965|nuclear membrane;GO:0009524|phragmoplast;GO:0005819|spindle;GO:0005774|vacuolar membrane;	GO:0005096|GTPase activator activity;	.
Achn021491	8.05125	75.7517	-3.23399	9.02656e-05	0.00143412	yes	unnamed protein product [Coffea canephora]	.	GO:0016021|integral component of membrane;	GO:0020037|heme binding;GO:0005506|iron ion binding;GO:0004497|monooxygenase activity;GO:0016705|oxidoreductase activity, acting on paired donors, with incorporation or reduction of molecular oxygen;	.
Achn171341	1.76557	30.8976	-4.12929	7.39007e-06	0.000175409	yes	.	.	.	.	.
Achn381951	146.69	352.23	-1.26375	0.000203371	0.00286489	yes	hypothetical protein VITISV_037753 [Vitis vinifera]	GO:0005975|carbohydrate metabolic process;GO:0006952|defense response;	GO:0046658|anchored component of plasma membrane;	GO:0042973|glucan endo-1,3-beta-D-glucosidase activity;GO:0004553|hydrolase activity, hydrolyzing O-glycosyl compounds;GO:0030247|polysaccharide binding;	.
Achn029191	2788.83	896.7	1.63696	4.40934e-07	1.52443e-05	yes	PREDICTED: uncharacterized protein LOC100267814 [Vitis vinifera]	GO:0017038|protein import;	GO:0042597|periplasmic space;	.	tolB; TolB protein
Achn203341	37743.5	2678.39	3.81679	5.68825e-05	0.000978698	yes	hypothetical protein CICLE_v10027981mg [Citrus clementina]	.	.	GO:0005524|ATP binding;	.
Achn139731	11.7777	171.199	-3.86154	0.000792084	0.00872211	yes	PREDICTED: putative callose synthase 8 [Nicotiana sylvestris]	GO:0006075|(1->3)-beta-D-glucan biosynthetic process;GO:0071555|cell wall organization;GO:0008360|regulation of cell shape;	GO:0000148|1,3-beta-D-glucan synthase complex;GO:0016021|integral component of membrane;	GO:0003843|1,3-beta-D-glucan synthase activity;	CALS; callose synthase [EC:2.4.1.-]
Achn002381	85.4091	180.028	-1.07576	0.00446435	0.0342542	yes	kinase family protein [Populus trichocarpa]	.	GO:0016021|integral component of membrane;GO:0005886|plasma membrane;	GO:0005524|ATP binding;GO:0004674|protein serine/threonine kinase activity;	.
Achn107211	33.7657	6.41079	2.39698	0.00244647	0.0212138	yes	PREDICTED: U-box domain-containing protein 27 [Vitis vinifera]	GO:0010200|response to chitin;	.	GO:0016874|ligase activity;GO:0004842|ubiquitin-protein transferase activity;	.
Achn003961	81.8499	173.953	-1.08764	0.00505551	0.0376524	yes	PREDICTED: uncharacterized protein LOC104456935 [Eucalyptus grandis]	.	.	.	.
Achn133691	62.6646	233.684	-1.89884	2.16377e-06	5.99326e-05	yes	Tetratricopetide-repeat thioredoxin-like 1 isoform 1 [Theobroma cacao]	GO:0009738|abscisic acid-activated signaling pathway;GO:0045454|cell redox homeostasis;GO:0009789|positive regulation of abscisic acid-activated signaling pathway;GO:0009737|response to abscisic acid;GO:0006970|response to osmotic stress;GO:0009651|response to salt stress;	GO:0005623|cell;	.	.
Achn329641	199.82	682.673	-1.77249	4.92044e-07	1.67557e-05	yes	lactate dehydrogenase [Camellia sinensis]	GO:0005975|carbohydrate metabolic process;GO:0019752|carboxylic acid metabolic process;	GO:0005737|cytoplasm;	GO:0004459|L-lactate dehydrogenase activity;	.
Achn179011	17.4887	227.018	-3.69831	0.0020139	0.0182643	yes	aquaporin protein 23 [Camellia sinensis]	GO:0009992|cellular water homeostasis;GO:0034220|ion transmembrane transport;	GO:0005887|integral component of plasma membrane;GO:0009506|plasmodesma;GO:0005773|vacuole;	GO:0015254|glycerol channel activity;GO:0015250|water channel activity;	.
Achn102641	333.501	157.668	1.0808	0.00409424	0.0319979	yes	unnamed protein product [Coffea canephora]	GO:0000184|nuclear-transcribed mRNA catabolic process, nonsense-mediated decay;GO:0010501|RNA secondary structure unwinding;GO:0006364|rRNA processing;	GO:0005739|mitochondrion;GO:0005634|nucleus;GO:0005773|vacuole;	GO:0005524|ATP binding;GO:0004004|ATP-dependent RNA helicase activity;GO:0003723|RNA binding;	DDX5, DBP2; ATP-dependent RNA helicase DDX5/DBP2 [EC:3.6.4.13]
Achn319721	38.3016	148.532	-1.9553	2.70493e-06	7.2499e-05	yes	PREDICTED: monocopper oxidase-like protein SKS1 [Sesamum indicum]	GO:0009932|cell tip growth;	GO:0031225|anchored component of membrane;GO:0046658|anchored component of plasma membrane;GO:0048046|apoplast;GO:0005618|cell wall;GO:0016020|membrane;GO:0009505|plant-type cell wall;GO:0005886|plasma membrane;GO:0009506|plasmodesma;GO:0005774|vacuolar membrane;	GO:0005507|copper ion binding;GO:0016722|oxidoreductase activity, oxidizing metal ions;	.
Achn167951	3.04981	51.5844	-4.08015	1.41885e-07	5.70173e-06	yes	Plant invertase/pectin methylesterase inhibitor superfamily protein [Theobroma cacao]	.	.	GO:0004857|enzyme inhibitor activity;	.
Achn020951	67.9412	365.089	-2.42589	1.04287e-10	9.00847e-09	yes	PREDICTED: peptidyl-prolyl cis-trans isomerase FKBP16-3, chloroplastic [Prunus mume]	GO:0061077|chaperone-mediated protein folding;	GO:0009507|chloroplast;GO:0009570|chloroplast stroma;GO:0009534|chloroplast thylakoid;GO:0009543|chloroplast thylakoid lumen;GO:0005789|endoplasmic reticulum membrane;GO:0009579|thylakoid;GO:0031977|thylakoid lumen;	GO:0005528|FK506 binding;GO:0003755|peptidyl-prolyl cis-trans isomerase activity;	E5.2.1.8; peptidylprolyl isomerase [EC:5.2.1.8]
Achn171761	0.706474	21.6118	-4.93504	3.93011e-05	0.00071637	yes	PREDICTED: putative leucine-rich repeat-containing protein DDB_G0290503 [Sesamum indicum]	.	.	.	.
Achn359441	0	8.77578	#NAME?	0.00414737	0.0323017	yes	PREDICTED: protein LONGIFOLIA 1-like [Nelumbo nucifera]	GO:0051513|regulation of monopolar cell growth;	GO:0005829|cytosol;GO:0005634|nucleus;	.	.
Achn122031	303.354	1136.93	-1.90607	1.32014e-09	8.84046e-08	yes	unnamed protein product [Vitis vinifera]	GO:0007623|circadian rhythm;GO:0010031|circumnutation;GO:0009908|flower development;GO:0010629|negative regulation of gene expression;GO:0000160|phosphorelay signal transduction system;GO:0006355|regulation of transcription, DNA-templated;GO:0006351|transcription, DNA-templated;	GO:0005634|nucleus;	GO:0003677|DNA binding;GO:0003700|transcription factor activity, sequence-specific DNA binding;	TOC1, APRR1; pseudo-response regulator 1
Achn061331	94.9699	6.90599	3.78155	1.47804e-08	7.61138e-07	yes	PREDICTED: myb-related protein Zm38-like [Nelumbo nucifera]	.	.	.	.
Achn030941	793.601	50.8008	3.96549	3.10853e-09	1.92363e-07	yes	PREDICTED: F-box protein At1g61340 [Jatropha curcas]	GO:0016567|protein ubiquitination;	GO:0005634|nucleus;	.	.
Achn137151	46.3138	172.949	-1.90084	2.54129e-06	6.8487e-05	yes	PREDICTED: probable inactive receptor kinase At5g10020 [Vitis vinifera]	.	GO:0005829|cytosol;GO:0016021|integral component of membrane;GO:0005886|plasma membrane;	GO:0005524|ATP binding;GO:0004672|protein kinase activity;	.
Achn172831	31.2631	98.1123	-1.64997	0.000435304	0.00539205	yes	PREDICTED: transcription factor DIVARICATA [Jatropha curcas]	GO:0048262|determination of dorsal/ventral asymmetry;GO:0009908|flower development;GO:0006355|regulation of transcription, DNA-templated;GO:0006351|transcription, DNA-templated;	GO:0005634|nucleus;	GO:0003677|DNA binding;	.
Achn174851	255.165	11.099	4.52292	1.84696e-14	3.03934e-12	yes	hypothetical protein [Ilex paraguariensis]	.	.	.	.
Achn375901	44.3872	115.907	-1.38476	0.0011637	0.0117996	yes	unnamed protein product [Coffea canephora]	GO:0046283|anthocyanin-containing compound metabolic process;GO:0010204|defense response signaling pathway, resistance gene-independent;GO:0042742|defense response to bacterium;GO:0009626|plant-type hypersensitive response;GO:0006457|protein folding;	GO:0005783|endoplasmic reticulum;GO:0005788|endoplasmic reticulum lumen;GO:0005789|endoplasmic reticulum membrane;	GO:0005509|calcium ion binding;GO:0030246|carbohydrate binding;	CALR; calreticulin
Achn055741	12.079	49.4507	-2.03349	0.000791216	0.00871581	yes	PREDICTED: receptor-like protein kinase FERONIA [Vitis vinifera]	GO:0009738|abscisic acid-activated signaling pathway;GO:0009742|brassinosteroid mediated signaling pathway;GO:0050832|defense response to fungus;GO:0009873|ethylene-activated signaling pathway;GO:0009788|negative regulation of abscisic acid-activated signaling pathway;GO:0030308|negative regulation of cell growth;GO:0010483|pollen tube reception;GO:0009791|post-embryonic development;GO:0046777|pr…	GO:0043680|filiform apparatus;GO:0016021|integral component of membrane;GO:0005622|intracellular;GO:0016020|membrane;GO:0005886|plasma membrane;GO:0009506|plasmodesma;	GO:0005524|ATP binding;GO:0004672|protein kinase activity;GO:0004674|protein serine/threonine kinase activity;	.
Achn268541	10.2598	42.409	-2.04737	0.00169574	0.0159329	yes	PREDICTED: uncharacterized protein LOC104237238 [Nicotiana sylvestris]	.	.	.	.
Achn131081	3352.9	10044.8	-1.58297	2.15869e-07	8.14166e-06	yes	tetracycline transporter, putative [Ricinus communis]	GO:0055114|oxidation-reduction process;	GO:0009535|chloroplast thylakoid membrane;	GO:0005507|copper ion binding;GO:0009055|electron carrier activity;	.
Achn185221	24.0104	64.9532	-1.43574	0.00561788	0.04092	yes	hypothetical protein CISIN_1g0168361mg, partial [Citrus sinensis]	.	.	.	.
Achn012801	147.933	322.078	-1.12246	0.00107239	0.0110525	yes	PREDICTED: formin-like protein 6 [Vitis vinifera]	.	GO:0005618|cell wall;GO:0005737|cytoplasm;GO:0016021|integral component of membrane;GO:0005730|nucleolus;GO:0005634|nucleus;GO:0009524|phragmoplast;GO:0005886|plasma membrane;GO:0005819|spindle;	GO:0003779|actin binding;	.
Achn098081	128.972	391.58	-1.60225	0.000209375	0.00293583	yes	PREDICTED: putative inactive cadmium/zinc-transporting ATPase HMA3 [Vitis vinifera]	GO:0055069|zinc ion homeostasis;	GO:0005887|integral component of plasma membrane;GO:0043231|intracellular membrane-bounded organelle;GO:0005886|plasma membrane;	GO:0005524|ATP binding;GO:0015086|cadmium ion transmembrane transporter activity;GO:0008551|cadmium-exporting ATPase activity;GO:0019829|cation-transporting ATPase activity;GO:0046872|metal ion binding;GO:0005385|zinc ion transmembrane transporter activity;GO:0016463|zinc-exporting ATPase activity;	zntA; Cd2+/Zn2+-exporting ATPase [EC:3.6.3.3 3.6.3.5]
Achn048691	18.3086	95.2675	-2.37946	5.63581e-06	0.000137652	yes	PREDICTED: protein disulfide-isomerase [Nelumbo nucifera]	GO:0045454|cell redox homeostasis;	GO:0005788|endoplasmic reticulum lumen;	GO:0003756|protein disulfide isomerase activity;	.
Achn320621	227.923	735.04	-1.68927	0.00528743	0.0390244	yes	hypothetical protein EUGRSUZ_K00553 [Eucalyptus grandis]	GO:0008152|metabolic process;	GO:0005829|cytosol;GO:0005634|nucleus;	GO:0016787|hydrolase activity;	SDT1; pyrimidine and pyridine-specific 5'-nucleotidase [EC:3.1.3.-]
Achn131731	196.514	570.678	-1.53805	4.24752e-06	0.000106845	yes	PREDICTED: polyadenylate-binding protein RBP47-like [Vitis vinifera]	GO:0034605|cellular response to heat;GO:0006397|mRNA processing;	GO:0010494|cytoplasmic stress granule;GO:0005634|nucleus;	GO:0000166|nucleotide binding;GO:0008143|poly(A) binding;	.
Achn213731	677.363	2328.33	-1.7813	0.00110518	0.0112957	yes	PREDICTED: beta-glucosidase 44-like [Citrus sinensis]	GO:0005975|carbohydrate metabolic process;GO:1901657|glycosyl compound metabolic process;	GO:0005618|cell wall;GO:0022626|cytosolic ribosome;GO:0005576|extracellular region;GO:0009505|plant-type cell wall;	GO:0080081|4-methylumbelliferyl-beta-D-glucopyranoside beta-glucosidase activity;GO:0047668|amygdalin beta-glucosidase activity;GO:0080083|beta-gentiobiose beta-glucosidase activity;GO:0008422|beta-glucosidase activity;GO:0004567|beta-mannosidase activity;GO:0080079|cellobiose glucosidase activity;GO:0080082|esculin beta-glucosidase activity;GO:0046872|metal ion binding;	bglB; beta-glucosidase [EC:3.2.1.21]
Achn389731	41.8285	98.5357	-1.23616	0.00501835	0.0374514	yes	domain rearranged methyltransferase [Vitis amurensis]	GO:0050832|defense response to fungus;GO:0006306|DNA methylation;GO:0016458|gene silencing;GO:0051567|histone H3-K9 methylation;	GO:0005654|nucleoplasm;GO:0005634|nucleus;	GO:0003886|DNA (cytosine-5-)-methyltransferase activity;GO:0003677|DNA binding;GO:0009008|DNA-methyltransferase activity;	.
Achn382291	71.3681	221.425	-1.63346	0.000224049	0.00309985	yes	PREDICTED: rop guanine nucleotide exchange factor 1 [Vitis vinifera]	GO:0009860|pollen tube growth;GO:0080092|regulation of pollen tube growth;	GO:0016324|apical plasma membrane;GO:0005829|cytosol;	GO:0005089|Rho guanyl-nucleotide exchange factor activity;	.
Achn287721	23.8805	103.17	-2.11112	1.09488e-05	0.000245813	yes	PREDICTED: pentatricopeptide repeat-containing protein At1g09900-like [Vitis vinifera]	.	GO:0005739|mitochondrion;	.	.
Achn118151	227.757	16.499	3.78705	1.62968e-12	1.93564e-10	yes	unnamed protein product [Vitis vinifera]	GO:0098542|defense response to other organism;GO:0042343|indole glucosinolate metabolic process;GO:0044550|secondary metabolite biosynthetic process;	GO:0016021|integral component of membrane;GO:0016020|membrane;	GO:0020037|heme binding;GO:0005506|iron ion binding;GO:0016709|oxidoreductase activity, acting on paired donors, with incorporation or reduction of molecular oxygen, NAD(P)H as one donor, and incorporation of one atom of oxygen;	E1.14.-.-
Achn311691	0.353848	56.3213	-7.31441	2.59741e-12	2.98865e-10	yes	MYB13 [Malus domestica]	.	.	.	.
Achn215071	119.811	52.1393	1.20031	0.00591165	0.042638	yes	RING/U-box superfamily protein, putative [Theobroma cacao]	GO:0043161|proteasome-mediated ubiquitin-dependent protein catabolic process;	GO:0016021|integral component of membrane;	GO:0061630|ubiquitin protein ligase activity;GO:0008270|zinc ion binding;	.
Achn045801	56.5974	133.377	-1.23671	0.00281132	0.0235815	yes	unnamed protein product [Coffea canephora]	GO:0046777|protein autophosphorylation;	GO:0005886|plasma membrane;GO:0009506|plasmodesma;	GO:0005524|ATP binding;GO:0046872|metal ion binding;GO:0004674|protein serine/threonine kinase activity;	.
Achn148261	128.861	325.042	-1.33481	0.000856237	0.00921159	yes	PREDICTED: adenine/guanine permease AZG1 [Prunus mume]	GO:0015853|adenine transport;GO:0015854|guanine transport;GO:0006863|purine nucleobase transport;	GO:0016021|integral component of membrane;	GO:0005345|purine nucleobase transmembrane transporter activity;GO:0005215|transporter activity;	pbuG; putative MFS transporter, AGZA family, xanthine/uracil permease
Achn340851	25.3825	155.256	-2.61274	3.31283e-06	8.61278e-05	yes	unnamed protein product [Coffea canephora]	GO:0045036|protein targeting to chloroplast;	GO:0009707|chloroplast outer membrane;GO:0016021|integral component of membrane;GO:0009536|plastid;	GO:0005525|GTP binding;GO:0016817|hydrolase activity, acting on acid anhydrides;GO:0046872|metal ion binding;	.
Achn168711	3466.57	1048.54	1.72513	2.16795e-05	0.000432943	yes	PREDICTED: 3-ketoacyl-CoA thiolase 2, peroxisomal [Gossypium raimondii]	GO:0006635|fatty acid beta-oxidation;GO:0006633|fatty acid biosynthetic process;GO:0010111|glyoxysome organization;GO:0009695|jasmonic acid biosynthetic process;GO:0031408|oxylipin biosynthetic process;GO:0009789|positive regulation of abscisic acid-activated signaling pathway;GO:0009611|response to wounding;	GO:0009507|chloroplast;GO:0009514|glyoxysome;GO:0016020|membrane;GO:0005739|mitochondrion;GO:0005730|nucleolus;GO:0005777|peroxisome;GO:0005774|vacuolar membrane;	GO:0003988|acetyl-CoA C-acyltransferase activity;	ACAA1; acetyl-CoA acyltransferase 1 [EC:2.3.1.16]
Achn087811	78.2101	271.267	-1.79429	1.93097e-06	5.47436e-05	yes	PREDICTED: uncharacterized protein LOC100264337 [Vitis vinifera]	GO:0042538|hyperosmotic salinity response;GO:0009737|response to abscisic acid;GO:0009409|response to cold;GO:0009414|response to water deprivation;	GO:0016021|integral component of membrane;	.	.
Achn277141	49.9292	8.68003	2.52411	0.000149645	0.00221393	yes	PREDICTED: homeobox-leucine zipper protein HOX3-like [Glycine max]	GO:0006351|transcription, DNA-templated;	GO:0005634|nucleus;	GO:0043565|sequence-specific DNA binding;GO:0003700|transcription factor activity, sequence-specific DNA binding;	HD-ZIP; homeobox-leucine zipper protein
Achn136511	104.764	392.824	-1.90673	0.000452813	0.00557145	yes	PREDICTED: uncharacterized protein LOC104235712 [Nicotiana sylvestris]	.	.	.	.
Achn023561	1962.56	640.095	1.61638	3.6411e-06	9.32627e-05	yes	unnamed protein product [Vitis vinifera]	GO:0015995|chlorophyll biosynthetic process;GO:0015979|photosynthesis;	GO:0009507|chloroplast;GO:0009706|chloroplast inner membrane;GO:0009570|chloroplast stroma;GO:0010007|magnesium chelatase complex;GO:0005739|mitochondrion;	GO:0005524|ATP binding;GO:0016851|magnesium chelatase activity;	chlH, bchH; magnesium chelatase subunit H [EC:6.6.1.1]
Achn287601	24.0269	109.522	-2.1885	0.002308	0.020306	yes	PREDICTED: uncharacterized threonine-rich GPI-anchored glycoprotein PJ4664.02 isoform X2 [Eucalyptus grandis]	.	.	.	.
Achn122621	484.361	208.343	1.21712	0.000585043	0.00684122	yes	PREDICTED: uncharacterized protein LOC105140217 [Populus euphratica]	.	.	.	.
Achn333111	152.251	376.647	-1.30676	0.00174254	0.0162586	yes	PREDICTED: psbQ-like protein 2, chloroplastic [Pyrus x bretschneideri]	GO:0019684|photosynthesis, light reaction;GO:0009767|photosynthetic electron transport chain;GO:0006810|transport;	GO:0009507|chloroplast;GO:0009534|chloroplast thylakoid;GO:0009535|chloroplast thylakoid membrane;GO:0019898|extrinsic component of membrane;GO:0009344|nitrite reductase complex [NAD(P)H];GO:0009654|photosystem II oxygen evolving complex;	GO:0005509|calcium ion binding;GO:0045156|electron transporter, transferring electrons within the cyclic electron transport pathway of photosynthesis activity;	psbQ; photosystem II oxygen-evolving enhancer protein 3
Achn181901	37.3645	112.708	-1.59285	0.0005022	0.00608507	yes	PREDICTED: pollen-specific protein SF21-like isoform X3 [Nicotiana tomentosiformis]	GO:0007623|circadian rhythm;GO:0010031|circumnutation;GO:0048573|photoperiodism, flowering;GO:0009585|red, far-red light phototransduction;GO:0009909|regulation of flower development;GO:0010119|regulation of stomatal movement;GO:0009737|response to abscisic acid;GO:0009733|response to auxin;GO:0009409|response to cold;GO:0006351|transcription, DNA-templated;GO:0009826|unidimensional cell growth;	GO:0005634|nucleus;	GO:0003700|transcription factor activity, sequence-specific DNA binding;	.
Achn163661	22.7451	69.0672	-1.60245	0.00165304	0.0155815	yes	PREDICTED: early nodulin-like protein 2 [Sesamum indicum]	.	GO:0031225|anchored component of membrane;GO:0046658|anchored component of plasma membrane;GO:0048046|apoplast;GO:0009507|chloroplast;GO:0005886|plasma membrane;GO:0005773|vacuole;	GO:0009055|electron carrier activity;	.
Achn195641	24.9292	103.726	-2.05687	9.59941e-06	0.000219534	yes	PREDICTED: GDP-mannose transporter GONST4 isoform X2 [Vitis vinifera]	GO:0008643|carbohydrate transport;GO:0015780|nucleotide-sugar transport;	GO:0005794|Golgi apparatus;GO:0000139|Golgi membrane;GO:0016021|integral component of membrane;	.	.
Achn309111	1174.25	424.293	1.46861	1.1545e-05	0.00025627	yes	PREDICTED: F-box/kelch-repeat protein At1g67480 [Vitis vinifera]	GO:0016567|protein ubiquitination;	GO:0031463|Cul3-RING ubiquitin ligase complex;	.	.
Achn014891	0.327616	10.7259	-5.03295	0.00448382	0.0343588	yes	PREDICTED: pathogenesis-related protein 5 [Nelumbo nucifera]	GO:0031540|regulation of anthocyanin biosynthetic process;GO:0046686|response to cadmium ion;GO:0010224|response to UV-B;GO:0009615|response to virus;GO:0009627|systemic acquired resistance;	GO:0048046|apoplast;GO:0005618|cell wall;GO:0005773|vacuole;	.	.
Achn165431	66.1579	260.781	-1.97885	4.39433e-07	1.52355e-05	yes	Potassium/sodium hyperpolarization-activated cyclic nucleotide-gated channel 1 [Theobroma cacao]	.	.	.	.
Achn227701	9.25557	42.3557	-2.19416	0.000886953	0.00948182	yes	PREDICTED: protein DCL, chloroplastic [Nicotiana tomentosiformis]	.	GO:0009507|chloroplast;	.	.
Achn043561	424.235	194.546	1.12475	0.00126125	0.0125804	yes	PREDICTED: PLASMODESMATA CALLOSE-BINDING PROTEIN 3 [Sesamum indicum]	GO:0052543|callose deposition in cell wall;GO:0009408|response to heat;	GO:0031225|anchored component of membrane;GO:0046658|anchored component of plasma membrane;GO:0009505|plant-type cell wall;GO:0009506|plasmodesma;	GO:0001872|(1->3)-beta-D-glucan binding;GO:0004553|hydrolase activity, hydrolyzing O-glycosyl compounds;GO:0030247|polysaccharide binding;	.
Achn231681	7.26364	188.625	-4.69869	1.23837e-19	4.61741e-17	yes	unnamed protein product [Coffea canephora]	.	.	.	.
Achn262331	58.2378	172.195	-1.56402	8.20536e-05	0.00132364	yes	L-galactose-1-phosphate phosphatase [Actinidia deliciosa]	GO:0006021|inositol biosynthetic process;GO:0046855|inositol phosphate dephosphorylation;GO:0046854|phosphatidylinositol phosphorylation;	.	GO:0008934|inositol monophosphate 1-phosphatase activity;GO:0052832|inositol monophosphate 3-phosphatase activity;GO:0052833|inositol monophosphate 4-phosphatase activity;GO:0046872|metal ion binding;	.
Achn235751	104.946	223.926	-1.09338	0.0028267	0.0236812	yes	PREDICTED: pentatricopeptide repeat-containing protein At3g06430, chloroplastic [Vitis vinifera]	GO:0009793|embryo development ending in seed dormancy;GO:0009553|embryo sac development;GO:0009555|pollen development;GO:0048868|pollen tube development;	GO:0009507|chloroplast;	GO:0019843|rRNA binding;	.
Achn385901	19.6526	79.3409	-2.01335	8.30673e-05	0.0013378	yes	PREDICTED: pentatricopeptide repeat-containing protein At3g47530 [Vitis vinifera]	.	.	GO:0008270|zinc ion binding;	.
Achn358861	163.993	26.035	2.65511	1.66582e-08	8.4455e-07	yes	PREDICTED: uncharacterized protein LOC100780025 isoform 1 [Glycine max]	.	.	.	.
Achn123991	77.0773	5.85648	3.7182	0.000540857	0.00644478	yes	Nuclear factor Y, putative [Theobroma cacao]	GO:0045892|negative regulation of transcription, DNA-templated;GO:0006351|transcription, DNA-templated;	GO:0005634|nucleus;	GO:0003677|DNA binding;GO:0003700|transcription factor activity, sequence-specific DNA binding;	NFYA; nuclear transcription factor Y, alpha
Achn015411	218.685	51.8662	2.07599	1.06963e-05	0.000241248	yes	Uncharacterized protein TCM_038176 [Theobroma cacao]	.	.	.	.
Achn061451	615.412	135.148	2.18701	1.74106e-08	8.81178e-07	yes	ketoacyl-ACP synthase II [Camellia chekiangoleosa]	GO:0009631|cold acclimation;GO:0009793|embryo development ending in seed dormancy;GO:0006633|fatty acid biosynthetic process;GO:0006636|unsaturated fatty acid biosynthetic process;	GO:0009507|chloroplast;GO:0009570|chloroplast stroma;GO:0009536|plastid;	GO:0004315|3-oxoacyl-[acyl-carrier-protein] synthase activity;	fabF; 3-oxoacyl-[acyl-carrier-protein] synthase II [EC:2.3.1.179]
Achn111351	39.7969	93.7455	-1.23609	0.00696995	0.048353	yes	PREDICTED: pentatricopeptide repeat-containing protein At3g13160, mitochondrial-like [Prunus mume]	.	GO:0016020|membrane;GO:0005739|mitochondrion;	.	.
Achn240191	38.2382	290.545	-2.92567	1.12781e-07	4.62039e-06	yes	unnamed protein product [Coffea canephora]	GO:0042545|cell wall modification;GO:0050829|defense response to Gram-negative bacterium;GO:0045490|pectin catabolic process;	GO:0071944|cell periphery;GO:0005618|cell wall;GO:0005576|extracellular region;	GO:0045330|aspartyl esterase activity;GO:0030599|pectinesterase activity;GO:0046910|pectinesterase inhibitor activity;	E3.1.1.11; pectinesterase [EC:3.1.1.11]
Achn372151	10.5123	39.0583	-1.89354	0.0044085	0.033914	yes	PREDICTED: uncharacterized protein LOC103319302 [Prunus mume]	GO:0043101|purine-containing compound salvage;GO:0043097|pyrimidine nucleoside salvage;GO:0006220|pyrimidine nucleotide metabolic process;	GO:0005829|cytosol;GO:0005634|nucleus;	GO:0005524|ATP binding;GO:0004137|deoxycytidine kinase activity;GO:0008144|drug binding;GO:0019206|nucleoside kinase activity;GO:0042803|protein homodimerization activity;	DCK; deoxycitidine kinase [EC:2.7.1.74]
Achn251991	15.3802	106.228	-2.78801	2.28483e-08	1.13112e-06	yes	proton-dependent oligopeptide transport family protein [Populus trichocarpa]	GO:0010150|leaf senescence;GO:0015706|nitrate transport;GO:0055075|potassium ion homeostasis;GO:0010167|response to nitrate;	GO:0016021|integral component of membrane;GO:0005886|plasma membrane;	GO:0015112|nitrate transmembrane transporter activity;GO:0015293|symporter activity;	.
Achn034421	4493.39	1566.47	1.52029	8.09625e-05	0.00130823	yes	hypothetical protein EUGRSUZ_K02110 [Eucalyptus grandis]	GO:0070370|cellular heat acclimation;GO:0061077|chaperone-mediated protein folding;	GO:0005789|endoplasmic reticulum membrane;GO:0005634|nucleus;	GO:0005528|FK506 binding;GO:0003755|peptidyl-prolyl cis-trans isomerase activity;	FKBP4_5; FK506-binding protein 4/5 [EC:5.2.1.8]
Achn114021	26.7625	81.6956	-1.61005	0.0012455	0.0124702	yes	PREDICTED: uncharacterized protein LOC104248454 [Nicotiana sylvestris]	GO:0006412|translation;	GO:0005840|ribosome;	GO:0003735|structural constituent of ribosome;	RP-S21, MRPS21, rpsU; small subunit ribosomal protein S21
Achn266731	585.759	231.258	1.34081	0.000650881	0.00746296	yes	PREDICTED: uncharacterized protein LOC100252301 [Vitis vinifera]	.	GO:0005634|nucleus;	.	PPP1R7, SDS22; protein phosphatase 1 regulatory subunit 7
Achn052211	47.8458	180.576	-1.91614	0.00226635	0.0200293	yes	hypothetical protein CICLE_v10023365mg [Citrus clementina]	.	GO:0005874|microtubule;	.	SPR1; protein SPIRAL1 and related proteins
Achn268811	73.6565	164.637	-1.16041	0.0036682	0.0292846	yes	PREDICTED: transcription factor DIVARICATA [Sesamum indicum]	GO:0048262|determination of dorsal/ventral asymmetry;GO:0009908|flower development;GO:0006355|regulation of transcription, DNA-templated;GO:0006351|transcription, DNA-templated;	GO:0005634|nucleus;	GO:0003677|DNA binding;	.
Achn079561	25995.3	4880.51	2.41315	2.52487e-07	9.27338e-06	yes	heat shock protein 90 [Vitis pseudoreticulata]	GO:0006457|protein folding;GO:0006950|response to stress;	GO:0005737|cytoplasm;	GO:0005524|ATP binding;	htpG, HSP90A; molecular chaperone HtpG
Achn290931	36.5409	120.201	-1.71787	9.87604e-05	0.00155151	yes	PREDICTED: pentatricopeptide repeat-containing protein At3g09040, mitochondrial [Vitis vinifera]	.	GO:0005739|mitochondrion;	.	.
Achn270821	118.069	363.374	-1.62182	9.8546e-06	0.000223979	yes	PREDICTED: exportin-7 isoform X1 [Nelumbo nucifera]	GO:0006611|protein export from nucleus;	GO:0005737|cytoplasm;GO:0005643|nuclear pore;	GO:0005049|nuclear export signal receptor activity;GO:0008536|Ran GTPase binding;	XPO7, EXP7; exportin-7
Achn035591	663.159	171.457	1.95151	0.000581663	0.00681252	yes	PREDICTED: uncharacterized protein LOC104099571 [Nicotiana tomentosiformis]	.	.	.	.
Achn377681	292.199	88.7317	1.71943	9.25633e-05	0.00146541	yes	hypothetical protein VITISV_017373 [Vitis vinifera]	GO:0009737|response to abscisic acid;	GO:0005789|endoplasmic reticulum membrane;GO:0000139|Golgi membrane;GO:0016021|integral component of membrane;	GO:0052689|carboxylic ester hydrolase activity;GO:0008236|serine-type peptidase activity;	.
Achn220161	2.39457	27.085	-3.49965	0.000121593	0.00184811	yes	histone H3, expressed [Triticum aestivum]	.	GO:0000786|nucleosome;GO:0005634|nucleus;	GO:0003677|DNA binding;	.
Achn053361	785.849	1851.81	-1.23661	0.00344711	0.0277958	yes	PREDICTED: vegetative incompatibility protein HET-E-1 [Vitis vinifera]	.	.	GO:0005525|GTP binding;	.
Achn195871	28.3133	160.66	-2.50445	5.82249e-09	3.36289e-07	yes	Uncharacterized protein isoform 1 [Theobroma cacao]	GO:0015690|aluminum cation transport;GO:0070417|cellular response to cold;GO:0050832|defense response to fungus;GO:0055114|oxidation-reduction process;GO:1901141|regulation of lignin biosynthetic process;GO:0009646|response to absence of light;GO:0006979|response to oxidative stress;	GO:0031225|anchored component of membrane;GO:0046658|anchored component of plasma membrane;GO:0005886|plasma membrane;GO:0005773|vacuole;	GO:0009055|electron carrier activity;GO:0046872|metal ion binding;	.
Achn330891	131.248	355.851	-1.43898	3.70518e-05	0.000682551	yes	PREDICTED: uncharacterized protein LOC105631472 isoform X1 [Jatropha curcas]	GO:0006364|rRNA processing;	GO:0005737|cytoplasm;	GO:0004525|ribonuclease III activity;GO:0019843|rRNA binding;	K11145; ribonuclease III family protein [EC:3.1.26.-]
Achn001751	99.4172	270.081	-1.44183	5.98379e-05	0.00102001	yes	PREDICTED: probable transcriptional regulator SLK2, partial [Nelumbo nucifera]	GO:0030154|cell differentiation;GO:0009793|embryo development ending in seed dormancy;GO:0048467|gynoecium development;GO:1901001|negative regulation of response to salt stress;GO:0048481|ovule development;GO:0047484|regulation of response to osmotic stress;GO:0006355|regulation of transcription, DNA-templated;GO:0006351|transcription, DNA-templated;	GO:0005634|nucleus;	.	.
Achn128721	14.2973	76.4118	-2.41805	5.28493e-06	0.000129944	yes	PREDICTED: LOW QUALITY PROTEIN: probably inactive leucine-rich repeat receptor-like protein kinase At5g06940 [Vitis vinifera]	.	GO:0016021|integral component of membrane;	GO:0005524|ATP binding;GO:0004672|protein kinase activity;	.
Achn383831	68.0049	370.95	-2.44751	0.00311602	0.0256098	yes	PREDICTED: 36.4 kDa proline-rich protein [Vitis vinifera]	GO:0009788|negative regulation of abscisic acid-activated signaling pathway;GO:0009725|response to hormone;GO:0009651|response to salt stress;GO:0009744|response to sucrose;	GO:0016021|integral component of membrane;	GO:0004872|receptor activity;	.
Achn101711	129.091	724.603	-2.4888	0.000797561	0.00876276	yes	Annexin-like protein RJ4 isoform 2 [Theobroma cacao]	.	.	GO:0005509|calcium ion binding;GO:0005544|calcium-dependent phospholipid binding;	.
Achn159811	366.947	2114.81	-2.52688	0.000886715	0.00948182	yes	PREDICTED: uncharacterized protein LOC100252479 [Vitis vinifera]	GO:0006122|mitochondrial electron transport, ubiquinol to cytochrome c;	GO:0005750|mitochondrial respiratory chain complex III;	.	.
Achn237531	126.172	276.886	-1.1339	0.00123053	0.0123497	yes	PREDICTED: anthranilate synthase beta subunit 1, chloroplastic-like [Nicotiana tomentosiformis]	GO:0008652|cellular amino acid biosynthetic process;GO:0006541|glutamine metabolic process;GO:0010600|regulation of auxin biosynthetic process;GO:0000162|tryptophan biosynthetic process;	GO:0005950|anthranilate synthase complex;GO:0009507|chloroplast;GO:0005829|cytosol;	GO:0004049|anthranilate synthase activity;	trpG; anthranilate synthase component II [EC:4.1.3.27]
Achn292581	0	25.9664	#NAME?	3.6354e-07	1.28707e-05	yes	PREDICTED: uncharacterized protein LOC104881595 [Vitis vinifera]	.	.	.	.
Achn303561	115.217	254.382	-1.14264	0.00161408	0.0152581	yes	hypothetical protein VITISV_006556 [Vitis vinifera]	GO:0006355|regulation of transcription, DNA-templated;	.	GO:0003677|DNA binding;GO:0046872|metal ion binding;GO:0003700|transcription factor activity, sequence-specific DNA binding;	.
Achn171171	40.1794	122.48	-1.60802	0.000242269	0.00331149	yes	hypothetical protein VITISV_029872 [Vitis vinifera]	.	.	.	.
Achn281781	9.60453	43.2024	-2.16932	0.00138794	0.0135594	yes	PREDICTED: protein BRANCHLESS TRICHOME [Vitis vinifera]	GO:0010091|trichome branching;GO:0010090|trichome morphogenesis;	.	.	.
Achn098621	22.5877	348.739	-3.94854	4.36452e-07	1.51605e-05	yes	FASCICLIN-like arabinogalactan 2 [Theobroma cacao]	.	GO:0031225|anchored component of membrane;GO:0046658|anchored component of plasma membrane;GO:0016020|membrane;GO:0005886|plasma membrane;GO:0005774|vacuolar membrane;	.	.
Achn286381	52.3122	1.90763	4.77729	1.59134e-08	8.10979e-07	yes	soybean seed maturation polypeptides [Glycine max]	GO:0009790|embryo development;	.	.	.
Achn350041	192.744	79.7037	1.27397	0.00277701	0.0233847	yes	PREDICTED: serine/arginine-rich SC35-like splicing factor SCL33 [Jatropha curcas]	GO:0000398|mRNA splicing, via spliceosome;GO:0008380|RNA splicing;	GO:0005829|cytosol;GO:0016607|nuclear speck;GO:0005681|spliceosomal complex;	GO:0000166|nucleotide binding;GO:0003723|RNA binding;	FUSIP1; FUS-interacting serine-arginine-rich protein 1
Achn358211	11.5501	133.96	-3.53582	5.2416e-10	3.95888e-08	yes	PREDICTED: glucan endo-1,3-beta-glucosidase 13 [Vitis vinifera]	GO:0005975|carbohydrate metabolic process;GO:0071555|cell wall organization;GO:0006952|defense response;	GO:0031225|anchored component of membrane;GO:0046658|anchored component of plasma membrane;GO:0005576|extracellular region;GO:0009505|plant-type cell wall;GO:0005886|plasma membrane;	GO:0042973|glucan endo-1,3-beta-D-glucosidase activity;GO:0004553|hydrolase activity, hydrolyzing O-glycosyl compounds;GO:0030247|polysaccharide binding;	.
Achn271831	1766.28	33.0196	5.74124	1.97489e-23	1.23771e-20	yes	PREDICTED: galactinol synthase 2 [Nicotiana sylvestris]	GO:0006012|galactose metabolic process;	GO:0005737|cytoplasm;	GO:0047216|inositol 3-alpha-galactosyltransferase activity;GO:0046872|metal ion binding;	GOLS; inositol 3-alpha-galactosyltransferase [EC:2.4.1.123]
Achn016871	2.72219	20.0032	-2.87739	0.00385069	0.0304663	yes	ribonucleoside-diphosphate reductase small chain, putative [Ricinus communis]	GO:0009186|deoxyribonucleoside diphosphate metabolic process;GO:0009263|deoxyribonucleotide biosynthetic process;GO:0006260|DNA replication;	GO:0005971|ribonucleoside-diphosphate reductase complex;	GO:0046872|metal ion binding;GO:0004748|ribonucleoside-diphosphate reductase activity, thioredoxin disulfide as acceptor;	.
Achn241711	67.1702	12.6693	2.40649	0.000123585	0.0018726	yes	PREDICTED: protein trichome birefringence-like [Nelumbo nucifera]	GO:0030244|cellulose biosynthetic process;GO:0045489|pectin biosynthetic process;GO:0009827|plant-type cell wall modification;	GO:0005768|endosome;GO:0005794|Golgi apparatus;GO:0016021|integral component of membrane;GO:0005802|trans-Golgi network;	GO:0016413|O-acetyltransferase activity;	.
Achn283311	2079.29	460.985	2.1733	2.01979e-08	1.00498e-06	yes	PREDICTED: O-acyltransferase WSD1-like [Vitis vinifera]	GO:0019432|triglyceride biosynthetic process;GO:0010025|wax biosynthetic process;	GO:0005783|endoplasmic reticulum;GO:0005789|endoplasmic reticulum membrane;GO:0016021|integral component of membrane;GO:0005886|plasma membrane;	GO:0004144|diacylglycerol O-acyltransferase activity;GO:0047196|long-chain-alcohol O-fatty-acyltransferase activity;	WSD1; wax-ester synthase / diacylglycerol O-acyltransferase [EC:2.3.1.75 2.3.1.20]
Achn321851	64.5115	230.076	-1.83448	0.000830016	0.00902171	yes	hypothetical protein PRUPE_ppa011639mg [Prunus persica]	.	GO:0031225|anchored component of membrane;GO:0005886|plasma membrane;	.	.
Achn067711	40.3179	109.649	-1.4434	0.00114723	0.0116568	yes	PREDICTED: pentatricopeptide repeat-containing protein At2g21090 [Vitis vinifera]	GO:0009699|phenylpropanoid biosynthetic process;	GO:0048046|apoplast;	GO:0042349|guiding stereospecific synthesis activity;	.
Achn231891	10.3684	266.873	-4.6859	1.05892e-23	7.07206e-21	yes	PREDICTED: cytochrome P450 710A1-like [Vitis vinifera]	GO:0016126|sterol biosynthetic process;	GO:0016021|integral component of membrane;	GO:0000249|C-22 sterol desaturase activity;GO:0020037|heme binding;GO:0005506|iron ion binding;GO:0004497|monooxygenase activity;	CYP710A; cytochrome P450, family 710, subfamily A
Achn017041	6.6322	160.51	-4.59704	1.23808e-13	1.74493e-11	yes	ICE1 [Camellia sinensis]	GO:0045893|positive regulation of transcription, DNA-templated;GO:0009409|response to cold;GO:0050826|response to freezing;GO:0010440|stomatal lineage progression;GO:0006351|transcription, DNA-templated;	GO:0005634|nucleus;	GO:0003677|DNA binding;GO:0003700|transcription factor activity, sequence-specific DNA binding;	.
Achn242161	77.9905	297.009	-1.92913	8.68792e-08	3.66635e-06	yes	hexokinase [Actinidia chinensis]	GO:0001678|cellular glucose homeostasis;GO:0006096|glycolytic process;GO:0009409|response to cold;GO:0006970|response to osmotic stress;GO:0009651|response to salt stress;GO:0080147|root hair cell development;	GO:0005829|cytosol;GO:0031307|integral component of mitochondrial outer membrane;GO:0005739|mitochondrion;GO:0009536|plastid;	GO:0005524|ATP binding;GO:0005536|glucose binding;GO:0019158|mannokinase activity;	HK; hexokinase [EC:2.7.1.1]
Achn100691	195.689	423.937	-1.11529	0.000778414	0.00860697	yes	PREDICTED: periodic tryptophan protein 2 homolog [Vitis vinifera]	GO:0000462|maturation of SSU-rRNA from tricistronic rRNA transcript (SSU-rRNA, 5.8S rRNA, LSU-rRNA);GO:0000028|ribosomal small subunit assembly;GO:0006364|rRNA processing;	GO:0005654|nucleoplasm;GO:0034388|Pwp2p-containing subcomplex of 90S preribosome;GO:0032040|small-subunit processome;	GO:0044822|poly(A) RNA binding;GO:0030515|snoRNA binding;	PWP2, UTP1; periodic tryptophan protein 2
Achn350201	11.2213	100.524	-3.16324	9.83517e-10	6.88135e-08	yes	PREDICTED: dirigent protein 22-like [Eucalyptus grandis]	GO:0009699|phenylpropanoid biosynthetic process;	GO:0048046|apoplast;GO:0005618|cell wall;	GO:0042349|guiding stereospecific synthesis activity;	.
Achn259861	0	22.7235	#NAME?	7.27383e-07	2.35707e-05	yes	PREDICTED: zinc finger Ran-binding domain-containing protein 2-like isoform X3 [Solanum tuberosum]	.	.	.	.
Achn113591	413.228	193.253	1.09645	0.00158404	0.015036	yes	unnamed protein product [Coffea canephora]	GO:0031087|deadenylation-independent decapping of nuclear-transcribed mRNA;GO:0032968|positive regulation of transcription elongation from RNA polymerase II promoter;GO:0010498|proteasomal protein catabolic process;GO:0000209|protein polyubiquitination;GO:0016567|protein ubiquitination;GO:0006351|transcription, DNA-templated;	GO:0030015|CCR4-NOT core complex;GO:0005737|cytoplasm;GO:0005634|nucleus;	GO:0000166|nucleotide binding;GO:0003723|RNA binding;GO:0004842|ubiquitin-protein transferase activity;GO:0008270|zinc ion binding;	CNOT4, NOT4, MOT2; CCR4-NOT transcription complex subunit 4 [EC:2.3.2.27]
Achn181291	920.813	257.788	1.83672	1.16533e-06	3.54241e-05	yes	PREDICTED: protein SMG7L [Nicotiana sylvestris]	GO:0006406|mRNA export from nucleus;GO:0000184|nuclear-transcribed mRNA catabolic process, nonsense-mediated decay;GO:0043487|regulation of RNA stability;GO:0007004|telomere maintenance via telomerase;	GO:0005737|cytoplasm;GO:0005697|telomerase holoenzyme complex;	GO:0004540|ribonuclease activity;GO:0043021|ribonucleoprotein complex binding;GO:0070034|telomeric RNA binding;GO:0042162|telomeric DNA binding;	.
Achn373901	376.598	1282.28	-1.76761	4.25714e-05	0.000766025	yes	PREDICTED: probable serine/threonine-protein kinase At1g18390-like [Solanum tuberosum]	GO:0007166|cell surface receptor signaling pathway;GO:0071215|cellular response to abscisic acid stimulus;GO:0042631|cellular response to water deprivation;GO:0048573|photoperiodism, flowering;	GO:0016021|integral component of membrane;GO:0005886|plasma membrane;	GO:0005524|ATP binding;GO:0030247|polysaccharide binding;GO:0004674|protein serine/threonine kinase activity;	.
Achn308471	141.21	291.188	-1.04411	0.00538522	0.0396019	yes	PREDICTED: phosphoacetylglucosamine mutase isoform X1 [Vitis vinifera]	GO:0005975|carbohydrate metabolic process;GO:0006281|DNA repair;GO:0006048|UDP-N-acetylglucosamine biosynthetic process;	GO:0005829|cytosol;GO:0005739|mitochondrion;GO:0009506|plasmodesma;	GO:0046872|metal ion binding;GO:0004610|phosphoacetylglucosamine mutase activity;	E5.4.2.3; phosphoacetylglucosamine mutase [EC:5.4.2.3]
Achn132911	582.618	1183.73	-1.02272	0.0021017	0.0188858	yes	PREDICTED: heat shock 70 kDa protein 17 [Fragaria vesca subsp. vesca]	.	GO:0009507|chloroplast;GO:0005783|endoplasmic reticulum;GO:0005788|endoplasmic reticulum lumen;GO:0005794|Golgi apparatus;GO:0005774|vacuolar membrane;	GO:0005524|ATP binding;	HYOU1; hypoxia up-regulated 1
Achn210361	385.145	141.226	1.44739	5.48699e-05	0.000950122	yes	PREDICTED: probable pectate lyase 4 [Vitis vinifera]	GO:0045490|pectin catabolic process;	.	GO:0046872|metal ion binding;GO:0030570|pectate lyase activity;	pel; pectate lyase [EC:4.2.2.2]
Achn054581	4.81905	187.531	-5.28224	3.34537e-22	1.93218e-19	yes	hypothetical protein B456_012G009700 [Gossypium raimondii]	GO:0000904|cell morphogenesis involved in differentiation;GO:0071555|cell wall organization;GO:0010054|trichoblast differentiation;GO:0009826|unidimensional cell growth;	GO:0005576|extracellular region;GO:0009505|plant-type cell wall;GO:0009506|plasmodesma;	GO:0005199|structural constituent of cell wall;	.
Achn174451	16.3441	65.0325	-1.99239	0.000503653	0.00609393	yes	hypothetical protein CICLE_v10032088mg [Citrus clementina]	GO:0009186|deoxyribonucleoside diphosphate metabolic process;GO:0009263|deoxyribonucleotide biosynthetic process;GO:0006260|DNA replication;	GO:0005971|ribonucleoside-diphosphate reductase complex;	GO:0046872|metal ion binding;GO:0004748|ribonucleoside-diphosphate reductase activity, thioredoxin disulfide as acceptor;	.
Achn358881	563.206	1421.17	-1.33534	0.000104819	0.00162674	yes	dicer-like 4 protein [Nicotiana attenuata]	GO:0051607|defense response to virus;GO:0006353|DNA-templated transcription, termination;GO:0010216|maintenance of DNA methylation;GO:0010492|maintenance of shoot apical meristem identity;GO:0009944|polarity specification of adaxial/abaxial axis;GO:0010599|production of lsiRNA involved in RNA interference;GO:0010267|production of ta-siRNAs involved in RNA interference;GO:0048608|reproductive stru…	GO:0005737|cytoplasm;GO:0005634|nucleus;GO:0016442|RISC complex;	GO:0005524|ATP binding;GO:0004386|helicase activity;GO:0046872|metal ion binding;GO:0004525|ribonuclease III activity;GO:0003723|RNA binding;	DICER1, DCR1; endoribonuclease Dicer [EC:3.1.26.-]
Achn380891	28.0431	83.4795	-1.57378	0.00114569	0.0116451	yes	PREDICTED: pentatricopeptide repeat-containing protein At3g18020 [Vitis vinifera]	GO:0042938|dipeptide transport;GO:0006807|nitrogen compound metabolic process;GO:0015031|protein transport;GO:0042939|tripeptide transport;	GO:0016021|integral component of membrane;GO:0005886|plasma membrane;GO:0009506|plasmodesma;	GO:0042936|dipeptide transporter activity;GO:0042937|tripeptide transporter activity;	.
Achn192321	127.224	322.132	-1.34029	0.00016042	0.00234848	yes	Type-a response regulator [Theobroma cacao]	GO:0007623|circadian rhythm;GO:0009736|cytokinin-activated signaling pathway;GO:0000160|phosphorelay signal transduction system;GO:0006355|regulation of transcription, DNA-templated;GO:0009735|response to cytokinin;GO:0006351|transcription, DNA-templated;	GO:0005634|nucleus;	GO:0000156|phosphorelay response regulator activity;	ARR-A; two-component response regulator ARR-A family
Achn001561	4572.1	1260.55	1.85881	0.00166334	0.0156635	yes	PREDICTED: hsp70-Hsp90 organizing protein 3 [Tarenaya hassleriana]	GO:0051131|chaperone-mediated protein complex assembly;	GO:0005829|cytosol;GO:0005634|nucleus;	GO:0051879|Hsp90 protein binding;GO:0070678|preprotein binding;	STIP1; stress-induced-phosphoprotein 1
Achn182161	143.624	11.1905	3.68195	3.89566e-12	4.34661e-10	yes	PREDICTED: uncharacterized protein LOC105769078 [Gossypium raimondii]	.	.	.	.
Achn132711	1464.79	561.243	1.38399	2.46315e-05	0.000484666	yes	glutathione peroxidase [Camellia sinensis]	GO:0006979|response to oxidative stress;	GO:0005737|cytoplasm;	GO:0004602|glutathione peroxidase activity;GO:0047066|phospholipid-hydroperoxide glutathione peroxidase activity;	.
Achn355321	10.6947	41.4802	-1.95552	0.00247255	0.0214084	yes	PREDICTED: pentatricopeptide repeat-containing protein At1g11290 [Vitis vinifera]	GO:0016556|mRNA modification;GO:0006397|mRNA processing;	GO:0009507|chloroplast;	GO:0004519|endonuclease activity;GO:0008270|zinc ion binding;	.
Achn188671	9.9596	39.4173	-1.98467	0.00273866	0.0231212	yes	PREDICTED: pentatricopeptide repeat-containing protein At2g13600-like [Vitis vinifera]	.	GO:0005739|mitochondrion;	.	.
Achn288091	119.155	277.532	-1.21982	0.000611402	0.00708754	yes	PREDICTED: prohibitin-3, mitochondrial [Amborella trichopoda]	GO:0051301|cell division;GO:0016049|cell growth;GO:0048527|lateral root development;GO:0007005|mitochondrion organization;GO:0009733|response to auxin;GO:0009723|response to ethylene;GO:0071731|response to nitric oxide;GO:0009651|response to salt stress;	GO:0016021|integral component of membrane;GO:0016020|membrane;GO:0005747|mitochondrial respiratory chain complex I;GO:0005739|mitochondrion;GO:0005730|nucleolus;GO:0005886|plasma membrane;GO:0005774|vacuolar membrane;GO:0005773|vacuole;	.	PHB1; prohibitin 1
Achn020231	78.7495	272.62	-1.79155	1.30841e-05	0.000284013	yes	PREDICTED: DDB1- and CUL4-associated factor 8 isoform X3 [Prunus mume]	GO:0016567|protein ubiquitination;	GO:0080008|Cul4-RING E3 ubiquitin ligase complex;GO:0005737|cytoplasm;GO:0005634|nucleus;	.	WDR42A; WD repeat-containing protein 42A
Achn192981	9.88945	44.1179	-2.1574	0.000788547	0.00869942	yes	RING/FYVE/PHD zinc finger superfamily protein [Theobroma cacao]	.	.	.	.
Achn119161	20.2804	80.9746	-1.99738	8.58824e-05	0.00137412	yes	PREDICTED: pentatricopeptide repeat-containing protein At5g19020, mitochondrial [Vitis vinifera]	.	GO:0005739|mitochondrion;	.	.
Achn110901	2951.88	1145.69	1.36541	2.43648e-05	0.000480382	yes	PREDICTED: E3 ubiquitin-protein ligase RMA1H1 [Vitis vinifera]	GO:0043161|proteasome-mediated ubiquitin-dependent protein catabolic process;GO:0016567|protein ubiquitination;GO:0009409|response to cold;GO:0009723|response to ethylene;GO:0006970|response to osmotic stress;GO:0009414|response to water deprivation;GO:0009611|response to wounding;	GO:0005789|endoplasmic reticulum membrane;GO:0016021|integral component of membrane;	GO:0016874|ligase activity;GO:0004842|ubiquitin-protein transferase activity;GO:0008270|zinc ion binding;	.
Achn224071	53.2364	202.599	-1.92814	2.01311e-06	5.6367e-05	yes	PREDICTED: probable receptor protein kinase TMK1 [Sesamum indicum]	GO:0007165|signal transduction;	GO:0005576|extracellular region;GO:0016021|integral component of membrane;GO:0005886|plasma membrane;	GO:0005524|ATP binding;GO:0004675|transmembrane receptor protein serine/threonine kinase activity;	E2.7.1.-
Achn271641	1.76557	25.1028	-3.82964	0.000172639	0.00249522	yes	PREDICTED: uncharacterized protein LOC105168950 isoform X1 [Sesamum indicum]	.	.	.	.
Achn353551	1619.25	620.609	1.38357	1.88484e-05	0.000385822	yes	PREDICTED: 4-hydroxyphenylpyruvate dioxygenase [Cucumis melo]	GO:0006559|L-phenylalanine catabolic process;GO:0006572|tyrosine catabolic process;	GO:0005737|cytoplasm;	GO:0003868|4-hydroxyphenylpyruvate dioxygenase activity;GO:0046872|metal ion binding;	HPD, hppD; 4-hydroxyphenylpyruvate dioxygenase [EC:1.13.11.27]
Achn028861	12.2517	0.290992	5.39586	0.00414578	0.0322978	yes	PREDICTED: isocitrate lyase [Vitis vinifera]	GO:0006097|glyoxylate cycle;GO:0006099|tricarboxylic acid cycle;	GO:0009514|glyoxysome;	GO:0004451|isocitrate lyase activity;GO:0046872|metal ion binding;	.
Achn269241	19.594	66.0845	-1.7539	0.00182539	0.0168872	yes	PREDICTED: uncharacterized protein LOC100249596 [Vitis vinifera]	.	.	.	.
Achn200651	37.8824	115.085	-1.6031	0.000343454	0.00444693	yes	PREDICTED: putative phospholipid:diacylglycerol acyltransferase 2 [Vitis vinifera]	GO:0006071|glycerol metabolic process;GO:0006629|lipid metabolic process;	GO:0016021|integral component of membrane;	GO:0008374|O-acyltransferase activity;GO:0046027|phospholipid:diacylglycerol acyltransferase activity;	E2.3.1.158; phospholipid:diacylglycerol acyltransferase [EC:2.3.1.158]
Achn295431	22.8561	62.8078	-1.45836	0.00433314	0.0334479	yes	unnamed protein product [Coffea canephora]	GO:0031122|cytoplasmic microtubule organization;GO:0051415|interphase microtubule nucleation by interphase microtubule organizing center;GO:0007126|meiotic nuclear division;GO:0007020|microtubule nucleation;GO:0090307|mitotic spindle assembly;GO:0090063|positive regulation of microtubule nucleation;GO:0009624|response to nematode;	GO:0005938|cell cortex;GO:0055028|cortical microtubule;GO:0005737|cytoplasm;GO:0009898|cytoplasmic side of plasma membrane;GO:0000923|equatorial microtubule organizing center;GO:0000930|gamma-tubulin complex;GO:0008275|gamma-tubulin small complex;GO:0005874|microtubule;GO:0005635|nuclear envelope;GO:0005819|spindle;GO:0000922|spindle pole;	GO:0043015|gamma-tubulin binding;GO:0005200|structural constituent of cytoskeleton;GO:0015631|tubulin binding;	TUBGCP3, GCP3; gamma-tubulin complex component 3
Achn244361	163.831	68.8369	1.25095	0.00280331	0.0235389	yes	PREDICTED: transcription factor BIM2 [Vitis vinifera]	GO:0006351|transcription, DNA-templated;	GO:0005634|nucleus;	GO:0003677|DNA binding;GO:0003700|transcription factor activity, sequence-specific DNA binding;	.
Achn072641	3.70504	37.5148	-3.3399	0.000183341	0.00262415	yes	PREDICTED: protein starmaker-like [Nicotiana tomentosiformis]	.	.	.	.
Achn323551	19.6538	57.6614	-1.5528	0.00464087	0.0352505	yes	PREDICTED: pentatricopeptide repeat-containing protein At4g19890 [Vitis vinifera]	GO:0006412|translation;	GO:0005840|ribosome;	GO:0003735|structural constituent of ribosome;	.
Achn091061	22.8293	0.290992	6.29376	3.35721e-05	0.000628271	yes	geraniol 10-hydroxylase [Ophiorrhiza pumila]	GO:0016099|monoterpenoid biosynthetic process;	GO:0005789|endoplasmic reticulum membrane;GO:0016021|integral component of membrane;	GO:0020037|heme binding;GO:0005506|iron ion binding;GO:0016709|oxidoreductase activity, acting on paired donors, with incorporation or reduction of molecular oxygen, NAD(P)H as one donor, and incorporation of one atom of oxygen;	CYP76B6, G10H; geraniol 8-hydroxylase [EC:1.14.13.152]
Achn178711	0.327616	24.476	-6.22322	5.31333e-06	0.000130393	yes	hypothetical protein PRUPE_ppa021281mg, partial [Prunus persica]	.	.	GO:0005199|structural constituent of cell wall;	.
Achn257411	345.808	156.567	1.14319	0.0018084	0.0167669	yes	hypothetical protein BVRB_8g187110 [Beta vulgaris subsp. vulgaris]	GO:0006952|defense response;GO:0006468|protein phosphorylation;	GO:0016021|integral component of membrane;GO:0005886|plasma membrane;GO:0009506|plasmodesma;	GO:0005524|ATP binding;GO:0004674|protein serine/threonine kinase activity;	.
Achn187271	61.9698	150.285	-1.27807	0.00166978	0.015709	yes	hypothetical protein [Arabidopsis thaliana]	.	GO:0016021|integral component of membrane;GO:0005886|plasma membrane;	GO:0005524|ATP binding;GO:0004674|protein serine/threonine kinase activity;	.
Achn066601	55.3065	195.268	-1.81994	0.000352488	0.00453401	yes	PREDICTED: ABC transporter B family member 1 [Vitis vinifera]	GO:0043481|anthocyanin accumulation in tissues in response to UV light;GO:0010315|auxin efflux;GO:0009926|auxin polar transport;GO:0009734|auxin-activated signaling pathway;GO:0009640|photomorphogenesis;GO:0009958|positive gravitropism;GO:0008361|regulation of cell size;GO:0009733|response to auxin;GO:0009637|response to blue light;GO:0009624|response to nematode;GO:0009639|response to red or far…	GO:0016021|integral component of membrane;GO:0005886|plasma membrane;GO:0009506|plasmodesma;	GO:0005524|ATP binding;GO:0042626|ATPase activity, coupled to transmembrane movement of substances;GO:0010329|auxin efflux transmembrane transporter activity;GO:0010328|auxin influx transmembrane transporter activity;	ABCB1; ATP-binding cassette, subfamily B (MDR/TAP), member 1 [EC:3.6.3.44]
Achn060601	2159.8	223.056	3.27541	9.3015e-20	3.51263e-17	yes	PREDICTED: phototropin-1 [Vitis vinifera]	GO:0009904|chloroplast accumulation movement;GO:0009903|chloroplast avoidance movement;GO:0007623|circadian rhythm;GO:0035556|intracellular signal transduction;GO:0010362|negative regulation of anion channel activity by blue light;GO:0009638|phototropism;GO:0046777|protein autophosphorylation;GO:0018298|protein-chromophore linkage;GO:0010155|regulation of proton transport;GO:0010119|regulation of…	GO:0009986|cell surface;GO:0005737|cytoplasm;GO:0009898|cytoplasmic side of plasma membrane;GO:0005634|nucleus;GO:0005773|vacuole;	GO:0005524|ATP binding;GO:0009882|blue light photoreceptor activity;GO:0010181|FMN binding;GO:0042802|identical protein binding;GO:0016301|kinase activity;GO:0000155|phosphorelay sensor kinase activity;GO:0004672|protein kinase activity;GO:0004674|protein serine/threonine kinase activity;	.
Achn385661	952.87	56.4956	4.07607	5.38867e-16	1.22099e-13	yes	PREDICTED: dnaJ homolog subfamily B member 13-like [Sesamum indicum]	GO:0006457|protein folding;	GO:0005930|axoneme;GO:0005737|cytoplasm;GO:0031514|motile cilium;GO:0036126|sperm flagellum;	.	DNAJB13; DnaJ homolog subfamily B member 13
Achn158381	8.69675	230.94	-4.7309	4.41281e-06	0.000110343	yes	PREDICTED: GDSL esterase/lipase At5g45670 [Vitis vinifera]	GO:0016042|lipid catabolic process;	GO:0005576|extracellular region;	GO:0016788|hydrolase activity, acting on ester bonds;	.
Achn282061	582.506	204.994	1.50669	1.55492e-05	0.000329272	yes	PREDICTED: uncharacterized protein LOC105770400 [Gossypium raimondii]	.	.	.	.
Achn222511	1.71433	19.6347	-3.51769	0.00166313	0.0156635	yes	PREDICTED: homeobox-leucine zipper protein HAT22 [Vitis vinifera]	GO:0009735|response to cytokinin;GO:0006351|transcription, DNA-templated;	GO:0005634|nucleus;	GO:0043565|sequence-specific DNA binding;GO:0003700|transcription factor activity, sequence-specific DNA binding;	HD-ZIP; homeobox-leucine zipper protein
Achn215081	332.449	156.84	1.08384	0.00220269	0.0195901	yes	hypothetical protein TRIUR3_11688 [Triticum urartu]	.	.	GO:0051213|dioxygenase activity;GO:0046872|metal ion binding;	F6H1; feruloyl-CoA ortho-hydroxylase [EC:1.14.11.-]
Achn007511	9.53194	44.9587	-2.23776	0.00135481	0.0133113	yes	PREDICTED: kinesin-like protein KIN12B [Vitis vinifera]	GO:0055046|microgametogenesis;GO:0007018|microtubule-based movement;GO:0080175|phragmoplast microtubule organization;	GO:0005871|kinesin complex;GO:0005874|microtubule;GO:0009524|phragmoplast;	GO:0005524|ATP binding;GO:0003777|microtubule motor activity;	KIF15; kinesin family member 15
Achn182371	83.8698	784.209	-3.22501	1.19074e-05	0.00026352	yes	PREDICTED: protein RALF-like 33 [Jatropha curcas]	GO:0019722|calcium-mediated signaling;GO:0007267|cell-cell signaling;	GO:0048046|apoplast;GO:0005622|intracellular;GO:0009505|plant-type cell wall;GO:0009506|plasmodesma;	GO:0005179|hormone activity;GO:0004871|signal transducer activity;	.
Achn375011	3216.99	1371.17	1.2303	0.000249695	0.00339338	yes	PREDICTED: protein IWS1 homolog [Nelumbo nucifera]	.	GO:0016021|integral component of membrane;GO:0005886|plasma membrane;	GO:0005524|ATP binding;GO:0004674|protein serine/threonine kinase activity;	.
Achn283871	24.4143	86.8672	-1.83109	0.00104943	0.0108692	yes	PREDICTED: kinesin-13A [Jatropha curcas]	GO:0016049|cell growth;GO:0090058|metaxylem development;GO:0007019|microtubule depolymerization;GO:0007018|microtubule-based movement;GO:0009834|plant-type secondary cell wall biogenesis;GO:1903338|regulation of cell wall organization or biogenesis;GO:0010090|trichome morphogenesis;	GO:0005795|Golgi stack;GO:0005871|kinesin complex;GO:0005874|microtubule;GO:0005886|plasma membrane;GO:0009531|secondary cell wall;	GO:0005524|ATP binding;GO:0016887|ATPase activity;GO:0003777|microtubule motor activity;	KIF2_24, MCAK; kinesin family member 2/24
Achn064601	3.48113	26.3859	-2.92214	0.00118971	0.0120014	yes	RING/FYVE/PHD zinc finger-containing protein, putative [Theobroma cacao]	GO:0042335|cuticle development;GO:0010143|cutin biosynthetic process;GO:0008299|isoprenoid biosynthetic process;GO:1900490|positive regulation of hydroxymethylglutaryl-CoA reductase (NADPH) activity;GO:0009414|response to water deprivation;GO:0010345|suberin biosynthetic process;GO:0010025|wax biosynthetic process;	GO:0016021|integral component of membrane;	GO:0016874|ligase activity;GO:0004842|ubiquitin-protein transferase activity;GO:0008270|zinc ion binding;	MARCH6, DOA10; E3 ubiquitin-protein ligase MARCH6 [EC:2.3.2.27]
Achn120541	2078.82	298.162	2.8016	1.73469e-05	0.000360953	yes	PREDICTED: zinc finger CCCH domain-containing protein 23 [Vitis vinifera]	GO:0006355|regulation of transcription, DNA-templated;GO:0006979|response to oxidative stress;	GO:0005886|plasma membrane;	GO:0003677|DNA binding;GO:0046872|metal ion binding;GO:0003700|transcription factor activity, sequence-specific DNA binding;	.
Achn231521	477.04	127.809	1.90012	8.76989e-06	0.000203246	yes	PREDICTED: putative leucine-rich repeat-containing protein DDB_G0290503-like [Solanum tuberosum]	GO:0051301|cell division;GO:0007507|heart development;GO:0007067|mitotic nuclear division;	GO:0000777|condensed chromosome kinetochore;GO:0031262|Ndc80 complex;GO:0005634|nucleus;	.	NUF2, CDCA1; kinetochore protein Nuf2
Achn026271	1548.66	192.328	3.00938	1.69411e-07	6.62705e-06	yes	bZIP transcription factor bZIP8 [Camellia sinensis]	GO:0009738|abscisic acid-activated signaling pathway;GO:0006351|transcription, DNA-templated;	GO:0005634|nucleus;	GO:0043565|sequence-specific DNA binding;GO:0003700|transcription factor activity, sequence-specific DNA binding;	ABF; ABA responsive element binding factor
Achn014441	753.838	142.998	2.39826	2.85155e-05	0.000546844	yes	PREDICTED: uncharacterized protein At1g01500-like [Solanum tuberosum]	.	GO:0005829|cytosol;GO:0016021|integral component of membrane;	.	.
Achn181051	29.3876	254.916	-3.11674	0.000350411	0.00451519	yes	hypothetical protein VITISV_034689 [Vitis vinifera]	GO:0006816|calcium ion transport;GO:0019722|calcium-mediated signaling;GO:0071230|cellular response to amino acid stimulus;	GO:0016021|integral component of membrane;GO:0005886|plasma membrane;GO:0005773|vacuole;	GO:0005262|calcium channel activity;GO:0008066|glutamate receptor activity;GO:0004970|ionotropic glutamate receptor activity;	GRIP; glutamate receptor, ionotropic, plant
Achn205441	72.7426	320.236	-2.13827	1.52473e-08	7.82449e-07	yes	PREDICTED: pentatricopeptide repeat-containing protein At1g71460, chloroplastic [Vitis vinifera]	.	GO:0009507|chloroplast;	.	.
Achn131901	0	21.0544	#NAME?	3.44683e-06	8.92962e-05	yes	PREDICTED: protein RADIALIS-like 5 [Nicotiana sylvestris]	GO:0009793|embryo development ending in seed dormancy;GO:0009630|gravitropism;GO:0010114|response to red light;GO:0006351|transcription, DNA-templated;	GO:0005634|nucleus;	GO:0003677|DNA binding;GO:0003700|transcription factor activity, sequence-specific DNA binding;	.
Achn124481	80.2974	825.55	-3.36193	0.000569901	0.00669071	yes	bZIP transcription factor family protein 12 [Camellia sinensis]	GO:0071333|cellular response to glucose stimulus;GO:0006351|transcription, DNA-templated;	GO:0005634|nucleus;	GO:0046982|protein heterodimerization activity;GO:0042803|protein homodimerization activity;GO:0043565|sequence-specific DNA binding;GO:0003700|transcription factor activity, sequence-specific DNA binding;	.
Achn354821	402.634	125.264	1.6845	3.51368e-06	9.05503e-05	yes	PREDICTED: homeobox-leucine zipper protein HAT22-like [Sesamum indicum]	GO:0009735|response to cytokinin;GO:0006351|transcription, DNA-templated;	GO:0005634|nucleus;	GO:0043565|sequence-specific DNA binding;GO:0003700|transcription factor activity, sequence-specific DNA binding;	HD-ZIP; homeobox-leucine zipper protein
Achn304411	928.756	367.338	1.33819	7.36405e-05	0.00121613	yes	PREDICTED: serine/threonine-protein phosphatase PP2A-2 catalytic subunit-like [Sesamum indicum]	.	GO:0005737|cytoplasm;	GO:0046872|metal ion binding;GO:0004721|phosphoprotein phosphatase activity;	.
Achn232071	89.0282	8.312	3.42099	0.000783551	0.00865727	yes	PREDICTED: NAC domain-containing protein 72-like [Sesamum indicum]	GO:0006355|regulation of transcription, DNA-templated;GO:0006351|transcription, DNA-templated;	GO:0005634|nucleus;	GO:0003677|DNA binding;	.
Achn193831	339.387	747.916	-1.13994	0.00107062	0.0110402	yes	hypothetical protein POPTR_0010s08170g [Populus trichocarpa]	GO:0006749|glutathione metabolic process;GO:0009737|response to abscisic acid;GO:0009733|response to auxin;GO:0009735|response to cytokinin;GO:0009739|response to gibberellin;GO:0009408|response to heat;GO:0010038|response to metal ion;GO:0009407|toxin catabolic process;	GO:0005737|cytoplasm;	GO:0004364|glutathione transferase activity;	GST, gst; glutathione S-transferase [EC:2.5.1.18]
Achn251591	578.198	239.066	1.27415	0.000245244	0.00334064	yes	unnamed protein product [Vitis vinifera]	GO:0006397|mRNA processing;GO:0008380|RNA splicing;	GO:0071013|catalytic step 2 spliceosome;GO:0005694|chromosome;GO:0005654|nucleoplasm;	GO:0005524|ATP binding;GO:0044822|poly(A) RNA binding;GO:0004672|protein kinase activity;GO:0004674|protein serine/threonine kinase activity;	PRPF4B; serine/threonine-protein kinase PRP4 [EC:2.7.11.1]
Achn132221	2.01816	175.229	-6.44005	5.78222e-10	4.31192e-08	yes	PREDICTED: protein ASPARTIC PROTEASE IN GUARD CELL 2 [Jatropha curcas]	.	GO:0005576|extracellular region;	GO:0004190|aspartic-type endopeptidase activity;	.
Achn304171	1.03531	33.7891	-5.02842	8.65009e-07	2.73975e-05	yes	PREDICTED: probable terpene synthase 9 [Vitis vinifera]	GO:0008152|metabolic process;	.	GO:0000287|magnesium ion binding;GO:0010333|terpene synthase activity;	.
Achn188701	15.1886	52.935	-1.80123	0.00187325	0.017263	yes	PREDICTED: probable polygalacturonase [Nicotiana sylvestris]	GO:0005975|carbohydrate metabolic process;	GO:0016021|integral component of membrane;	GO:0004650|polygalacturonase activity;	.
Achn199791	1.38794	34.6586	-4.6422	1.21587e-06	3.66204e-05	yes	PREDICTED: cyclin-A1-1-like [Vitis vinifera]	GO:0007049|cell cycle;GO:0051301|cell division;	GO:0005737|cytoplasm;GO:0005634|nucleus;	.	CCNA; cyclin A
Achn102811	10.3122	48.04	-2.21988	0.000379425	0.00481117	yes	PREDICTED: DNA replication complex GINS protein SLD5 [Sesamum indicum]	GO:0032508|DNA duplex unwinding;GO:0006270|DNA replication initiation;GO:0000727|double-strand break repair via break-induced replication;	GO:0005737|cytoplasm;GO:0000811|GINS complex;GO:0031298|replication fork protection complex;	.	GINS4, SLD5; GINS complex subunit 4
Achn182631	44.1419	121.249	-1.45775	0.00066807	0.00760969	yes	PREDICTED: BES1/BZR1 homolog protein 4-like [Sesamum indicum]	GO:0009742|brassinosteroid mediated signaling pathway;GO:0006355|regulation of transcription, DNA-templated;GO:0006351|transcription, DNA-templated;	.	GO:0003677|DNA binding;GO:0003700|transcription factor activity, sequence-specific DNA binding;	.
Achn305591	9.57952	56.3981	-2.55762	9.76728e-05	0.00153525	yes	PREDICTED: zinc finger protein WIP3 isoform X1 [Populus euphratica]	GO:0006355|regulation of transcription, DNA-templated;GO:0006351|transcription, DNA-templated;	GO:0005634|nucleus;	GO:0046872|metal ion binding;GO:0003676|nucleic acid binding;GO:0003700|transcription factor activity, sequence-specific DNA binding;	.
Achn115691	8461.93	1382.63	2.61357	0.00136889	0.0134183	yes	PREDICTED: heat shock 70 kDa protein 15-like [Nelumbo nucifera]	.	GO:0005618|cell wall;GO:0005829|cytosol;GO:0005634|nucleus;GO:0005886|plasma membrane;GO:0009506|plasmodesma;	GO:0005524|ATP binding;	HSPA4; heat shock 70kDa protein 4
Achn145341	19.2689	229.784	-3.57594	1.04787e-16	2.63812e-14	yes	PREDICTED: ribonuclease E/G-like protein, chloroplastic isoform X3 [Vitis vinifera]	GO:0006396|RNA processing;	GO:0009570|chloroplast stroma;	GO:0004519|endonuclease activity;GO:0004540|ribonuclease activity;GO:0003723|RNA binding;GO:2001070|starch binding;	.
Achn104331	254.708	560.936	-1.13899	0.000474375	0.0057908	yes	PREDICTED: U-box domain-containing protein 43-like [Vitis vinifera]	.	.	GO:0016874|ligase activity;GO:0004842|ubiquitin-protein transferase activity;	.
Achn285891	1.00908	15.0487	-3.89853	0.00229734	0.0202651	yes	unnamed protein product [Vitis vinifera]	GO:0006952|defense response;	.	.	.
Achn342431	6.73228	57.8362	-3.10281	0.00226148	0.0199982	yes	transcription factor, putative [Ricinus communis]	GO:0008356|asymmetric cell division;GO:0090610|bundle sheath cell fate specification;GO:0009630|gravitropism;GO:0048366|leaf development;GO:0051457|maintenance of protein location in nucleus;GO:0009956|radial pattern formation;GO:0006355|regulation of transcription, DNA-templated;GO:0006351|transcription, DNA-templated;	GO:0005634|nucleus;	GO:0043565|sequence-specific DNA binding;GO:0003700|transcription factor activity, sequence-specific DNA binding;	.
Achn006361	1998.04	315.512	2.66282	1.70994e-05	0.000356462	yes	PREDICTED: transcription factor MYB44 [Nelumbo nucifera]	.	.	.	.
Achn245851	2029.68	407.926	2.31487	3.71752e-05	0.000683115	yes	PREDICTED: common plant regulatory factor 1 [Vitis vinifera]	GO:0006351|transcription, DNA-templated;	GO:0005634|nucleus;	GO:0043565|sequence-specific DNA binding;GO:0003700|transcription factor activity, sequence-specific DNA binding;	.
Achn063381	6.22833	33.7387	-2.43749	0.000916809	0.00974928	yes	PREDICTED: DNA primase small subunit isoform X1 [Nelumbo nucifera]	.	GO:0016020|membrane;GO:1990077|primosome complex;	GO:0003896|DNA primase activity;GO:0046872|metal ion binding;	PRI1; DNA primase small subunit [EC:2.7.7.-]
Achn273181	16.4667	69.9323	-2.0864	0.000117948	0.00179921	yes	PREDICTED: NAD-dependent protein deacetylase SRT1 isoform X1 [Cucumis sativus]	.	GO:0005634|nucleus;	GO:0016787|hydrolase activity;GO:0046872|metal ion binding;GO:0070403|NAD+ binding;	SIRT6, SIR2L6; mono-ADP-ribosyltransferase sirtuin 6 [EC:2.4.2.31]
Achn180091	3332.88	1162.94	1.519	1.00868e-05	0.000228552	yes	PREDICTED: probable LRR receptor-like serine/threonine-protein kinase At1g06840-like isoform X1 [Citrus sinensis]	.	GO:0016021|integral component of membrane;GO:0005886|plasma membrane;	GO:0005524|ATP binding;GO:0004674|protein serine/threonine kinase activity;	.
Achn164531	33.0122	7.60284	2.11839	0.0049335	0.0369774	yes	PREDICTED: uncharacterized protein LOC103958323 [Pyrus x bretschneideri]	.	.	.	.
Achn367751	206.293	2573.68	-3.64107	0.000926404	0.00981942	yes	xyloglucan endotransglucosylase/hydrolase 7 [Actinidia deliciosa]	GO:0042546|cell wall biogenesis;GO:0071555|cell wall organization;GO:0010411|xyloglucan metabolic process;	GO:0048046|apoplast;GO:0005618|cell wall;	GO:0033946|xyloglucan-specific endo-beta-1,4-glucanase activity;GO:0016762|xyloglucan:xyloglucosyl transferase activity;	E2.4.1.207; xyloglucan:xyloglucosyl transferase [EC:2.4.1.207]
Achn046481	1671.13	599.217	1.47967	7.36941e-06	0.000175059	yes	PREDICTED: uncharacterized protein LOC100257088 isoform X1 [Vitis vinifera]	.	.	.	.
Achn181551	167.708	6.05641	4.79135	4.4258e-15	8.35682e-13	yes	hypothetical protein PRUPE_ppa007300mg [Prunus persica]	GO:0006351|transcription, DNA-templated;	GO:0005634|nucleus;	GO:0043565|sequence-specific DNA binding;GO:0003700|transcription factor activity, sequence-specific DNA binding;	.
Achn323941	47.3449	229.63	-2.27803	1.24382e-05	0.00027301	yes	PREDICTED: peroxidase 31-like [Vitis vinifera]	GO:0042744|hydrogen peroxide catabolic process;GO:0006979|response to oxidative stress;	GO:0005576|extracellular region;	GO:0020037|heme binding;GO:0046872|metal ion binding;GO:0004601|peroxidase activity;	E1.11.1.7; peroxidase [EC:1.11.1.7]
Achn134991	43.2689	369.685	-3.09489	2.11491e-05	0.000423211	yes	PREDICTED: protein IQ-DOMAIN 14-like isoform X4 [Citrus sinensis]	GO:0009738|abscisic acid-activated signaling pathway;GO:0007049|cell cycle;GO:0030154|cell differentiation;GO:0051301|cell division;GO:0071482|cellular response to light stimulus;GO:0030244|cellulose biosynthetic process;GO:0010215|cellulose microfibril organization;GO:0060560|developmental growth involved in morphogenesis;GO:0010078|maintenance of root meristem identity;GO:0009831|plant-type cel…	GO:0005737|cytoplasm;GO:0005768|endosome;GO:0005576|extracellular region;GO:0005794|Golgi apparatus;GO:0009505|plant-type cell wall;GO:0005886|plasma membrane;GO:0005802|trans-Golgi network;	GO:0016757|transferase activity, transferring glycosyl groups;	.
Achn132651	543.203	76.041	2.83664	9.93546e-05	0.00155835	yes	thaumatin-like protein [Actinidia chinensis]	GO:0050832|defense response to fungus;GO:0031640|killing of cells of other organism;	.	.	.
Achn315381	683.352	327.176	1.06256	0.00149361	0.0143402	yes	Adenosylhomocysteinase [Triticum urartu]	GO:0006730|one-carbon metabolic process;	.	GO:0004013|adenosylhomocysteinase activity;	.
Achn312171	13.6195	171.857	-3.65746	4.9962e-15	9.31443e-13	yes	Inactive TPR repeat-containing thioredoxin TTL3 [Morus notabilis]	GO:0009734|auxin-activated signaling pathway;GO:0009742|brassinosteroid mediated signaling pathway;GO:0045454|cell redox homeostasis;GO:0010305|leaf vascular tissue pattern formation;GO:0006970|response to osmotic stress;	GO:0005623|cell;	.	.
Achn161391	30.5548	104.037	-1.76762	0.00011402	0.00174652	yes	PREDICTED: pentatricopeptide repeat-containing protein At4g18520-like [Vitis vinifera]	GO:1900865|chloroplast RNA modification;GO:0008380|RNA splicing;	GO:0009507|chloroplast;	.	.
Achn105901	69.7086	775.444	-3.47561	8.38054e-11	7.45792e-09	yes	hypothetical protein VITISV_014976 [Vitis vinifera]	.	.	.	.
Achn373641	41.4289	191.131	-2.20586	8.02265e-07	2.56864e-05	yes	PREDICTED: uncharacterized protein LOC104099571 [Nicotiana tomentosiformis]	.	.	.	.
Achn114841	1754.89	689.047	1.34871	3.55302e-05	0.00065947	yes	PREDICTED: NADP-dependent malic enzyme, chloroplastic-like [Erythranthe guttatus]	GO:0006108|malate metabolic process;	GO:0009507|chloroplast;	GO:0004471|malate dehydrogenase (decarboxylating) (NAD+) activity;GO:0004473|malate dehydrogenase (decarboxylating) (NADP+) activity;GO:0046872|metal ion binding;GO:0051287|NAD binding;GO:0008948|oxaloacetate decarboxylase activity;	.
Achn021301	11.4989	56.1593	-2.28803	0.00151248	0.014493	yes	PREDICTED: uncharacterized protein LOC105157258 [Sesamum indicum]	.	.	.	.
Achn036631	714.955	273.356	1.38707	0.000134256	0.00201357	yes	PREDICTED: probable envelope ADP,ATP carrier protein, chloroplastic [Sesamum indicum]	GO:0010117|photoprotection;GO:0010206|photosystem II repair;GO:0006412|translation;	GO:0009507|chloroplast;GO:0009941|chloroplast envelope;GO:0009535|chloroplast thylakoid membrane;GO:0016021|integral component of membrane;GO:0005739|mitochondrion;GO:0009536|plastid;GO:0009526|plastid envelope;GO:0042651|thylakoid membrane;	GO:0005347|ATP transmembrane transporter activity;GO:0003735|structural constituent of ribosome;	SLC25A23S; solute carrier family 25 (mitochondrial phosphate transporter), member 23/24/25/41
Achn175541	0.353848	15.3401	-5.43803	0.000430485	0.00534586	yes	unnamed protein product [Vitis vinifera]	GO:0006878|cellular copper ion homeostasis;GO:0006825|copper ion transport;GO:0046686|response to cadmium ion;GO:0009651|response to salt stress;	GO:0048046|apoplast;GO:0009507|chloroplast;	GO:0016531|copper chaperone activity;GO:0046914|transition metal ion binding;	ATOX1, ATX1, copZ, golB; copper chaperone
Achn169221	7.69008	53.5295	-2.79926	0.000434068	0.0053858	yes	PREDICTED: ARM REPEAT PROTEIN INTERACTING WITH ABF2-like [Citrus sinensis]	.	.	.	.
Achn092121	300.291	625.066	-1.05765	0.00138676	0.0135594	yes	PREDICTED: pentatricopeptide repeat-containing protein At2g18940, chloroplastic [Nicotiana tomentosiformis]	.	GO:0009507|chloroplast;	.	PTCD1; pentatricopeptide repeat domain-containing protein 1
Achn236191	83.9402	8.08908	3.37531	0.000502846	0.00608984	yes	BnaC02g08250D [Brassica napus]	GO:0045454|cell redox homeostasis;	GO:0005737|cytoplasm;	GO:0051537|2 iron, 2 sulfur cluster binding;GO:0009055|electron carrier activity;GO:0046872|metal ion binding;GO:0015035|protein disulfide oxidoreductase activity;	.
Achn068011	21.1759	82.7624	-1.96655	0.00236995	0.020721	yes	bZIP family transcription factor family protein [Populus trichocarpa]	GO:0006351|transcription, DNA-templated;	GO:0005634|nucleus;	GO:0043565|sequence-specific DNA binding;GO:0003700|transcription factor activity, sequence-specific DNA binding;	.
Achn281231	2823.82	730.136	1.95141	4.38665e-09	2.59464e-07	yes	PREDICTED: stem-specific protein TSJT1-like [Solanum tuberosum]	GO:0015031|protein transport;GO:0016192|vesicle-mediated transport;	GO:0005783|endoplasmic reticulum;GO:0005794|Golgi apparatus;GO:0032580|Golgi cisterna membrane;GO:0016021|integral component of membrane;GO:0005773|vacuole;	.	.
Achn172321	84.8681	281.641	-1.73056	0.00489249	0.0367542	yes	PREDICTED: 3-ketoacyl-CoA synthase 12-like [Nicotiana sylvestris]	GO:0006633|fatty acid biosynthetic process;GO:0009409|response to cold;GO:0009416|response to light stimulus;	GO:0005783|endoplasmic reticulum;GO:0016020|membrane;	.	KCS; 3-ketoacyl-CoA synthase [EC:2.3.1.199]
Achn159141	18.6326	69.6134	-1.90154	0.00281947	0.0236342	yes	unnamed protein product [Coffea canephora]	GO:0006417|regulation of translation;	GO:0009507|chloroplast;GO:0005737|cytoplasm;	GO:0003723|RNA binding;	.
Achn234691	134.554	23.2242	2.53449	6.32537e-06	0.000152098	yes	PREDICTED: uncharacterized protein LOC104608045 isoform X1 [Nelumbo nucifera]	GO:0016579|protein deubiquitination;	.	GO:0036459|ubiquitinyl hydrolase activity;	.
Achn260411	502.55	222.714	1.17408	0.00149858	0.0143786	yes	unnamed protein product [Coffea canephora]	.	.	.	.
Achn034391	200.781	496.358	-1.30576	0.000977418	0.0102496	yes	unnamed protein product [Coffea canephora]	GO:0035998|7,8-dihydroneopterin 3'-triphosphate biosynthetic process;GO:0006729|tetrahydrobiopterin biosynthetic process;GO:0046654|tetrahydrofolate biosynthetic process;	GO:0005737|cytoplasm;	GO:0005525|GTP binding;GO:0003934|GTP cyclohydrolase I activity;GO:0042803|protein homodimerization activity;GO:0008270|zinc ion binding;	GCH1, folE; GTP cyclohydrolase I [EC:3.5.4.16]
Achn136281	479.228	211.454	1.18037	0.00113878	0.0115989	yes	PREDICTED: solute carrier family 35 member F1-like [Populus euphratica]	GO:0006810|transport;	GO:0016021|integral component of membrane;	.	SLC35F1_2; solute carrier family 35, member F1/2
Achn042891	1504.61	435.758	1.78779	7.54085e-08	3.23449e-06	yes	.	.	.	.	.
Achn198271	10.7423	49.7633	-2.21178	0.000324616	0.00423654	yes	PREDICTED: pentatricopeptide repeat-containing protein At2g35030, mitochondrial [Vitis vinifera]	.	GO:0005739|mitochondrion;	.	.
Achn362981	5667.49	1028.57	2.46207	3.30227e-08	1.54891e-06	yes	PREDICTED: glyoxysomal processing protease, glyoxysomal [Vitis vinifera]	GO:0016485|protein processing;	GO:0005777|peroxisome;	GO:0004175|endopeptidase activity;GO:0004252|serine-type endopeptidase activity;	.
Achn376911	756.52	6814.4	-3.17114	0.000555786	0.00656782	yes	xyloglucan endotransglucosylase/hydrolase 7 [Actinidia deliciosa]	GO:0042546|cell wall biogenesis;GO:0071555|cell wall organization;GO:0010411|xyloglucan metabolic process;	GO:0048046|apoplast;GO:0005618|cell wall;	GO:0033946|xyloglucan-specific endo-beta-1,4-glucanase activity;GO:0016762|xyloglucan:xyloglucosyl transferase activity;	E2.4.1.207; xyloglucan:xyloglucosyl transferase [EC:2.4.1.207]
Achn203181	494.495	1962.66	-1.98878	3.52275e-10	2.75974e-08	yes	Actin-11 isoform 2 [Theobroma cacao]	.	GO:0005737|cytoplasm;GO:0005856|cytoskeleton;	GO:0005524|ATP binding;	.
Achn194331	24.0685	0.941045	4.67674	0.000179035	0.00257251	yes	.	.	.	.	.
Achn051471	564.387	221.751	1.34774	0.000105446	0.00163561	yes	SPA1-related 3 isoform 1 [Theobroma cacao]	GO:0009585|red, far-red light phototransduction;	GO:0005634|nucleus;	GO:0005524|ATP binding;GO:0004672|protein kinase activity;	.
Achn286841	339.179	1567.24	-2.20811	2.53021e-11	2.42768e-09	yes	PREDICTED: callose synthase 3-like [Sesamum indicum]	GO:0006075|(1->3)-beta-D-glucan biosynthetic process;GO:0071555|cell wall organization;GO:0008360|regulation of cell shape;	GO:0000148|1,3-beta-D-glucan synthase complex;GO:0009504|cell plate;GO:0016021|integral component of membrane;GO:0005886|plasma membrane;GO:0009506|plasmodesma;	GO:0003843|1,3-beta-D-glucan synthase activity;	CALS; callose synthase [EC:2.4.1.-]
Achn164701	489.023	65.7079	2.89576	7.24967e-12	7.65399e-10	yes	.	.	.	.	.
Achn180391	9.37944	75.102	-3.00128	0.00335932	0.0272521	yes	Uncharacterized protein TCM_011920 [Theobroma cacao]	.	.	.	.
Achn112031	783.654	321.295	1.28632	0.000153494	0.00226292	yes	hypothetical protein CISIN_1g002489mg [Citrus sinensis]	GO:0048366|leaf development;GO:0006355|regulation of transcription, DNA-templated;GO:0006351|transcription, DNA-templated;	GO:0005634|nucleus;	GO:0003677|DNA binding;GO:0008270|zinc ion binding;	.
Achn294621	216.797	9.77807	4.47066	5.56934e-16	1.24281e-13	yes	PREDICTED: probable leucine-rich repeat receptor-like protein kinase At5g49770 [Nicotiana tomentosiformis]	.	GO:0016021|integral component of membrane;	GO:0005524|ATP binding;GO:0004674|protein serine/threonine kinase activity;	.
Achn130191	51.7356	10.1771	2.34583	0.00173255	0.0161858	yes	PREDICTED: uncharacterized protein LOC105631970 [Jatropha curcas]	GO:0008152|metabolic process;	GO:0005829|cytosol;GO:0005634|nucleus;	GO:0016787|hydrolase activity;	SDT1; pyrimidine and pyridine-specific 5'-nucleotidase [EC:3.1.3.-]
Achn228021	147.369	297.874	-1.01527	0.00386853	0.0305828	yes	PREDICTED: RPM1-interacting protein 4 [Vitis vinifera]	GO:0010204|defense response signaling pathway, resistance gene-independent;GO:0009816|defense response to bacterium, incompatible interaction;GO:0034051|negative regulation of plant-type hypersensitive response;GO:0009626|plant-type hypersensitive response;GO:0006468|protein phosphorylation;GO:0002237|response to molecule of bacterial origin;	GO:0012505|endomembrane system;GO:0019897|extrinsic component of plasma membrane;GO:0016020|membrane;GO:0005886|plasma membrane;	.	RIN4; RPM1-interacting protein 4
Achn131821	66.269	205.245	-1.63094	2.21387e-05	0.000441217	yes	PREDICTED: uncharacterized protein LOC100245429 isoform X2 [Vitis vinifera]	.	.	.	.
Achn208981	1760.09	4881.75	-1.47175	7.44791e-06	0.000176497	yes	PREDICTED: cysteine synthase, chloroplastic/chromoplastic [Vitis vinifera]	GO:0008652|cellular amino acid biosynthetic process;GO:0006535|cysteine biosynthetic process from serine;	GO:0009570|chloroplast stroma;GO:0009509|chromoplast;	GO:0004124|cysteine synthase activity;GO:0016740|transferase activity;	.
Achn294591	150.213	391.161	-1.38075	0.000939141	0.00992941	yes	PREDICTED: endoglucanase 25 [Vitis vinifera]	GO:0071555|cell wall organization;GO:0030244|cellulose biosynthetic process;GO:0030245|cellulose catabolic process;GO:0043622|cortical microtubule organization;GO:0042538|hyperosmotic salinity response;GO:0009735|response to cytokinin;GO:0048367|shoot system development;GO:0009826|unidimensional cell growth;	GO:0009504|cell plate;GO:0005769|early endosome;GO:0005768|endosome;GO:0005794|Golgi apparatus;GO:0016021|integral component of membrane;GO:0005886|plasma membrane;GO:0005802|trans-Golgi network;	GO:0008810|cellulase activity;	.
Achn161141	1298.44	515.444	1.33289	0.000784725	0.00866374	yes	PREDICTED: eukaryotic peptide chain release factor subunit 1-3 [Vitis vinifera]	GO:0040008|regulation of growth;GO:0006415|translational termination;	GO:0005737|cytoplasm;	GO:0003747|translation release factor activity;GO:0016149|translation release factor activity, codon specific;	ETF1, ERF1; peptide chain release factor subunit 1
Achn082501	434.377	1325.37	-1.60938	3.81029e-05	0.000697985	yes	hypothetical protein PRUPE_ppa006294mg [Prunus persica]	GO:0015995|chlorophyll biosynthetic process;	GO:0009507|chloroplast;	GO:0033728|divinyl chlorophyllide a 8-vinyl-reductase activity;	DVR; divinyl chlorophyllide a 8-vinyl-reductase [EC:1.3.1.75]
Achn353471	15.2887	56.3438	-1.8818	0.000854408	0.00920199	yes	PREDICTED: pentatricopeptide repeat-containing protein At2g41080 [Pyrus x bretschneideri]	.	.	GO:0008270|zinc ion binding;	.
Achn168071	2573.46	6216.87	-1.27248	0.000108914	0.00168231	yes	cysteine protease Cp1 [Actinidia deliciosa]	GO:0006955|immune response;GO:0051603|proteolysis involved in cellular protein catabolic process;	GO:0005615|extracellular space;GO:0005764|lysosome;	GO:0004197|cysteine-type endopeptidase activity;	CTSH; cathepsin H [EC:3.4.22.16]
Achn330321	10.2634	94.4572	-3.20215	3.15391e-09	1.93569e-07	yes	PREDICTED: pectinesterase 3 [Vitis vinifera]	GO:0042545|cell wall modification;GO:0045490|pectin catabolic process;	GO:0005618|cell wall;GO:0005768|endosome;GO:0005576|extracellular region;GO:0005794|Golgi apparatus;GO:0000139|Golgi membrane;GO:0016020|membrane;GO:0005886|plasma membrane;GO:0009506|plasmodesma;GO:0005802|trans-Golgi network;GO:0005774|vacuolar membrane;	GO:0045330|aspartyl esterase activity;GO:0030599|pectinesterase activity;GO:0046910|pectinesterase inhibitor activity;	.
Achn037151	949.938	333.68	1.50937	7.0979e-06	0.000169292	yes	PREDICTED: ferritin-2, chloroplastic [Solanum tuberosum]	GO:0006879|cellular iron ion homeostasis;GO:0006826|iron ion transport;	GO:0009507|chloroplast;	GO:0008199|ferric iron binding;GO:0004322|ferroxidase activity;	.
Achn303521	8.75044	92.4452	-3.40117	0.00118952	0.0120014	yes	Omega-3 fatty acid desaturase [Morus notabilis]	GO:0006636|unsaturated fatty acid biosynthetic process;	GO:0005789|endoplasmic reticulum membrane;GO:0016021|integral component of membrane;	GO:0016717|oxidoreductase activity, acting on paired donors, with oxidation of a pair of donors resulting in the reduction of molecular oxygen to two molecules of water;	.
Achn009981	115.452	31.8804	1.85656	0.000438887	0.0054296	yes	PREDICTED: pentatricopeptide repeat-containing protein At1g02150 [Nicotiana tomentosiformis]	.	GO:0009507|chloroplast;	.	.
Achn351181	1345.59	3362.26	-1.32119	0.000376972	0.00479037	yes	PREDICTED: ankyrin repeat-containing protein At5g02620 [Vitis vinifera]	.	GO:0005783|endoplasmic reticulum;GO:0016021|integral component of membrane;GO:0005886|plasma membrane;	.	.
Achn374421	698.983	347.038	1.01016	0.00279889	0.0235151	yes	Phosphatidyl serine synthase family protein isoform 1 [Theobroma cacao]	GO:0009556|microsporogenesis;GO:0006646|phosphatidylethanolamine biosynthetic process;GO:0006659|phosphatidylserine biosynthetic process;	GO:0005789|endoplasmic reticulum membrane;GO:0016021|integral component of membrane;GO:0031965|nuclear membrane;	GO:0003882|CDP-diacylglycerol-serine O-phosphatidyltransferase activity;	PTDSS2; phosphatidylserine synthase 2 [EC:2.7.8.29]
Achn187701	40.6365	216.452	-2.4132	0.00366619	0.0292846	yes	PREDICTED: uncharacterized protein LOC100257849 [Vitis vinifera]	.	.	.	.
Achn043851	40.5192	114.995	-1.50489	0.000611844	0.00708988	yes	PREDICTED: uncharacterized protein LOC105180260 isoform X1 [Sesamum indicum]	.	.	.	.
Achn267821	117.288	306.044	-1.38369	0.00328343	0.0267269	yes	PREDICTED: E3 ubiquitin-protein ligase CHIP isoform X1 [Nelumbo nucifera]	GO:0016567|protein ubiquitination;GO:0009737|response to abscisic acid;GO:0009651|response to salt stress;GO:0009266|response to temperature stimulus;	.	GO:0051087|chaperone binding;GO:0016874|ligase activity;GO:0004842|ubiquitin-protein transferase activity;	STUB1, CHIP; STIP1 homology and U-box containing protein 1 [EC:2.3.2.27]
Achn132691	22.7536	98.49	-2.11388	9.33563e-06	0.000214167	yes	unknown [Lotus japonicus]	GO:0007017|microtubule-based process;	GO:0005737|cytoplasm;GO:0005874|microtubule;	GO:0005525|GTP binding;GO:0003924|GTPase activity;GO:0005200|structural constituent of cytoskeleton;	.
Achn302691	22.4022	130.529	-2.54265	4.30356e-05	0.000772318	yes	hypothetical protein CISIN_1g002719mg [Citrus sinensis]	.	.	GO:0005524|ATP binding;GO:0016874|ligase activity;GO:0004674|protein serine/threonine kinase activity;GO:0004842|ubiquitin-protein transferase activity;	.
Achn267941	1287.96	458.951	1.48867	6.07189e-05	0.00103384	yes	PREDICTED: putative G3BP-like protein isoform X3 [Nicotiana sylvestris]	GO:0006621|protein retention in ER lumen;GO:0015031|protein transport;GO:0016192|vesicle-mediated transport;	GO:0005789|endoplasmic reticulum membrane;GO:0016021|integral component of membrane;	GO:0046923|ER retention sequence binding;	KDELR; ER lumen protein retaining receptor
Achn030251	380.014	167.392	1.18282	0.00113574	0.0115719	yes	PREDICTED: uncharacterized protein LOC100244302 isoform X3 [Vitis vinifera]	.	.	.	.
Achn051131	182.402	76.7839	1.24824	0.00620187	0.0441638	yes	Similar to molybdopterin cofactor sulfurase [Arabidopsis thaliana]	GO:0009688|abscisic acid biosynthetic process;GO:0009734|auxin-activated signaling pathway;GO:0042742|defense response to bacterium;GO:0006777|Mo-molybdopterin cofactor biosynthetic process;GO:0018315|molybdenum incorporation into molybdenum-molybdopterin complex;GO:0045037|protein import into chloroplast stroma;GO:0009409|response to cold;GO:0009408|response to heat;GO:0009651|response to salt s…	GO:0005622|intracellular;	GO:0008265|Mo-molybdopterin cofactor sulfurase activity;GO:0030151|molybdenum ion binding;GO:0030170|pyridoxal phosphate binding;GO:0009000|selenocysteine lyase activity;GO:0016740|transferase activity;	ABA3; molybdenum cofactor sulfurtransferase [EC:2.8.1.9]
Achn362661	546.176	77.1915	2.82285	2.64518e-10	2.14056e-08	yes	PREDICTED: protein YLS9 [Sesamum indicum]	GO:0051607|defense response to virus;GO:0010150|leaf senescence;GO:0051707|response to other organism;	GO:0046658|anchored component of plasma membrane;GO:0009507|chloroplast;GO:0009506|plasmodesma;	GO:0004871|signal transducer activity;	.
Achn371471	1496.54	73.0608	4.35639	9.04081e-07	2.83606e-05	yes	PREDICTED: uncharacterized protein LOC100264272 [Vitis vinifera]	.	.	.	.
Achn379331	41.0989	188.73	-2.19915	4.03054e-05	0.000730606	yes	PREDICTED: probable NAD(P)H dehydrogenase (quinone) FQR1-like 1 [Populus euphratica]	GO:0071365|cellular response to auxin stimulus;GO:0055114|oxidation-reduction process;	.	GO:0010181|FMN binding;GO:0003955|NAD(P)H dehydrogenase (quinone) activity;	.
Achn136091	55.398	157.428	-1.50679	0.000212524	0.00297534	yes	hypothetical protein CICLE_v10022060mg [Citrus clementina]	GO:0006777|Mo-molybdopterin cofactor biosynthetic process;	GO:0009507|chloroplast;GO:0005759|mitochondrial matrix;GO:0005739|mitochondrion;	GO:0061597|cyclic pyranopterin monophosphate synthase activity;	MOCS1, moaA; cyclic pyranopterin phosphate synthase [EC:4.1.99.18]
Achn214571	15.1026	88.1881	-2.54579	6.68045e-07	2.18401e-05	yes	unnamed protein product [Coffea canephora]	.	.	.	.
Achn374161	7760.81	21664.1	-1.48102	0.000588783	0.00687404	yes	RBCS1 [Actinidia chinensis]	GO:0080158|chloroplast ribulose bisphosphate carboxylase complex biogenesis;GO:0009853|photorespiration;GO:0015979|photosynthesis;GO:0019253|reductive pentose-phosphate cycle;GO:0009637|response to blue light;GO:0009409|response to cold;GO:0010218|response to far red light;GO:0010114|response to red light;	GO:0048046|apoplast;GO:0009507|chloroplast;GO:0009941|chloroplast envelope;GO:0031969|chloroplast membrane;GO:0009570|chloroplast stroma;GO:0009535|chloroplast thylakoid membrane;GO:0022626|cytosolic ribosome;GO:0016020|membrane;GO:0009579|thylakoid;GO:0031977|thylakoid lumen;	GO:0005507|copper ion binding;GO:0004497|monooxygenase activity;GO:0016984|ribulose-bisphosphate carboxylase activity;	rbcS; ribulose-bisphosphate carboxylase small chain [EC:4.1.1.39]
Achn199941	4891.31	1169.05	2.06489	9.87936e-10	6.89589e-08	yes	PREDICTED: NAD kinase 2, chloroplastic [Vitis vinifera]	GO:0019674|NAD metabolic process;GO:0006741|NADP biosynthetic process;	GO:0009507|chloroplast;	GO:0005524|ATP binding;GO:0003951|NAD+ kinase activity;	ppnK, NADK; NAD+ kinase [EC:2.7.1.23]
Achn360231	164.55	1998.03	-3.60198	2.82903e-14	4.52891e-12	yes	omega-3 fatty acid desaturase [Camellia sinensis]	GO:0006636|unsaturated fatty acid biosynthetic process;	GO:0031969|chloroplast membrane;	GO:0016717|oxidoreductase activity, acting on paired donors, with oxidation of a pair of donors resulting in the reduction of molecular oxygen to two molecules of water;	FAD8, desB; omega-3 fatty acid desaturase (delta-15 desaturase) [EC:1.14.19.-]
Achn017161	45.4279	666.588	-3.87515	8.48497e-05	0.00136187	yes	rub [Gossypium arboreum]	GO:0055114|oxidation-reduction process;	.	GO:0009055|electron carrier activity;GO:0005506|iron ion binding;	.
Achn377431	3.43355	26.6324	-2.95541	0.0052046	0.0385386	yes	PREDICTED: lamin-like protein [Erythranthe guttatus]	.	GO:0031225|anchored component of membrane;GO:0046658|anchored component of plasma membrane;GO:0005886|plasma membrane;GO:0005773|vacuole;	GO:0009055|electron carrier activity;	.
Achn179151	2.06696	74.2663	-5.16713	3.52729e-12	3.98084e-10	yes	cyclin B [Camellia sinensis]	GO:0051301|cell division;GO:0007067|mitotic nuclear division;	GO:0005634|nucleus;	.	.
Achn156081	40.2698	96.4623	-1.26027	0.00584259	0.0422641	yes	PREDICTED: DNA repair protein recA homolog 3, mitochondrial [Vitis vinifera]	GO:0000730|DNA recombinase assembly;GO:0006312|mitotic recombination;GO:0010212|response to ionizing radiation;GO:0042148|strand invasion;	GO:0005739|mitochondrion;	GO:0005524|ATP binding;GO:0008094|DNA-dependent ATPase activity;GO:0003690|double-stranded DNA binding;GO:0000400|four-way junction DNA binding;GO:0000150|recombinase activity;GO:0003697|single-stranded DNA binding;	recA; recombination protein RecA
Achn103341	17.1793	49.6123	-1.53002	0.00700523	0.0485434	yes	PREDICTED: uncharacterized protein LOC100251734 [Vitis vinifera]	.	.	.	.
Achn099741	20.428	112.848	-2.46576	7.01472e-07	2.28064e-05	yes	conserved hypothetical protein [Ricinus communis]	.	.	.	.
Achn086221	157.806	0.941045	7.38967	2.42774e-21	1.21206e-18	yes	PREDICTED: inhibitor of trypsin and hageman factor-like [Nelumbo nucifera]	GO:0009611|response to wounding;	.	GO:0004867|serine-type endopeptidase inhibitor activity;	.
Achn096741	76.4323	185.167	-1.27657	0.000853663	0.00919733	yes	PREDICTED: two-component response regulator ARR12-like isoform X2 [Vitis vinifera]	GO:0071368|cellular response to cytokinin stimulus;GO:0009736|cytokinin-activated signaling pathway;GO:0080022|primary root development;GO:0031537|regulation of anthocyanin metabolic process;GO:0010380|regulation of chlorophyll biosynthetic process;GO:0080036|regulation of cytokinin-activated signaling pathway;GO:0010082|regulation of root meristem growth;GO:0080113|regulation of seed growth;GO:0…	GO:0005634|nucleus;	GO:0003677|DNA binding;GO:0000156|phosphorelay response regulator activity;GO:0003700|transcription factor activity, sequence-specific DNA binding;	ARR-B; two-component response regulator ARR-B family
Achn178051	13.8196	47.1699	-1.77115	0.00284672	0.0238083	yes	PREDICTED: putative disease resistance protein RGA4-like isoform X1 [Solanum tuberosum]	GO:0006952|defense response;	.	GO:0043531|ADP binding;GO:0005524|ATP binding;	.
Achn359561	2062.86	997.402	1.0484	0.0029329	0.0243824	yes	PREDICTED: poly(rC)-binding protein 3-like isoform X1 [Nicotiana tomentosiformis]	.	GO:0005634|nucleus;	GO:0003723|RNA binding;	PCBP2_3_4; poly(rC)-binding protein 2/3/4
Achn245721	390.624	169.574	1.20386	0.00076919	0.00852417	yes	PREDICTED: FK506-binding protein 4-like [Nicotiana tomentosiformis]	.	.	.	.
Achn256131	1.6881	15.8439	-3.23045	0.00563813	0.0410471	yes	hypothetical protein POPTR_0013s05860g [Populus trichocarpa]	GO:0015969|guanosine tetraphosphate metabolic process;	.	.	.
Achn241521	523.285	9.0629	5.85148	9.40624e-08	3.94687e-06	yes	PREDICTED: peroxidase 15-like [Prunus mume]	GO:0042744|hydrogen peroxide catabolic process;GO:0006979|response to oxidative stress;	GO:0005576|extracellular region;	GO:0020037|heme binding;GO:0046872|metal ion binding;GO:0004601|peroxidase activity;	.
Achn291211	26.3409	93.1356	-1.82203	0.000351656	0.00452529	yes	Rho GTPase activating protein with PAK-box/P21-Rho-binding domain [Theobroma cacao]	GO:0007165|signal transduction;	.	GO:0005096|GTPase activator activity;	.
Achn128061	1152.8	152.727	2.91611	0.000355734	0.0045658	yes	PREDICTED: uncharacterized protein LOC104097433 [Nicotiana tomentosiformis]	.	.	.	.
Achn273821	558.689	261.77	1.09375	0.00552026	0.0403987	yes	PREDICTED: cellulose synthase-like protein G3 [Vitis vinifera]	GO:0071555|cell wall organization;GO:0030244|cellulose biosynthetic process;GO:0009833|plant-type primary cell wall biogenesis;	GO:0005794|Golgi apparatus;GO:0000139|Golgi membrane;GO:0016021|integral component of membrane;GO:0005886|plasma membrane;	GO:0016760|cellulose synthase (UDP-forming) activity;GO:0016759|cellulose synthase activity;	.
Achn231771	413.739	1006.55	-1.28263	4.42093e-05	0.000789709	yes	PREDICTED: cytochrome c [Sesamum indicum]	GO:0055114|oxidation-reduction process;	GO:0005758|mitochondrial intermembrane space;GO:0070469|respiratory chain;	GO:0009055|electron carrier activity;GO:0020037|heme binding;GO:0046872|metal ion binding;	.
Achn063021	17.7772	103.583	-2.54268	7.3909e-07	2.38975e-05	yes	PREDICTED: ATP-dependent DNA helicase SRS2-like protein At4g25120 isoform X2 [Vitis vinifera]	.	GO:0005634|nucleus;	GO:0043138|3'-5' DNA helicase activity;GO:0005524|ATP binding;GO:0004003|ATP-dependent DNA helicase activity;GO:0003677|DNA binding;	.
Achn064031	44.3376	8.70343	2.34888	0.00259887	0.0222148	yes	hypothetical protein VITISV_028400 [Vitis vinifera]	.	GO:0016021|integral component of membrane;GO:0005886|plasma membrane;	GO:0005524|ATP binding;GO:0030246|carbohydrate binding;GO:0004674|protein serine/threonine kinase activity;	.
Achn107001	109.112	450.245	-2.0449	7.5798e-06	0.000179462	yes	PREDICTED: putative leucine-rich repeat receptor-like serine/threonine-protein kinase At2g14440 [Vitis vinifera]	.	GO:0016021|integral component of membrane;	GO:0005524|ATP binding;GO:0004674|protein serine/threonine kinase activity;	.
Achn261911	1.36171	16.2238	-3.57462	0.00260506	0.0222548	yes	unnamed protein product [Coffea canephora]	GO:0006412|translation;	GO:0005840|ribosome;	GO:0046872|metal ion binding;GO:0003735|structural constituent of ribosome;	.
Achn248361	423.508	1403.2	-1.72826	0.00257884	0.0221207	yes	PREDICTED: probable galactinol--sucrose galactosyltransferase 2 [Nelumbo nucifera]	GO:0034484|raffinose catabolic process;GO:0080167|response to karrikin;GO:0006979|response to oxidative stress;	GO:0009506|plasmodesma;	GO:0052692|raffinose alpha-galactosidase activity;GO:0016757|transferase activity, transferring glycosyl groups;	E2.4.1.82; raffinose synthase [EC:2.4.1.82]
Achn312891	331.057	85.5503	1.95223	8.37888e-06	0.000195569	yes	PREDICTED: glucan endo-1,3-beta-glucosidase 5-like [Citrus sinensis]	GO:0005975|carbohydrate metabolic process;GO:0006952|defense response;	GO:0031225|anchored component of membrane;GO:0046658|anchored component of plasma membrane;GO:0009505|plant-type cell wall;GO:0005886|plasma membrane;GO:0009506|plasmodesma;GO:0005773|vacuole;	GO:0042973|glucan endo-1,3-beta-D-glucosidase activity;GO:0004553|hydrolase activity, hydrolyzing O-glycosyl compounds;GO:0030247|polysaccharide binding;	.
Achn174611	193.276	439.717	-1.18591	0.000421483	0.00524513	yes	PREDICTED: ubiquitin-conjugating enzyme E2 27-like [Populus euphratica]	GO:0043161|proteasome-mediated ubiquitin-dependent protein catabolic process;GO:0000209|protein polyubiquitination;	GO:0005634|nucleus;	GO:0005524|ATP binding;GO:0061630|ubiquitin protein ligase activity;GO:0031625|ubiquitin protein ligase binding;	HIP2, UBC1; ubiquitin-conjugating enzyme (huntingtin interacting protein 2) [EC:2.3.2.23]
Achn140931	78.4634	222.669	-1.50481	0.000301069	0.00397496	yes	PREDICTED: mucin-5AC-like [Populus euphratica]	.	.	.	.
Achn087721	2.09319	19.2102	-3.19809	0.00317518	0.0259728	yes	unnamed protein product [Vitis vinifera]	.	.	.	.
Achn175611	3705.87	383.609	3.2721	2.65232e-20	1.07023e-17	yes	Auxin-repressed 12.5 kDa [Gossypium arboreum]	GO:0009734|auxin-activated signaling pathway;	.	.	.
Achn325901	65.5407	385.639	-2.55679	9.02803e-06	0.000208409	yes	PREDICTED: uncharacterized protein LOC105644242 [Jatropha curcas]	.	.	.	.
Achn303641	61.7825	533.83	-3.11111	5.51542e-09	3.19927e-07	yes	PREDICTED: protein CHUP1, chloroplastic [Vitis vinifera]	GO:0009902|chloroplast relocation;	GO:0009507|chloroplast;GO:0009707|chloroplast outer membrane;	.	.
Achn005951	46.0796	284.855	-2.62803	5.86242e-05	0.00100456	yes	hypothetical protein CICLE_v10028348mg [Citrus clementina]	.	GO:0016021|integral component of membrane;GO:0005886|plasma membrane;	GO:0005524|ATP binding;GO:0004674|protein serine/threonine kinase activity;	.
Achn181391	69.8227	173.511	-1.31326	0.00078277	0.00865189	yes	PREDICTED: OPA3-like protein [Sesamum indicum]	GO:0007626|locomotory behavior;GO:0050881|musculoskeletal movement;GO:0031413|regulation of buoyancy;GO:0019216|regulation of lipid metabolic process;	GO:0005739|mitochondrion;	.	.
Achn289831	357.54	1783.86	-2.31882	2.70387e-05	0.000523293	yes	PREDICTED: subtilisin-like protease [Nicotiana sylvestris]	GO:2000122|negative regulation of stomatal complex development;GO:0006508|proteolysis;GO:2000038|regulation of stomatal complex development;GO:0010037|response to carbon dioxide;	GO:0048046|apoplast;GO:0005618|cell wall;	GO:0004252|serine-type endopeptidase activity;GO:0008236|serine-type peptidase activity;	.
Achn099291	97.2472	302.106	-1.63533	1.70509e-05	0.000355702	yes	PREDICTED: GDSL esterase/lipase At3g26430-like [Erythranthe guttatus]	GO:0016042|lipid catabolic process;	GO:0005576|extracellular region;	GO:0016298|lipase activity;	.
Achn002071	131.537	306.884	-1.22222	0.00135344	0.0133065	yes	RHO guanyl-nucleotide exchange factor 7 [Theobroma cacao]	.	GO:0005829|cytosol;GO:0005886|plasma membrane;	GO:0005089|Rho guanyl-nucleotide exchange factor activity;	.
Achn265341	998.546	363.836	1.45654	5.32874e-05	0.000926038	yes	conserved hypothetical protein [Ricinus communis]	GO:0010020|chloroplast fission;GO:0006811|ion transport;GO:0055085|transmembrane transport;	GO:0009507|chloroplast;GO:0031969|chloroplast membrane;GO:0016021|integral component of membrane;GO:0009526|plastid envelope;	.	.
Achn068631	5.19302	56.4849	-3.44322	6.02237e-07	1.98428e-05	yes	unnamed protein product [Coffea canephora]	.	.	.	.
Achn096511	5.6445	117.847	-4.38392	0.000370078	0.00471701	yes	PREDICTED: transcription factor bHLH71 [Vitis vinifera]	GO:0006351|transcription, DNA-templated;	GO:0005634|nucleus;	GO:0016597|amino acid binding;GO:0003677|DNA binding;GO:0003700|transcription factor activity, sequence-specific DNA binding;	.
Achn313661	66.8083	205.42	-1.62047	2.39981e-05	0.000474741	yes	Basic helix-loop-helix DNA-binding family protein [Theobroma cacao]	GO:0006355|regulation of transcription, DNA-templated;GO:0006351|transcription, DNA-templated;	GO:0005634|nucleus;	GO:0003677|DNA binding;GO:0003700|transcription factor activity, sequence-specific DNA binding;	.
Achn119721	156.068	0.581984	8.06698	0.000130336	0.00196168	yes	hypothetical protein SOVF_198570 [Spinacia oleracea]	GO:0006855|drug transmembrane transport;	GO:0016021|integral component of membrane;GO:0005886|plasma membrane;GO:0009506|plasmodesma;	GO:0005524|ATP binding;GO:0042626|ATPase activity, coupled to transmembrane movement of substances;	.
Achn075481	82.3708	15.3444	2.42442	5.47319e-05	0.000948342	yes	PREDICTED: uncharacterized protein LOC105952521 [Erythranthe guttatus]	.	.	.	.
Achn380651	690.751	3244.92	-2.23195	2.15863e-13	2.93017e-11	yes	PREDICTED: ATP-dependent zinc metalloprotease FTSH 7, chloroplastic-like isoform X4 [Citrus sinensis]	GO:0010266|response to vitamin B1;GO:0009228|thiamine biosynthetic process;GO:0009229|thiamine diphosphate biosynthetic process;	GO:0009507|chloroplast;GO:0009570|chloroplast stroma;GO:0009536|plastid;	GO:0051539|4 iron, 4 sulfur cluster binding;GO:0080041|ADP-ribose pyrophosphohydrolase activity;GO:0051536|iron-sulfur cluster binding;GO:0016829|lyase activity;GO:0046872|metal ion binding;	thiC; phosphomethylpyrimidine synthase [EC:4.1.99.17]
Achn162341	370.856	149.815	1.30768	0.000309164	0.00406188	yes	PREDICTED: UDP-arabinose 4-epimerase 1 [Solanum lycopersicum]	GO:0045227|capsule polysaccharide biosynthetic process;GO:0009793|embryo development ending in seed dormancy;GO:0006012|galactose metabolic process;GO:0048868|pollen tube development;GO:0033358|UDP-L-arabinose biosynthetic process;	GO:0032580|Golgi cisterna membrane;GO:0016021|integral component of membrane;	GO:0050373|UDP-arabinose 4-epimerase activity;GO:0003978|UDP-glucose 4-epimerase activity;	UXE, uxe; UDP-arabinose 4-epimerase [EC:5.1.3.5]
Achn215951	0	9.31174	#NAME?	0.0032228	0.0262821	yes	BnaC02g40070D [Brassica napus]	.	.	.	.
Achn357901	177.272	44.5317	1.99306	0.000656546	0.00749873	yes	hypothetical protein VITISV_017032 [Vitis vinifera]	GO:0019722|calcium-mediated signaling;GO:0007267|cell-cell signaling;	GO:0048046|apoplast;GO:0005622|intracellular;GO:0009505|plant-type cell wall;GO:0009506|plasmodesma;	GO:0005179|hormone activity;GO:0004871|signal transducer activity;	.
Achn356431	2564.22	1014.44	1.33784	0.00332798	0.0270574	yes	MYB transcription factor 1 [Camellia sinensis]	GO:0006355|regulation of transcription, DNA-templated;GO:0006351|transcription, DNA-templated;	GO:0005829|cytosol;GO:0005634|nucleus;	GO:0003677|DNA binding;	.
Achn270551	344.924	168.509	1.03345	0.00406252	0.0318091	yes	PREDICTED: la-related protein 6B isoform X2 [Nelumbo nucifera]	.	.	.	.
Achn143771	2715.55	998.054	1.44405	7.76092e-05	0.00127003	yes	unnamed protein product [Coffea canephora]	GO:0046854|phosphatidylinositol phosphorylation;GO:0046777|protein autophosphorylation;	.	GO:0004430|1-phosphatidylinositol 4-kinase activity;GO:0005524|ATP binding;	.
Achn207391	1.0591	17.8252	-4.073	0.000879903	0.00942488	yes	putative LRR receptor-like serine/threonine-protein kinase [Morus notabilis]	.	GO:0016021|integral component of membrane;GO:0005886|plasma membrane;	GO:0005524|ATP binding;GO:0004674|protein serine/threonine kinase activity;	.
Achn152231	11.4226	485.158	-5.40849	3.7881e-37	1.11582e-33	yes	chloroplast heterodimeric geranylgeranyl pyrophosphate synthase small subunit [Paeonia lactiflora]	GO:0043693|monoterpene biosynthetic process;	GO:0009507|chloroplast;GO:0042651|thylakoid membrane;	GO:0046872|metal ion binding;	GGPS; geranylgeranyl diphosphate synthase, type II [EC:2.5.1.1 2.5.1.10 2.5.1.29]
Achn356541	0.681464	19.0141	-4.80229	0.000117318	0.00179424	yes	PREDICTED: putative zinc finger protein At1g68190 isoform X2 [Jatropha curcas]	GO:0006355|regulation of transcription, DNA-templated;	GO:0005634|nucleus;	GO:0003700|transcription factor activity, sequence-specific DNA binding;GO:0008270|zinc ion binding;	.
Achn294911	9.98217	46.878	-2.23149	0.000810731	0.00887765	yes	uncharacterized LOC102580903 [Solanum tuberosum]	.	.	.	.
Achn373001	169.719	78.4921	1.11253	0.00577896	0.0419377	yes	polyol transporter [Camellia sinensis]	GO:0046323|glucose import;GO:0010311|lateral root formation;	GO:0005887|integral component of plasma membrane;GO:0005886|plasma membrane;	GO:0015591|D-ribose transmembrane transporter activity;GO:0015148|D-xylose transmembrane transporter activity;GO:0005354|galactose transmembrane transporter activity;GO:0005355|glucose transmembrane transporter activity;GO:0015168|glycerol transmembrane transporter activity;GO:0015575|mannitol transmembrane transporter activity;GO:0015145|monosaccharide transmembrane transporter activity;GO:00053…	.
Achn343061	21.3084	65.3859	-1.61756	0.00230038	0.0202775	yes	hypothetical protein Csa_7G017160 [Cucumis sativus]	.	.	GO:0005524|ATP binding;GO:0004674|protein serine/threonine kinase activity;	.
Achn167241	30.8427	3.96798	2.95846	0.000654029	0.0074874	yes	HSFA9 [Coffea arabica]	GO:0006351|transcription, DNA-templated;	GO:0005634|nucleus;	GO:0043565|sequence-specific DNA binding;GO:0003700|transcription factor activity, sequence-specific DNA binding;	.
Achn352051	170.3	399.764	-1.23107	0.000332539	0.00432272	yes	Pyrophosphorylase 4 [Theobroma cacao]	GO:0006796|phosphate-containing compound metabolic process;	GO:0005737|cytoplasm;	GO:0004427|inorganic diphosphatase activity;GO:0000287|magnesium ion binding;	ppa; inorganic pyrophosphatase [EC:3.6.1.1]
Achn162801	173.814	20.5426	3.08086	0.000288798	0.00384418	yes	UDP-glycosyltransferase 94P1 [Camellia sinensis]	GO:0008152|metabolic process;	.	GO:0016758|transferase activity, transferring hexosyl groups;	.
Achn388751	21.8409	66.1968	-1.59973	0.00212395	0.0190567	yes	Pentatricopeptide repeat superfamily protein, putative [Theobroma cacao]	.	GO:0005739|mitochondrion;	.	.
Achn159721	18.9224	0	Inf	2.71519e-05	0.000524854	yes	hypothetical protein MIMGU_mgv1a009050mg [Erythranthe guttata]	GO:0009740|gibberellic acid mediated signaling pathway;GO:0009686|gibberellin biosynthetic process;GO:0009416|response to light stimulus;	.	GO:0016707|gibberellin 3-beta-dioxygenase activity;GO:0046872|metal ion binding;	E1.14.11.15; gibberellin 3-beta-dioxygenase [EC:1.14.11.15]
Achn231561	1021.07	382.794	1.41544	0.00151769	0.0145382	yes	PREDICTED: uncharacterized protein LOC100253141 [Vitis vinifera]	.	.	.	.
Achn313611	34.4026	91.7353	-1.41496	0.00227975	0.0201235	yes	hypothetical protein glysoja_006261 [Glycine soja]	.	.	.	.
Achn325881	18.9162	100.071	-2.40333	1.3854e-06	4.11375e-05	yes	unnamed protein product [Vitis vinifera]	.	.	.	.
Achn223431	90.507	402.511	-2.15292	1.86161e-06	5.29157e-05	yes	PREDICTED: transcription factor bHLH78-like [Sesamum indicum]	GO:0006355|regulation of transcription, DNA-templated;GO:0009637|response to blue light;GO:0006351|transcription, DNA-templated;	GO:0005634|nucleus;	GO:0003677|DNA binding;GO:0003700|transcription factor activity, sequence-specific DNA binding;	.
Achn066041	207.316	537.573	-1.37463	5.87421e-05	0.00100599	yes	PREDICTED: uncharacterized protein LOC105633479 isoform X1 [Jatropha curcas]	.	.	.	.
Achn177641	17.6949	131.836	-2.89735	1.65674e-06	4.77973e-05	yes	PREDICTED: uncharacterized protein LOC104243051 [Nicotiana sylvestris]	.	.	.	.
Achn055411	847.304	247.81	1.77365	4.86552e-07	1.6607e-05	yes	cytochrome P450 90A2 [Camellia japonica]	GO:0048657|anther wall tapetum cell differentiation;GO:0016132|brassinosteroid biosynthetic process;GO:0010268|brassinosteroid homeostasis;GO:0010584|pollen exine formation;GO:0009911|positive regulation of flower development;GO:0010224|response to UV-B;GO:0016125|sterol metabolic process;	GO:0016021|integral component of membrane;	GO:0020037|heme binding;GO:0005506|iron ion binding;GO:0004497|monooxygenase activity;GO:0016705|oxidoreductase activity, acting on paired donors, with incorporation or reduction of molecular oxygen;	CYP90A1, CPD; cytochrome P450, family 90, subfamily A, polypeptide 1 [EC:1.14.-.-]
Achn196851	1000.19	410.024	1.28649	0.000113873	0.00174519	yes	unknown protein [Camellia sinensis]	.	.	.	.
Achn155981	38.0331	161.547	-2.08662	0.0021454	0.019213	yes	PREDICTED: threonine synthase, chloroplastic [Sesamum indicum]	GO:0009088|threonine biosynthetic process;	GO:0009507|chloroplast;GO:0009570|chloroplast stroma;GO:0005829|cytosol;	GO:0030170|pyridoxal phosphate binding;GO:0004795|threonine synthase activity;	thrC; threonine synthase [EC:4.2.3.1]
Achn196441	43.9711	222.047	-2.33624	8.10285e-06	0.000189879	yes	PREDICTED: uncharacterized protein LOC105168366 [Sesamum indicum]	.	.	.	.
Achn026181	645.184	1335.9	-1.05003	0.00375929	0.0298796	yes	Protein Z, putative [Ricinus communis]	.	GO:0048046|apoplast;GO:0005737|cytoplasm;GO:0005615|extracellular space;	GO:0004869|cysteine-type endopeptidase inhibitor activity;GO:0004867|serine-type endopeptidase inhibitor activity;	SERPINB; serpin B
Achn224781	73.4277	217.099	-1.56396	2.95138e-05	0.00056342	yes	PREDICTED: tRNA(adenine(34)) deaminase, chloroplastic isoform X2 [Prunus mume]	GO:0006147|guanine catabolic process;GO:0009451|RNA modification;	.	GO:0008892|guanine deaminase activity;GO:0008270|zinc ion binding;	E3.5.4.3, guaD; guanine deaminase [EC:3.5.4.3]
Achn308011	147.059	444.225	-1.59489	1.38542e-05	0.000296361	yes	hypothetical protein VITISV_004172 [Vitis vinifera]	GO:0032259|methylation;GO:0080167|response to karrikin;	GO:0009507|chloroplast;GO:0005737|cytoplasm;GO:0010287|plastoglobule;	GO:0008757|S-adenosylmethionine-dependent methyltransferase activity;	.
Achn241381	723.352	2766.69	-1.93539	8.09609e-07	2.58934e-05	yes	PREDICTED: uncharacterized protein LOC103447130 isoform X2 [Malus domestica]	.	.	.	.
Achn006321	1459.45	545.265	1.4204	7.80247e-05	0.00127493	yes	hypothetical protein POPTR_0005s18410g [Populus trichocarpa]	GO:0045454|cell redox homeostasis;	GO:0009507|chloroplast;	.	.
Achn007941	561.242	278.09	1.01307	0.00300261	0.0248511	yes	unnamed protein product [Coffea canephora]	GO:0007049|cell cycle;GO:0051301|cell division;GO:0043249|erythrocyte maturation;GO:0043066|negative regulation of apoptotic process;GO:0043161|proteasome-mediated ubiquitin-dependent protein catabolic process;GO:0042787|protein ubiquitination involved in ubiquitin-dependent protein catabolic process;	GO:0005737|cytoplasm;GO:0005856|cytoskeleton;GO:0034657|GID complex;GO:0016363|nuclear matrix;GO:0005634|nucleus;GO:0005886|plasma membrane;	.	MAEA, EMP; macrophage erythroblast attacher
Achn031401	74.9841	10.5761	2.82577	0.000984974	0.0103067	yes	PREDICTED: G-type lectin S-receptor-like serine/threonine-protein kinase At1g11300 [Vitis vinifera]	GO:0045087|innate immune response;GO:0006468|protein phosphorylation;GO:0048544|recognition of pollen;	GO:0016021|integral component of membrane;GO:0005886|plasma membrane;GO:0009506|plasmodesma;	GO:0005524|ATP binding;GO:0005516|calmodulin binding;GO:0030246|carbohydrate binding;GO:0004674|protein serine/threonine kinase activity;GO:0031625|ubiquitin protein ligase binding;	.
Achn221841	25.912	164.008	-2.66207	7.0012e-09	3.94316e-07	yes	leucoanthocyanidin reductase [Vaccinium ashei]	GO:0010023|proanthocyanidin biosynthetic process;	.	GO:0033788|leucoanthocyanidin reductase activity;	LAR; leucoanthocyanidin reductase [EC:1.17.1.3]
Achn344881	621.349	18.5504	5.06589	6.94153e-06	0.000166101	yes	Aluminum induced protein with YGL and LRDR motifs [Theobroma cacao]	GO:0006397|mRNA processing;GO:0008380|RNA splicing;	GO:0005634|nucleus;	GO:0000166|nucleotide binding;GO:0003723|RNA binding;	.
Achn323081	7108.72	2732	1.37963	4.06715e-05	0.000735885	yes	PREDICTED: isocitrate dehydrogenase [NADP]-like isoform X1 [Citrus sinensis]	GO:0006097|glyoxylate cycle;GO:0006102|isocitrate metabolic process;GO:0006099|tricarboxylic acid cycle;	GO:0005737|cytoplasm;	GO:0004450|isocitrate dehydrogenase (NADP+) activity;GO:0000287|magnesium ion binding;GO:0051287|NAD binding;	.
Achn076441	87.6006	210.046	-1.2617	0.000727811	0.00817013	yes	rhomboid protein Hedne11758 [Hedera nepalensis]	GO:0016477|cell migration;GO:0008283|cell proliferation;GO:0050709|negative regulation of protein secretion;GO:0015031|protein transport;GO:0042058|regulation of epidermal growth factor receptor signaling pathway;GO:0061136|regulation of proteasomal protein catabolic process;GO:0050708|regulation of protein secretion;	GO:0005789|endoplasmic reticulum membrane;GO:0000139|Golgi membrane;GO:0016021|integral component of membrane;	.	.
Achn194621	2.34578	30.4821	-3.69983	0.00309431	0.0254669	yes	PREDICTED: replication protein A 70 kDa DNA-binding subunit B [Sesamum indicum]	GO:0006310|DNA recombination;GO:0006281|DNA repair;GO:0006260|DNA replication;GO:0010224|response to UV-B;	GO:0005634|nucleus;	GO:0003677|DNA binding;GO:0046872|metal ion binding;	RFA1, RPA1, rpa; replication factor A1
Achn358261	0	55.3565	#NAME?	3.1632e-13	4.1228e-11	yes	.	.	.	.	.
Achn231381	2158.8	6.52138	8.37084	1.78547e-18	5.42193e-16	yes	PREDICTED: 11S globulin seed storage protein 2 [Vitis vinifera]	GO:0006633|fatty acid biosynthetic process;GO:0048868|pollen tube development;GO:0009409|response to cold;GO:0009416|response to light stimulus;	GO:0005783|endoplasmic reticulum;GO:0016021|integral component of membrane;GO:0016020|membrane;	GO:0009922|fatty acid elongase activity;	KCS; 3-ketoacyl-CoA synthase [EC:2.3.1.199]
Achn185401	14.2296	62.8142	-2.1422	0.000139237	0.00207559	yes	PREDICTED: peptide methionine sulfoxide reductase B5 [Cucumis sativus]	GO:0030091|protein repair;GO:0006979|response to oxidative stress;	GO:0005829|cytosol;	GO:0046872|metal ion binding;GO:0033743|peptide-methionine (R)-S-oxide reductase activity;	msrB; peptide-methionine (R)-S-oxide reductase [EC:1.8.4.12]
Achn048931	245.39	21.3748	3.52109	1.00731e-14	1.79826e-12	yes	unnamed protein product [Coffea canephora]	GO:0048830|adventitious root development;GO:0052544|defense response by callose deposition in cell wall;GO:0042742|defense response to bacterium;GO:0009759|indole glucosinolate biosynthetic process;GO:0009684|indoleacetic acid biosynthetic process;GO:0009682|induced systemic resistance;GO:0040008|regulation of growth;GO:0010114|response to red light;GO:0009641|shade avoidance;GO:0000162|tryptopha…	GO:0005783|endoplasmic reticulum;GO:0016021|integral component of membrane;GO:0016020|membrane;GO:0005739|mitochondrion;GO:0005886|plasma membrane;	GO:0020037|heme binding;GO:0005506|iron ion binding;GO:0016709|oxidoreductase activity, acting on paired donors, with incorporation or reduction of molecular oxygen, NAD(P)H as one donor, and incorporation of one atom of oxygen;	CYP83B1; cytochrome P450, family 83, subfamily B, polypeptide 1 [EC:1.14.-.-]
Achn001451	3652.77	1783.94	1.03393	0.00120306	0.0121112	yes	unnamed protein product [Coffea canephora]	.	.	.	.
Achn094571	90.1866	183.225	-1.02263	0.00663877	0.046571	yes	Thaumatin-like protein 1 [Gossypium arboreum]	GO:0006952|defense response;	GO:0005576|extracellular region;	.	.
Achn247791	508.598	234.637	1.1161	0.00109529	0.0112155	yes	PREDICTED: truncated transcription factor CAULIFLOWER A [Jatropha curcas]	GO:0000165|MAPK cascade;GO:0045944|positive regulation of transcription from RNA polymerase II promoter;GO:0006351|transcription, DNA-templated;	GO:0005634|nucleus;	GO:0000977|RNA polymerase II regulatory region sequence-specific DNA binding;GO:0003700|transcription factor activity, sequence-specific DNA binding;	K09264; MADS-box transcription factor, plant
Achn009121	127.781	564.449	-2.14317	7.20338e-10	5.17519e-08	yes	xyloglucan endotransglucosylase/hydrolase 7 [Actinidia deliciosa]	GO:0042546|cell wall biogenesis;GO:0010411|xyloglucan metabolic process;	GO:0048046|apoplast;GO:0005618|cell wall;	GO:0004553|hydrolase activity, hydrolyzing O-glycosyl compounds;GO:0016762|xyloglucan:xyloglucosyl transferase activity;	E2.4.1.207; xyloglucan:xyloglucosyl transferase [EC:2.4.1.207]
[truncated: 2,843 more rows]
