# Supplementary material for: Transcriptional Analysis on Resistant and Susceptible Kiwifruit Genotypes Activating Different Plant-Immunity Processes against Pseudomonas syringae pv. actinidiae
Source: Int J Mol Sci. 2022 Jul 11;23(14):7643. doi: 10.3390/ijms23147643 (PMC9322148; doi:10.3390/ijms23147643)
Supplement: Supplementary file 1 [file ijms-23-07643-s001.zip › Table S3 HY_Psa VS HY_Control_kegg.xls]

## Sheet: H_Psa VS H_Control kegg
Name	Map	p	q	Up Gene	Up Count	Down Gene	Down Count
Estrogen signaling pathway	map04915	1.23546e-06	0.000350869	Achn146451|K04079;Achn034421|K09571;Achn079561|K04079;Achn109261|K03283;Achn059531|K02183;Achn043791|K04079;Achn361321|K04079;Achn068911|K04079;Achn268001|K09571	9	Achn058861|K04079;Achn168631|K02183;Achn069811|K04368	3
Biosynthesis of unsaturated fatty acids	map01040	1.23404e-05	0.00175234	Achn335191|K00232;Achn168711|K07513;Achn230541|K00232;Achn152461|K00232;Achn196471|K10251;Achn385301|K00232;Achn214711|K07513	7	Achn088861|K10251;Achn152531|K10257;Achn360231|K10257;Achn214371|K10257;Achn203171|K10258;Achn209101|K03921;Achn140851|K10257;Achn067351|K10703;Achn241471|K10256;Achn002331|K10257	10
Biosynthesis of secondary metabolites	map01110	4.80749e-05	0.00372263	Achn193311|K00318;Achn006591|K00517;Achn045501|K00703;Achn151521|K00218;Achn009131|K00815;Achn102291|K00422;Achn272691|K00627;Achn167821|K14157;Achn080451|K00873;Achn161341|K00891;Achn202031|K00128;Achn138881|K09588;Achn194241|K00430;Achn276691|K09834;Achn093931|K01858;Achn258021|K00966;Achn277841|K00167;Achn013991|K12450;Achn008871|K00218;Achn168711|K07513;Achn179251|K01640;Achn052661|K13071;Ach…	78	Achn141711|K00948;Achn330551|K05280;Achn256141|K00549;Achn287471|K13648;Achn020241|K08242;Achn387601|K01834;Achn191731|K01580;Achn088861|K10251;Achn300301|K00606;Achn215821|K00844;Achn152481|K04040;Achn324671|K00517;Achn271251|K03428;Achn358941|K01183;Achn342861|K01590;Achn233881|K05282;Achn248371|K13648;Achn244721|K01785;Achn086341|K00873;Achn302601|K05282;Achn195321|K15397;Achn338311|K08242;Ach…	141
Progesterone-mediated oocyte maturation	map04914	5.24314e-05	0.00372263	Achn146451|K04079;Achn079561|K04079;Achn043791|K04079;Achn361321|K04079;Achn068911|K04079	5	Achn113101|K06627;Achn350861|K02537;Achn058861|K04079;Achn199791|K06627;Achn013401|K02178;Achn263101|K06627;Achn196431|K02537;Achn203281|K03364;Achn095441|K05868;Achn265181|K06627;Achn104951|K06627;Achn112011|K03351;Achn069811|K04368;Achn146481|K05868;Achn159111|K06627	15
NOD-like receptor signaling pathway	map04621	0.000190195	0.0108031	Achn146451|K04079;Achn079561|K04079;Achn132841|K12795;Achn158261|K12795;Achn043791|K04079;Achn361321|K04079;Achn068911|K04079	7	Achn058861|K04079;Achn053461|K08727	2
Cutin, suberine and wax biosynthesis	map00073	0.000300464	0.0121903	Achn358481|K15402;Achn371171|K15406;Achn136161|K15406;Achn283311|K15406;Achn253231|K15400;Achn253221|K15400;Achn208561|K15406	7	Achn354071|K15403;Achn336411|K15398;Achn005071|K13356;Achn212071|K15398;Achn200521|K13356;Achn362171|K13356;Achn114941|K15403;Achn068081|K13356;Achn362181|K13356;Achn360201|K15400	10
Plant hormone signal transduction	map04075	0.000287768	0.0121903	Achn321001|K14488;Achn328881|K14495;Achn326501|K14508;Achn290761|K14432;Achn388061|K14431;Achn172751|K14497;Achn131571|K14432;Achn131771|K14489;Achn050151|K14497;Achn026271|K14432;Achn283211|K14496;Achn211521|K12126;Achn102891|K14494;Achn269761|K14498;Achn212131|K14497;Achn131761|K14489;Achn060941|K14508;Achn076641|K12126;Achn049931|K14484;Achn001551|K14488;Achn326871|K14508;Achn155701|K14497;Ach…	36	Achn037141|K14496;Achn214701|K14510;Achn033901|K14488;Achn140211|K14492;Achn128851|K14494;Achn283751|K14484;Achn299501|K14495;Achn360591|K13464;Achn059721|K14494;Achn069431|K14484;Achn294131|K13946;Achn160581|K14484;Achn020071|K14488;Achn186621|K14486;Achn030081|K14484;Achn237351|K14496;Achn363351|K14488;Achn100611|K14484;Achn125551|K14484;Achn379371|K14487;Achn286011|K14500;Achn340641|K14488;Ach…	46
Cysteine and methionine metabolism	map00270	0.000513786	0.0182394	Achn009131|K00815;Achn385591|K00815;Achn178791|K01244;Achn105361|K00640;Achn340791|K01244;Achn155541|K05933;Achn142561|K00640	7	Achn256141|K00549;Achn016391|K01738;Achn385511|K16054;Achn185261|K00558;Achn185381|K01611;Achn241571|K00558;Achn058821|K00549;Achn251181|K00789;Achn279241|K00815;Achn074721|K00558;Achn108161|K12524;Achn297461|K01243;Achn058831|K00549;Achn339101|K01762;Achn039391|K00928;Achn228611|K00558;Achn231831|K00558;Achn236921|K00789;Achn185731|K08963;Achn148571|K00558;Achn302481|K00789	21
Metabolic pathways	map01100	0.000659216	0.0208019	Achn193311|K00318;Achn006591|K00517;Achn045501|K00703;Achn151521|K00218;Achn316921|K01897;Achn068661|K05894;Achn009131|K00815;Achn095701|K16839;Achn213231|K00079;Achn102291|K00422;Achn058111|K09480;Achn003791|K10526;Achn318241|K08726;Achn217211|K01177;Achn370961|K00140;Achn272691|K00627;Achn167821|K14157;Achn080451|K00873;Achn179321|K01464;Achn335191|K00232;Achn161341|K00891;Achn222921|K01937;Ach…	153	Achn221611|K03857;Achn119791|K05857;Achn141711|K00948;Achn330551|K05280;Achn256141|K00549;Achn099571|K02321;Achn016391|K01738;Achn322621|K00913;Achn023181|K05894;Achn387601|K01834;Achn318791|K17108;Achn385511|K16054;Achn191731|K01580;Achn352551|K08903;Achn088861|K10251;Achn226691|K04712;Achn238881|K03147;Achn300301|K00606;Achn215821|K00844;Achn152481|K04040;Achn356461|K01934;Achn324671|K00517;Ach…	232
alpha-Linolenic acid metabolism	map00592	0.00098769	0.0255004	Achn068661|K05894;Achn003791|K10526;Achn335191|K00232;Achn168711|K07513;Achn230541|K00232;Achn152461|K00232;Achn323891|K10529;Achn385301|K00232;Achn214711|K07513;Achn386861|K10527	10	Achn023181|K05894;Achn123601|K00454;Achn261301|K00454;Achn098971|K00454;Achn014311|K08241;Achn061351|K05894	6
Pentose and glucuronate interconversions	map00040	0.000936938	0.0255004	Achn202031|K00128;Achn088131|K01051;Achn250811|K01051;Achn022321|K00128;Achn209711|K01805;Achn319051|K01051	6	Achn039701|K01728;Achn070291|K01728;Achn164351|K01051;Achn315151|K01728;Achn240191|K01051;Achn194861|K00012;Achn123411|K00128;Achn202401|K01728;Achn390661|K00012;Achn161931|K00012;Achn214541|K01728;Achn334671|K01728;Achn077721|K01728;Achn066581|K01728;Achn099161|K01728;Achn153901|K01728;Achn351951|K01728;Achn161941|K00012;Achn116521|K01728;Achn064831|K01051;Achn369801|K01728;Achn074031|K01728;Ach…	24
Antigen processing and presentation	map04612	0.00131783	0.0311887	Achn146451|K04079;Achn123991|K08064;Achn079561|K04079;Achn115691|K09489;Achn119361|K09489;Achn059051|K08064;Achn109261|K03283;Achn043791|K04079;Achn361321|K04079;Achn113431|K09489;Achn199021|K09489;Achn114331|K08054;Achn068911|K04079	13	Achn058861|K04079;Achn260371|K08057;Achn304721|K08057;Achn370561|K08057	4
Plant-pathogen interaction	map04626	0.00167568	0.0366071	Achn037801|K13448;Achn386651|K13412;Achn146451|K04079;Achn114441|K05391;Achn255871|K13412;Achn039181|K13448;Achn067991|K13448;Achn079561|K04079;Achn217421|K13458;Achn169911|K13417;Achn179351|K13412;Achn132841|K12795;Achn077491|K13448;Achn256721|K05391;Achn022761|K13412;Achn136421|K13448;Achn158261|K12795;Achn235431|K13448;Achn287511|K13448;Achn077481|K13448;Achn059531|K02183;Achn315741|K13448;Ach…	40	Achn275661|K13425;Achn360591|K13464;Achn381521|K05391;Achn057831|K13412;Achn058861|K04079;Achn228021|K13456;Achn030401|K13448;Achn375831|K13456;Achn213151|K13447;Achn278571|K13425;Achn168631|K02183;Achn318971|K13448;Achn215631|K13417;Achn376371|K13420;Achn286031|K13412;Achn149301|K13412;Achn083651|K13430;Achn281761|K13422;Achn069811|K04368;Achn132821|K13425	20
Neurotrophin signaling pathway	map04722	0.00225545	0.0457535	Achn183111|K04733;Achn059531|K02183	2	Achn146291|K04392;Achn289861|K04392;Achn262271|K12462;Achn279571|K04392;Achn352481|K12462;Achn019391|K04392;Achn168631|K02183;Achn094611|K04392;Achn071631|K12462;Achn069811|K04368;Achn186821|K04392;Achn341151|K12462	12
Peroxisome	map04146	0.0025236	0.0477802	Achn163431|K13347;Achn332301|K13347;Achn316921|K01897;Achn318241|K08726;Achn005181|K13342;Achn335191|K00232;Achn168711|K07513;Achn179251|K01640;Achn177771|K01897;Achn014001|K00306;Achn230541|K00232;Achn152461|K00232;Achn084821|K00830;Achn282431|K00306;Achn305741|K13342;Achn385301|K00232;Achn214711|K07513;Achn195741|K03426;Achn005191|K13342;Achn305751|K13342	20	Achn064851|K01897;Achn005071|K13356;Achn236011|K08726;Achn200521|K13356;Achn219941|K00869;Achn362171|K13356;Achn068081|K13356;Achn184181|K08726;Achn362181|K13356;Achn233331|K01897	10
Fatty acid elongation	map00062	0.00278928	0.0480554	Achn231381|K15397;Achn196471|K10251;Achn108461|K15397;Achn159771|K15397	4	Achn088861|K10251;Achn195321|K15397;Achn172321|K15397;Achn060641|K15397;Achn238141|K15397;Achn168461|K15397;Achn129071|K15397;Achn203171|K10258;Achn054161|K15397;Achn141891|K01074;Achn104701|K15397;Achn067351|K10703;Achn232681|K15397	13
Gap junction	map04540	0.00287656	0.0480554	.	0	Achn380991|K07375;Achn095821|K07375;Achn132681|K07375;Achn285981|K07375;Achn027511|K07375;Achn148811|K07374;Achn132281|K07375;Achn069811|K04368;Achn285971|K07375	9
Fatty acid metabolism	map00071	0.00332985	0.0525377	Achn316921|K01897;Achn335191|K00232;Achn202031|K00128;Achn168711|K07513;Achn177771|K01897;Achn230541|K00232;Achn152461|K00232;Achn318731|K00121;Achn059481|K01692;Achn072171|K00626;Achn022321|K00128;Achn385301|K00232;Achn214711|K07513;Achn386861|K10527	14	Achn064851|K01897;Achn123411|K00128;Achn266851|K00121;Achn233331|K01897	4
PPAR signaling pathway	map03320	0.00665523	0.0881244	Achn316921|K01897;Achn335191|K00232;Achn081191|K08770;Achn168711|K07513;Achn177771|K01897;Achn230541|K00232;Achn152461|K00232;Achn153731|K08770;Achn385301|K00232;Achn214711|K07513	10	Achn064851|K01897;Achn184411|K08770;Achn233331|K01897	3
Limonene and pinene degradation	map00903	0.00682654	0.0881244	Achn006591|K00517;Achn202031|K00128;Achn280501|K00517;Achn122211|K00517;Achn267931|K00517;Achn059481|K01692;Achn138001|K00517;Achn280491|K00517;Achn022321|K00128	9	Achn324671|K00517;Achn123411|K00128	2
Sphingolipid metabolism	map00600	0.00665523	0.0881244	Achn101601|K01190;Achn093551|K12349;Achn001411|K12353;Achn362251|K17108;Achn095561|K12349;Achn144681|K04713	6	Achn318791|K17108;Achn226691|K04712;Achn154511|K12349;Achn327781|K04713;Achn112221|K04712;Achn388111|K04713;Achn371451|K04713	7
Fc epsilon RI signaling pathway	map04664	0.00669001	0.0881244	.	0	Achn146291|K04392;Achn289861|K04392;Achn279571|K04392;Achn019391|K04392;Achn094611|K04392;Achn069811|K04368;Achn186821|K04392	7
Chemical carcinogenesis	map05204	0.00824642	0.101825	Achn213231|K00079;Achn144061|K00799;Achn334551|K00799;Achn193831|K00799;Achn334561|K00799;Achn144071|K00799;Achn318731|K00121;Achn175531|K00799;Achn351281|K00799;Achn144041|K00799;Achn144091|K00799;Achn160841|K00799;Achn160881|K00799;Achn225091|K00799;Achn144051|K00799	15	Achn208871|K00799;Achn356991|K00799;Achn183591|K00799;Achn266851|K00121	4
Chemokine signaling pathway	map04062	0.0102013	0.111672	.	0	Achn146291|K04392;Achn289861|K04392;Achn279571|K04392;Achn019391|K04392;Achn094611|K04392;Achn069811|K04368;Achn186821|K04392	7
Cell cycle	map04110	0.0102302	0.111672	Achn284541|K03875;Achn026781|K03875;Achn284871|K03875;Achn118401|K04728;Achn263211|K03875	5	Achn127061|K02608;Achn113101|K06627;Achn274771|K03363;Achn222881|K02542;Achn350861|K02537;Achn199791|K06627;Achn013401|K02178;Achn273421|K06670;Achn263101|K06627;Achn229701|K02210;Achn196431|K02537;Achn203281|K03364;Achn095441|K05868;Achn228941|K02209;Achn265181|K06627;Achn307041|K06628;Achn018041|K02603;Achn026241|K02604;Achn104951|K06627;Achn112011|K03351;Achn175711|K02365;Achn073211|K06620;Ach…	26
Steroid biosynthesis	map00100	0.0114032	0.111672	.	0	Achn020241|K08242;Achn338311|K08242;Achn350501|K05917;Achn231891|K09832;Achn220901|K05917;Achn095671|K08242;Achn317411|K14423;Achn080551|K00559	8
Metabolism of xenobiotics by cytochrome P450	map00980	0.00981426	0.111672	Achn213231|K00079;Achn144061|K00799;Achn334551|K00799;Achn193831|K00799;Achn334561|K00799;Achn144071|K00799;Achn318731|K00121;Achn175531|K00799;Achn351281|K00799;Achn144041|K00799;Achn144091|K00799;Achn160841|K00799;Achn160881|K00799;Achn225091|K00799;Achn144051|K00799	15	Achn208871|K00799;Achn356991|K00799;Achn183591|K00799;Achn266851|K00121	4
Tyrosine metabolism	map00350	0.0112622	0.111672	Achn009131|K00815;Achn102291|K00422;Achn277681|K00451;Achn353551|K00457;Achn385591|K00815;Achn318731|K00121;Achn317441|K00276	7	Achn228181|K07253;Achn279241|K00815;Achn127711|K01592;Achn266851|K00121;Achn130171|K00276	5
Osteoclast differentiation	map04380	0.0114032	0.111672	.	0	Achn146291|K04392;Achn210461|K14379;Achn289861|K04392;Achn279571|K04392;Achn019391|K04392;Achn094611|K04392;Achn069811|K04368;Achn186821|K04392	8
Aminobenzoate degradation	map00627	0.0119163	0.112808	Achn006591|K00517;Achn280501|K00517;Achn122211|K00517;Achn267931|K00517;Achn059481|K01692;Achn138001|K00517;Achn280491|K00517	7	Achn324671|K00517;Achn067671|K01426	2
Leukocyte transendothelial migration	map04670	0.0128251	0.117494	.	0	Achn146291|K04392;Achn289861|K04392;Achn279571|K04392;Achn019391|K04392;Achn094611|K04392;Achn186821|K04392	6
Novobiocin biosynthesis	map00401	0.0163599	0.13169	Achn009131|K00815;Achn385591|K00815	2	Achn279241|K00815	1
Pathogenic Escherichia coli infection	map05130	0.0159191	0.13169	Achn203051|K11294	1	Achn380991|K07375;Achn095821|K07375;Achn132681|K07375;Achn285981|K07375;Achn027511|K07375;Achn148811|K07374;Achn132281|K07375;Achn285971|K07375	8
Toll-like receptor signaling pathway	map04620	0.0157762	0.13169	Achn183111|K04733	1	Achn146291|K04392;Achn289861|K04392;Achn279571|K04392;Achn019391|K04392;Achn094611|K04392;Achn069811|K04368;Achn186821|K04392	7
Phenylalanine metabolism	map00360	0.0166931	0.13169	Achn009131|K00815;Achn194241|K00430;Achn353551|K00457;Achn385591|K00815;Achn303851|K00430;Achn157331|K00430;Achn258411|K01904;Achn059481|K01692;Achn317441|K00276	9	Achn228181|K07253;Achn053991|K00430;Achn222981|K00430;Achn323941|K00430;Achn279241|K00815;Achn228581|K01904;Achn150921|K00430;Achn344671|K00430;Achn067671|K01426;Achn076151|K00430;Achn130171|K00276;Achn197971|K00430;Achn111691|K00430;Achn367971|K00430;Achn157981|K00430	15
Bisphenol degradation	map00363	0.0148831	0.13169	Achn006591|K00517;Achn280501|K00517;Achn122211|K00517;Achn267931|K00517;Achn138001|K00517;Achn280491|K00517	6	Achn324671|K00517	1
Ubiquinone and other terpenoid-quinone biosynthesis	map00130	0.0188835	0.144944	Achn009131|K00815;Achn276691|K09834;Achn353551|K00457;Achn385591|K00815;Achn258411|K01904	5	Achn045961|K05928;Achn170951|K14759;Achn279241|K00815;Achn228581|K01904;Achn390031|K03183;Achn390021|K03183	6
Amino sugar and nucleotide sugar metabolism	map00520	0.0195953	0.146449	Achn258021|K00966;Achn013991|K12450;Achn109931|K01183;Achn304421|K12373;Achn313501|K12446;Achn109751|K01183	6	Achn287471|K13648;Achn215821|K00844;Achn215611|K08679;Achn358941|K01183;Achn248371|K13648;Achn314941|K08679;Achn242161|K00844;Achn054171|K10046;Achn194861|K00012;Achn379491|K13648;Achn367141|K12450;Achn243521|K12450;Achn053271|K01711;Achn248151|K00844;Achn390661|K00012;Achn151341|K08679;Achn161931|K00012;Achn053211|K01711;Achn256791|K02377;Achn277781|K00790;Achn093021|K12451;Achn317801|K12451;Ach…	31
Shigellosis	map05131	0.020825	0.151649	Achn388551|K08339	1	Achn146291|K04392;Achn289861|K04392;Achn279571|K04392;Achn052631|K03362;Achn019391|K04392;Achn094611|K04392;Achn053461|K08727;Achn186821|K04392	8
Olfactory transduction	map04740	0.0279833	0.168327	Achn059531|K02183	1	Achn168631|K02183	1
Phototransduction	map04744	0.0279833	0.168327	Achn059531|K02183	1	Achn168631|K02183	1
Natural killer cell mediated cytotoxicity	map04650	0.0284496	0.168327	.	0	Achn146291|K04392;Achn289861|K04392;Achn279571|K04392;Achn019391|K04392;Achn094611|K04392;Achn069811|K04368;Achn186821|K04392	7
Salivary secretion	map04970	0.0279833	0.168327	Achn059531|K02183	1	Achn168631|K02183	1
Gastric acid secretion	map04971	0.0279833	0.168327	Achn059531|K02183	1	Achn168631|K02183	1
Isoquinoline alkaloid biosynthesis	map00950	0.0284496	0.168327	Achn009131|K00815;Achn102291|K00422;Achn385591|K00815;Achn317441|K00276	4	Achn279241|K00815;Achn127711|K01592;Achn130171|K00276	3
Circadian entrainment	map04713	0.0279833	0.168327	Achn059531|K02183	1	Achn168631|K02183	1
Polycyclic aromatic hydrocarbon degradation	map00624	0.0284496	0.168327	Achn006591|K00517;Achn280501|K00517;Achn122211|K00517;Achn267931|K00517;Achn138001|K00517;Achn280491|K00517	6	Achn324671|K00517	1
MAPK signaling pathway	map04010	0.0267309	0.168327	Achn109261|K03283;Achn243551|K04460	2	Achn146291|K04392;Achn289861|K04392;Achn279571|K04392;Achn019391|K04392;Achn094611|K04392;Achn069811|K04368;Achn186821|K04392	7
Glycolysis / Gluconeogenesis	map00010	0.032462	0.188147	Achn272691|K00627;Achn080451|K00873;Achn202031|K00128;Achn196651|K00134;Achn282911|K01623;Achn356551|K01623;Achn041831|K01610;Achn318731|K00121;Achn349471|K00134;Achn251961|K00873;Achn067501|K01623;Achn022321|K00128;Achn147791|K01610;Achn387211|K03841	14	Achn387601|K01834;Achn215821|K00844;Achn244721|K01785;Achn086341|K00873;Achn354501|K01689;Achn188341|K00873;Achn242161|K00844;Achn075191|K01623;Achn123411|K00128;Achn248151|K00844;Achn161501|K01834;Achn011911|K00873;Achn036401|K01568;Achn036391|K01568;Achn266851|K00121;Achn372031|K00627;Achn310951|K00627;Achn361211|K15634;Achn011921|K00873	19
Other glycan degradation	map00511	0.0376285	0.193749	Achn101601|K01190;Achn304421|K12373;Achn362251|K17108	3	Achn318791|K17108;Achn105011|K15923;Achn010931|K01206;Achn003291|K12373	4
Drug metabolism - cytochrome P450	map00982	0.0363151	0.193749	Achn144061|K00799;Achn334551|K00799;Achn193831|K00799;Achn334561|K00799;Achn144071|K00799;Achn318731|K00121;Achn175531|K00799;Achn351281|K00799;Achn144041|K00799;Achn144091|K00799;Achn160841|K00799;Achn160881|K00799;Achn225091|K00799;Achn144051|K00799	14	Achn208871|K00799;Achn356991|K00799;Achn183591|K00799;Achn266851|K00121	4
Brassinosteroid biosynthesis	map00905	0.0359287	0.193749	Achn138881|K09588;Achn055411|K09588	2	Achn190501|K15639;Achn115371|K12638;Achn198771|K12638;Achn338411|K12640;Achn315541|K12640;Achn292131|K09588	6
Arachidonic acid metabolism	map00590	0.0359287	0.193749	Achn213231|K00079;Achn318241|K08726;Achn094631|K05309;Achn186841|K05309;Achn285991|K00432;Achn153431|K01254	6	Achn236011|K08726;Achn184181|K08726	2
Toxoplasmosis	map05145	0.0365403	0.193749	Achn386651|K13412;Achn255871|K13412;Achn183111|K04733;Achn179351|K13412;Achn109261|K03283;Achn022761|K13412;Achn058251|K13412;Achn075741|K13412;Achn058261|K13412;Achn233911|K13412;Achn137691|K13412	11	Achn057831|K13412;Achn286031|K13412;Achn149301|K13412	3
B cell receptor signaling pathway	map04662	0.0376285	0.193749	.	0	Achn146291|K04392;Achn289861|K04392;Achn279571|K04392;Achn019391|K04392;Achn094611|K04392;Achn069811|K04368;Achn186821|K04392	7
Glutathione metabolism	map00480	0.038204	0.193749	Achn144061|K00799;Achn219621|K01920;Achn334551|K00799;Achn193831|K00799;Achn334561|K00799;Achn285991|K00432;Achn144071|K00799;Achn369241|K01255;Achn175531|K00799;Achn351281|K00799;Achn144041|K00799;Achn089281|K00036;Achn144091|K00799;Achn160841|K00799;Achn160881|K00799;Achn225091|K00799;Achn144051|K00799;Achn189251|K00033	18	Achn208871|K00799;Achn356991|K00799;Achn000431|K10807;Achn183591|K00799;Achn107281|K10807	5
beta-Alanine metabolism	map00410	0.0421876	0.210198	Achn370961|K00140;Achn179321|K01464;Achn202031|K00128;Achn371061|K01431;Achn215161|K01431;Achn059481|K01692;Achn317441|K00276;Achn022321|K00128	8	Achn191731|K01580;Achn123411|K00128;Achn130171|K00276	3
VEGF signaling pathway	map04370	0.0485547	0.229825	.	0	Achn146291|K04392;Achn289861|K04392;Achn279571|K04392;Achn019391|K04392;Achn094611|K04392;Achn069811|K04368;Achn186821|K04392	7
Benzoate degradation	map00362	0.0485363	0.229825	Achn168711|K07513;Achn059481|K01692;Achn072171|K00626;Achn214711|K07513	4	.	0
Retrograde endocannabinoid signaling	map04723	0.0485363	0.229825	Achn050291|K13806;Achn288451|K15015;Achn166121|K15015	3	Achn266721|K13700	1
Ascorbate and aldarate metabolism	map00053	0.0578744	0.269448	Achn115461|K00469;Achn202031|K00128;Achn230561|K00423;Achn346051|K00103;Achn022321|K00128	5	Achn054171|K10046;Achn194861|K00012;Achn123411|K00128;Achn181821|K00469;Achn390661|K00012;Achn161931|K00012;Achn161941|K00012;Achn030021|K10046;Achn310731|K00469;Achn155031|K14190	10
Drug metabolism - other enzymes	map00983	0.0660818	0.302697	Achn179321|K01464;Achn389311|K00876;Achn371061|K01431;Achn155551|K01489;Achn215161|K01431;Achn051721|K00088	6	.	0
Tropane, piperidine and pyridine alkaloid biosynthesis	map00960	0.0697768	0.314549	Achn009131|K00815;Achn385591|K00815;Achn317441|K00276	3	Achn279241|K00815;Achn130171|K00276	2
Phenylalanine, tyrosine and tryptophan biosynthesis	map00400	0.0728484	0.318291	Achn009131|K00815;Achn161341|K00891;Achn385591|K00815;Achn244521|K01850;Achn037081|K15227	5	Achn111631|K05359;Achn279241|K00815;Achn360131|K01817;Achn305671|K05359;Achn005121|K05359;Achn387711|K01626;Achn150421|K05359;Achn389761|K00766	8
Circadian rhythm - plant	map04712	0.0728484	0.318291	Achn247441|K12125;Achn211521|K12126;Achn371551|K12133;Achn076641|K12126;Achn189921|K12126;Achn120561|K12125;Achn245401|K12135;Achn130741|K12125;Achn346391|K12130	9	Achn190711|K16223;Achn226461|K12116;Achn216651|K12125;Achn032491|K16241	4
Polyketide sugar unit biosynthesis	map00523	0.074599	0.321002	.	0	Achn093021|K12451;Achn317801|K12451	2
Vitamin B6 metabolism	map00750	0.0834505	0.348528	Achn303541|K06215;Achn198991|K06215	2	Achn145231|K00831;Achn155981|K01733;Achn115661|K06215;Achn050411|K01733	4
DNA replication	map03030	0.0834389	0.348528	.	0	Achn048781|K07466;Achn099571|K02321;Achn331681|K10742;Achn222881|K02542;Achn194621|K07466;Achn229701|K02210;Achn228941|K02209;Achn084291|K10739;Achn076421|K10755;Achn091231|K02320;Achn353311|K02685;Achn068491|K02324;Achn185031|K10739;Achn228641|K10739	14
Microbial metabolism in diverse environments	map01120	0.0856493	0.352527	Achn006591|K00517;Achn095701|K16839;Achn318241|K08726;Achn272691|K00627;Achn080451|K00873;Achn202031|K00128;Achn334971|K14465;Achn277681|K00451;Achn116461|K01638;Achn324411|K00122;Achn168711|K07513;Achn196651|K00134;Achn282911|K01623;Achn280501|K00517;Achn356551|K01623;Achn041831|K01610;Achn318731|K00121;Achn122211|K00517;Achn105361|K00640;Achn349471|K00134;Achn267931|K00517;Achn070521|K01900;Ach…	41	Achn141711|K00948;Achn016391|K01738;Achn387601|K01834;Achn215821|K00844;Achn324671|K00517;Achn244721|K01785;Achn086341|K00873;Achn145231|K00831;Achn354501|K01689;Achn188341|K00873;Achn168921|K01648;Achn242161|K00844;Achn236011|K08726;Achn075191|K01623;Achn155981|K01733;Achn123411|K00128;Achn248151|K00844;Achn301391|K00058;Achn108161|K12524;Achn161501|K01834;Achn163411|K01082;Achn039391|K00928;Ach…	38
Focal adhesion	map04510	0.0923616	0.374724	.	0	Achn146291|K04392;Achn289861|K04392;Achn279571|K04392;Achn019391|K04392;Achn094611|K04392;Achn069811|K04368;Achn186821|K04392	7
Glycosaminoglycan biosynthesis - chondroitin sulfate / dermatan sulfate	map00532	0.0966238	0.375906	Achn051271|K00771	1	Achn058481|K00771;Achn234581|K00771	2
Taurine and hypotaurine metabolism	map00430	0.0966238	0.375906	Achn293341|K10712	1	Achn191731|K01580;Achn058421|K10712	2
Glycosaminoglycan biosynthesis - heparan sulfate / heparin	map00534	0.0966238	0.375906	Achn051271|K00771	1	Achn058481|K00771;Achn234581|K00771	2
Hepatitis B	map05161	0.104144	0.399687	.	0	Achn113101|K06627;Achn259911|K11594;Achn199791|K06627;Achn263101|K06627;Achn259921|K11594;Achn265181|K06627;Achn104951|K06627;Achn073211|K06620;Achn069811|K04368;Achn159111|K06627	10
Phagosome	map04145	0.113026	0.427994	Achn114331|K08054	1	Achn198551|K08517;Achn146291|K04392;Achn318651|K08488;Achn289861|K04392;Achn279571|K04392;Achn380991|K07375;Achn260371|K08057;Achn095821|K07375;Achn304721|K08057;Achn132681|K07375;Achn019391|K04392;Achn285981|K07375;Achn027511|K07375;Achn049051|K02154;Achn148811|K07374;Achn094611|K04392;Achn132281|K07375;Achn186821|K04392;Achn370561|K08057;Achn285971|K07375	20
Glioma	map05214	0.114668	0.428495	Achn253651|K07203;Achn059531|K02183	2	Achn168631|K02183;Achn073211|K06620;Achn069811|K04368	3
Type II diabetes mellitus	map04930	0.119123	0.439361	Achn253651|K07203;Achn080451|K00873;Achn251961|K00873	3	Achn215821|K00844;Achn086341|K00873;Achn188341|K00873;Achn242161|K00844;Achn248151|K00844;Achn011911|K00873;Achn011921|K00873	7
Starch and sucrose metabolism	map00500	0.123222	0.442975	Achn045501|K00703;Achn217211|K01177;Achn122851|K16055;Achn088131|K01051;Achn090661|K01177;Achn250811|K01051;Achn149581|K00700;Achn080061|K01188;Achn129301|K01188;Achn302611|K01177;Achn318231|K00695;Achn230631|K16055;Achn319051|K01051	13	Achn287471|K13648;Achn215821|K00844;Achn215611|K08679;Achn248371|K13648;Achn182041|K16055;Achn164351|K01051;Achn145021|K01087;Achn269061|K01177;Achn314941|K08679;Achn213731|K05350;Achn240191|K01051;Achn242161|K00844;Achn194861|K00012;Achn157381|K01210;Achn379491|K13648;Achn248151|K00844;Achn390661|K00012;Achn151341|K08679;Achn273461|K01188;Achn161931|K00012;Achn161941|K00012;Achn064831|K01051;Ach…	33
Pyrimidine metabolism	map00240	0.122307	0.442975	Achn179321|K01464;Achn222921|K01937;Achn389311|K00876;Achn361591|K01937;Achn371061|K01431;Achn155551|K01489;Achn215161|K01431;Achn246281|K09903;Achn283451|K03011	9	Achn099571|K02321;Achn349891|K14641;Achn000431|K10807;Achn372151|K00893;Achn331671|K13800;Achn369731|K13998;Achn107281|K10807;Achn233091|K13998;Achn089371|K00943;Achn122081|K16904;Achn025641|K01520;Achn197551|K01520;Achn174731|K01493;Achn091231|K02320;Achn353311|K02685;Achn068491|K02324;Achn185071|K14641;Achn217291|K16904	18
Linoleic acid metabolism	map00591	0.126436	0.448846	.	0	Achn123601|K00454;Achn261301|K00454;Achn098971|K00454;Achn056561|K15718	4
Renal cell carcinoma	map05211	0.130689	0.458218	.	0	Achn146291|K04392;Achn289861|K04392;Achn279571|K04392;Achn019391|K04392;Achn094611|K04392;Achn069811|K04368;Achn186821|K04392	7
D-Glutamine and D-glutamate metabolism	map00471	0.132838	0.460074	Achn089741|K01425	1	Achn156761|K01425	1
Carotenoid biosynthesis	map00906	0.135081	0.462205	Achn315721|K09843;Achn011691|K15746;Achn232251|K09843;Achn260561|K09840;Achn188121|K15746	5	Achn227471|K09843;Achn176351|K09840;Achn061261|K06444;Achn248971|K09837	4
Cyanoamino acid metabolism	map00460	0.152396	0.515243	Achn080061|K01188;Achn129301|K01188;Achn224611|K00600	3	Achn213731|K05350;Achn273461|K01188;Achn301381|K08248;Achn151331|K00600	4
Regulation of actin cytoskeleton	map04810	0.157451	0.526072	Achn152831|K00889	1	Achn146291|K04392;Achn289861|K04392;Achn305061|K00889;Achn279571|K04392;Achn264761|K00889;Achn117091|K00889;Achn019391|K04392;Achn173791|K00889;Achn094611|K04392;Achn117331|K00889;Achn069811|K04368;Achn186821|K04392;Achn180561|K00889	13
Phosphatidylinositol signaling system	map04070	0.167996	0.530121	Achn152831|K00889;Achn059531|K02183;Achn240651|K00901;Achn292171|K05857	4	Achn119791|K05857;Achn322621|K00913;Achn088001|K00913;Achn305061|K00889;Achn264761|K00889;Achn117091|K00889;Achn168631|K02183;Achn084571|K00913;Achn173791|K00889;Achn117331|K00889;Achn180561|K00889	11
Porphyrin and chlorophyll metabolism	map00860	0.167675	0.530121	Achn151521|K00218;Achn008871|K00218;Achn052661|K13071;Achn301861|K00510;Achn212711|K13071;Achn120601|K01772;Achn008881|K00218	7	Achn152481|K04040;Achn271251|K03428;Achn114241|K01845;Achn086941|K02492	4
Steroid degradation	map00984	0.16735	0.530121	Achn227631|K16045	1	.	0
Caprolactam degradation	map00930	0.16735	0.530121	Achn059481|K01692	1	.	0
Fc gamma R-mediated phagocytosis	map04666	0.163681	0.530121	Achn327081|K01115;Achn152831|K00889;Achn164521|K01115	3	Achn146291|K04392;Achn289861|K04392;Achn305061|K00889;Achn279571|K04392;Achn264761|K00889;Achn117091|K00889;Achn019391|K04392;Achn173791|K00889;Achn094611|K04392;Achn117331|K00889;Achn069811|K04368;Achn186821|K04392;Achn180561|K00889	13
Amyotrophic lateral sclerosis (ALS)	map05014	0.174465	0.534317	.	0	Achn146291|K04392;Achn289861|K04392;Achn279571|K04392;Achn019391|K04392;Achn094611|K04392;Achn186821|K04392	6
Epithelial cell signaling in Helicobacter pylori infection	map05120	0.17497	0.534317	.	0	Achn146291|K04392;Achn289861|K04392;Achn279571|K04392;Achn019391|K04392;Achn049051|K02154;Achn094611|K04392;Achn053461|K08727;Achn186821|K04392	8
Chloroalkane and chloroalkene degradation	map00625	0.17497	0.534317	Achn318241|K08726;Achn202031|K00128;Achn318731|K00121;Achn022321|K00128	4	Achn236011|K08726;Achn123411|K00128;Achn184181|K08726;Achn266851|K00121	4
Vascular smooth muscle contraction	map04270	0.179737	0.541725	Achn059531|K02183	1	Achn168631|K02183;Achn069811|K04368	2
Inositol phosphate metabolism	map00562	0.181211	0.541725	Achn370961|K00140;Achn115461|K00469;Achn093931|K01858;Achn152831|K00889;Achn292171|K05857	5	Achn119791|K05857;Achn322621|K00913;Achn017571|K01114;Achn088001|K00913;Achn305061|K00889;Achn181821|K00469;Achn264761|K00889;Achn117091|K00889;Achn084571|K00913;Achn310731|K00469;Achn173791|K00889;Achn117331|K00889;Achn180561|K00889	13
One carbon pool by folate	map00670	0.201832	0.553406	Achn224611|K00600	1	Achn356461|K01934;Achn369731|K13998;Achn233091|K13998;Achn151331|K00600;Achn270481|K00297	5
Morphine addiction	map05032	0.197512	0.553406	Achn288451|K15015;Achn166121|K15015	2	.	0
Nicotine addiction	map05033	0.197512	0.553406	Achn288451|K15015;Achn166121|K15015	2	.	0
Galactose metabolism	map00052	0.198787	0.553406	Achn101601|K01190;Achn064211|K06617;Achn389791|K06617;Achn025811|K04618	4	Achn385141|K06617;Achn215821|K00844;Achn242161|K00844;Achn248361|K06617;Achn248151|K00844;Achn038161|K06617;Achn049301|K04618;Achn230441|K04618	8
Diterpenoid biosynthesis	map00904	0.201007	0.553406	Achn354111|K05282;Achn213921|K04125;Achn079961|K04125	3	Achn233881|K05282;Achn302601|K05282	2
Glycine, serine and threonine metabolism	map00260	0.202656	0.553406	Achn014001|K00306;Achn224611|K00600;Achn084821|K00830;Achn317441|K00276;Achn282431|K00306;Achn130811|K00281	6	Achn387601|K01834;Achn145231|K00831;Achn155981|K01733;Achn301391|K00058;Achn108161|K12524;Achn161501|K01834;Achn039391|K00928;Achn151331|K00600;Achn050411|K01733;Achn130171|K00276;Achn044781|K01754;Achn174951|K00827;Achn361211|K15634	13
Bile secretion	map04976	0.189851	0.553406	Achn323641|K05658;Achn334701|K05658;Achn371261|K00021	3	Achn096641|K05658;Achn234451|K05658;Achn084121|K05658;Achn229191|K05658;Achn322731|K05658;Achn381471|K05658;Achn154071|K05658	7
Geraniol degradation	map00281	0.197512	0.553406	Achn179251|K01640;Achn059481|K01692	2	.	0
Flavone and flavonol biosynthesis	map00944	0.197512	0.553406	.	0	Achn330551|K05280;Achn321621|K10757	2
Fructose and mannose metabolism	map00051	0.214107	0.579109	Achn258021|K00966;Achn282911|K01623;Achn356551|K01623;Achn233891|K00008;Achn067501|K01623;Achn209711|K01805;Achn387211|K03841	7	Achn215821|K00844;Achn242161|K00844;Achn075191|K01623;Achn053271|K01711;Achn248151|K00844;Achn053211|K01711;Achn256791|K02377;Achn055281|K00966	8
Adherens junction	map04520	0.226186	0.600344	.	0	Achn146291|K04392;Achn289861|K04392;Achn279571|K04392;Achn019391|K04392;Achn311501|K06085;Achn094611|K04392;Achn186821|K04392	7
Stilbenoid, diarylheptanoid and gingerol biosynthesis	map00945	0.226186	0.600344	Achn006591|K00517;Achn280501|K00517;Achn122211|K00517;Achn267931|K00517;Achn138001|K00517;Achn280491|K00517	6	Achn324671|K00517	1
Salmonella infection	map05132	0.230628	0.606466	.	0	Achn146291|K04392;Achn289861|K04392;Achn279571|K04392;Achn019391|K04392;Achn094611|K04392;Achn186821|K04392	6
Thiamine metabolism	map00730	0.233647	0.608769	Achn147891|K04487;Achn000631|K11717;Achn339051|K04487	3	Achn238881|K03147;Achn380651|K03147	2
Methane metabolism	map00680	0.247219	0.638275	Achn324411|K00122;Achn282911|K01623;Achn356551|K01623;Achn318731|K00121;Achn224611|K00600;Achn084821|K00830;Achn067501|K01623;Achn387211|K03841	8	Achn387601|K01834;Achn145231|K00831;Achn354501|K01689;Achn075191|K01623;Achn301391|K00058;Achn161501|K01834;Achn151331|K00600;Achn266851|K00121;Achn361211|K15634	9
PI3K-Akt signaling pathway	map04151	0.252529	0.646111	Achn253651|K07203;Achn146451|K04079;Achn079561|K04079;Achn043791|K04079;Achn361321|K04079;Achn068911|K04079;Achn388731|K07204	7	Achn146291|K04392;Achn289861|K04392;Achn129001|K11584;Achn126741|K11584;Achn058861|K04079;Achn279571|K04392;Achn280191|K11584;Achn350881|K11584;Achn019391|K04392;Achn094611|K04392;Achn341671|K11584;Achn069811|K04368;Achn186821|K04392	13
Calcium signaling pathway	map04020	0.261552	0.654042	Achn279631|K05863;Achn378621|K05863;Achn183151|K15040;Achn059531|K02183;Achn292171|K05857	5	Achn119791|K05857;Achn217861|K15040;Achn168631|K02183;Achn373181|K15040	4
Proximal tubule bicarbonate reclamation	map04964	0.264841	0.654042	Achn089741|K01425	1	Achn156761|K01425	1
Steroid hormone biosynthesis	map00140	0.264841	0.654042	Achn196471|K10251	1	Achn088861|K10251	1
Systemic lupus erythematosus	map05322	0.261552	0.654042	.	0	Achn333121|K11251;Achn321511|K11251;Achn343161|K11088;Achn080021|K11251;Achn357701|K11251;Achn108321|K11254;Achn337061|K11254;Achn109491|K11254;Achn203421|K11254	9
Melanogenesis	map04916	0.275327	0.668315	Achn059531|K02183	1	Achn168631|K02183;Achn069811|K04368	2
Glycosphingolipid biosynthesis - globo series	map00603	0.275327	0.668315	Achn304421|K12373	1	Achn154351|K01988;Achn003291|K12373	2
Pancreatic secretion	map04972	0.280986	0.676272	Achn105491|K07904	1	Achn146291|K04392;Achn289861|K04392;Achn279571|K04392;Achn019391|K04392;Achn094611|K04392;Achn186821|K04392	6
SNARE interactions in vesicular transport	map04130	0.285276	0.680827	Achn149251|K08496;Achn030981|K08486;Achn059081|K08486;Achn260321|K08489;Achn008211|K08496;Achn278521|K08506;Achn030991|K08486	7	Achn198551|K08517;Achn318651|K08488;Achn121631|K08486;Achn091701|K08486;Achn097261|K08495;Achn233131|K08486	6
Axon guidance	map04360	0.291528	0.68995	.	0	Achn146291|K04392;Achn289861|K04392;Achn279571|K04392;Achn019391|K04392;Achn094611|K04392;Achn186821|K04392	6
Carbon fixation pathways in prokaryotes	map00720	0.29709	0.697303	Achn334971|K14465;Achn072171|K00626;Achn059491|K15019	3	Achn168921|K01648;Achn270481|K00297;Achn359121|K01648;Achn059411|K01648;Achn059451|K01648	5
Serotonergic synapse	map04726	0.306717	0.707723	.	0	Achn069811|K04368	1
Pertussis	map05133	0.31399	0.707723	Achn183111|K04733;Achn059531|K02183	2	Achn168631|K02183;Achn053461|K08727	2
Cholinergic synapse	map04725	0.306717	0.707723	.	0	Achn069811|K04368	1
Sulfur relay system	map04122	0.31399	0.707723	Achn147891|K04487;Achn339051|K04487	2	Achn136091|K03639;Achn221301|K03639	2
Lysine degradation	map00310	0.31024	0.707723	Achn167821|K14157;Achn202031|K00128;Achn014001|K00306;Achn240591|K14157;Achn059481|K01692;Achn072171|K00626;Achn282431|K00306;Achn022321|K00128	8	Achn123411|K00128	1
Tryptophan metabolism	map00380	0.317417	0.709814	Achn202031|K00128;Achn279051|K11816;Achn379301|K11817;Achn048931|K11818;Achn059481|K01692;Achn072171|K00626;Achn022321|K00128;Achn028781|K11818	8	Achn123411|K00128;Achn028761|K11818;Achn067671|K01426;Achn070901|K11816	4
Glucosinolate biosynthesis	map00966	0.324957	0.71541	Achn048931|K11818;Achn028781|K11818	2	Achn028761|K11818	1
Retinol metabolism	map00830	0.324957	0.71541	Achn223941|K11157;Achn318731|K00121	2	Achn266851|K00121	1
Melanoma	map05218	0.332128	0.716751	.	0	Achn073211|K06620;Achn069811|K04368	2
Phenylpropanoid biosynthesis	map00940	0.334766	0.716751	Achn194241|K00430;Achn303851|K00430;Achn157331|K00430;Achn080061|K01188;Achn129301|K01188;Achn258411|K01904	6	Achn053991|K00430;Achn222981|K00430;Achn213731|K05350;Achn323941|K00430;Achn018791|K00083;Achn273461|K01188;Achn228581|K01904;Achn118461|K09753;Achn150921|K00430;Achn344671|K00430;Achn076151|K00430;Achn197971|K00430;Achn111691|K00430;Achn367971|K00430;Achn157981|K00430	15
Other types of O-glycan biosynthesis	map00514	0.332128	0.716751	Achn285951|K13667	1	Achn068531|K00779	1
Biosynthesis of amino acids	map01230	0.335959	0.716751	Achn009131|K00815;Achn080451|K00873;Achn161341|K00891;Achn196651|K00134;Achn385591|K00815;Achn282911|K01623;Achn244521|K01850;Achn356551|K01623;Achn105361|K00640;Achn349471|K00134;Achn224611|K00600;Achn037081|K15227;Achn251961|K00873;Achn067501|K01623;Achn142561|K00640	15	Achn141711|K00948;Achn256141|K00549;Achn016391|K01738;Achn387601|K01834;Achn086341|K00873;Achn145231|K00831;Achn354501|K01689;Achn188341|K00873;Achn075191|K01623;Achn058821|K00549;Achn174801|K01940;Achn155981|K01733;Achn111631|K05359;Achn279241|K00815;Achn301391|K00058;Achn108161|K12524;Achn161501|K01834;Achn058831|K00549;Achn039391|K00928;Achn011911|K00873;Achn360131|K01817;Achn305671|K05359;Ach…	34
Folate biosynthesis	map00790	0.338185	0.716751	.	0	Achn038421|K01307;Achn136091|K03639;Achn369731|K13998;Achn233091|K13998;Achn221301|K03639	5
Streptomycin biosynthesis	map00521	0.355109	0.747045	Achn093931|K01858	1	Achn215821|K00844;Achn242161|K00844;Achn248151|K00844	3
Butirosin and neomycin biosynthesis	map00524	0.374557	0.782162	.	0	Achn215821|K00844;Achn242161|K00844;Achn248151|K00844	3
Mismatch repair	map03430	0.386305	0.800807	Achn081521|K08736	1	Achn382921|K10746;Achn048781|K07466;Achn194621|K07466;Achn084291|K10739;Achn076421|K10755;Achn229721|K08737;Achn185031|K10739;Achn228641|K10739	8
Styrene degradation	map00643	0.397503	0.809589	Achn277681|K00451	1	Achn067671|K01426	1
Alcoholism	map05034	0.399093	0.809589	Achn059531|K02183	1	Achn333121|K11251;Achn321511|K11251;Achn080021|K11251;Achn168631|K02183;Achn357701|K11251;Achn108321|K11254;Achn337061|K11254;Achn109491|K11254;Achn069811|K04368;Achn203421|K11254	10
Naphthalene degradation	map00626	0.397503	0.809589	Achn318731|K00121	1	Achn266851|K00121	1
Photosynthesis	map00195	0.405481	0.816713	.	0	Achn352551|K08903;Achn121281|K02717;Achn119351|K02692;Achn022091|K02692;Achn323581|K08906;Achn356861|K08901;Achn376051|K02639;Achn050901|K02695	8
Basal cell carcinoma	map05217	0.422776	0.816793	.	0	Achn216721|K06228	1
ABC transporters	map02010	0.41747	0.816793	Achn323641|K05658;Achn334701|K05658	2	Achn096641|K05658;Achn234451|K05658;Achn330491|K05660;Achn084121|K05658;Achn229191|K05658;Achn322731|K05658;Achn381471|K05658;Achn154071|K05658	8
Primary immunodeficiency	map05340	0.422776	0.816793	Achn265231|K03648	1	.	0
Purine metabolism	map00230	0.417259	0.816793	Achn095701|K16839;Achn080451|K00873;Achn251961|K00873;Achn046221|K16839;Achn051721|K00088;Achn283451|K03011	6	Achn141711|K00948;Achn099571|K02321;Achn349891|K14641;Achn086341|K00873;Achn188341|K00873;Achn000431|K10807;Achn372151|K00893;Achn224781|K01487;Achn160001|K00759;Achn107281|K10807;Achn329691|K00759;Achn174831|K00939;Achn011911|K00873;Achn080921|K00942;Achn299931|K00939;Achn002751|K00759;Achn091231|K02320;Achn194021|K00856;Achn353311|K02685;Achn124411|K00942;Achn068491|K02324;Achn011921|K00873;Ach…	23
Dorso-ventral axis formation	map04320	0.422776	0.816793	.	0	Achn069811|K04368	1
Carbon fixation in photosynthetic organisms	map00710	0.419516	0.816793	Achn080451|K00873;Achn196651|K00134;Achn282911|K01623;Achn356551|K01623;Achn041831|K01610;Achn349471|K00134;Achn251961|K00873;Achn067501|K01623;Achn147791|K01610;Achn387211|K03841	10	Achn086341|K00873;Achn188341|K00873;Achn075191|K01623;Achn011911|K00873;Achn373661|K01807;Achn011921|K00873	6
GnRH signaling pathway	map04912	0.44548	0.854839	Achn327081|K01115;Achn164521|K01115;Achn059531|K02183	3	Achn168631|K02183;Achn069811|K04368	2
Carbohydrate digestion and absorption	map04973	0.470799	0.897363	.	0	Achn215821|K00844;Achn242161|K00844;Achn248151|K00844	3
Biotin metabolism	map00780	0.476657	0.90247	Achn061451|K09458	1	Achn360631|K09458;Achn241741|K00208;Achn045511|K09458	3
Fanconi anemia pathway	map03460	0.489832	0.921273	.	0	Achn048781|K07466;Achn343761|K15362;Achn194621|K07466;Achn084291|K10739;Achn386321|K10895;Achn348271|K10990;Achn240231|K04482;Achn358371|K13960;Achn185031|K10739;Achn228641|K10739	10
Pantothenate and CoA biosynthesis	map00770	0.514231	0.933646	Achn179321|K01464;Achn122741|K09680;Achn371061|K01431;Achn357871|K00859;Achn215161|K01431	5	Achn300301|K00606	1
Vitamin digestion and absorption	map04977	0.519423	0.933646	.	0	Achn154291|K14617	1
Degradation of aromatic compounds	map01220	0.51801	0.933646	Achn318731|K00121	1	Achn266851|K00121	1
Valine, leucine and isoleucine degradation	map00280	0.513484	0.933646	Achn370961|K00140;Achn202031|K00128;Achn277841|K00167;Achn168711|K07513;Achn179251|K01640;Achn060111|K00253;Achn059481|K01692;Achn072171|K00626;Achn022321|K00128;Achn214711|K07513	10	Achn123411|K00128	1
RIG-I-like receptor signaling pathway	map04622	0.516369	0.933646	Achn388551|K08339	1	Achn259911|K11594;Achn259921|K11594	2
Flavonoid biosynthesis	map00941	0.514672	0.933646	.	0	Achn330551|K05280;Achn221841|K13081;Achn117061|K05278;Achn111861|K08695;Achn030761|K08695	5
Peptidoglycan biosynthesis	map00550	0.51801	0.933646	.	0	Achn389371|K03980;Achn277781|K00790	2
Mineral absorption	map04978	0.5479	0.97864	Achn172761|K14686;Achn301861|K00510	2	Achn107831|K07213;Achn016911|K07213;Achn142851|K07213	3
GABAergic synapse	map04727	0.573889	0.987784	Achn288451|K15015;Achn166121|K15015;Achn089741|K01425	3	Achn191731|K01580;Achn130541|K14990;Achn156761|K01425	3
Propanoate metabolism	map00640	0.569192	0.987784	Achn370961|K00140;Achn202031|K00128;Achn070521|K01900;Achn059481|K01692;Achn072171|K00626;Achn022321|K00128	6	Achn123411|K00128	1
Glycosphingolipid biosynthesis - ganglio series	map00604	0.571939	0.987784	Achn304421|K12373	1	Achn003291|K12373	1
Amphetamine addiction	map05031	0.571939	0.987784	Achn059531|K02183	1	Achn168631|K02183	1
Glycosaminoglycan degradation	map00531	0.571939	0.987784	Achn304421|K12373	1	Achn003291|K12373	1
Chronic myeloid leukemia	map05220	0.571939	0.987784	.	0	Achn073211|K06620;Achn069811|K04368	2
Hedgehog signaling pathway	map04340	0.707675	1	.	0	Achn155651|K02218;Achn216721|K06228;Achn052631|K03362	3
Aminoacyl-tRNA biosynthesis	map00970	0.999906	1	Achn148761|K04567;Achn158211|K01881	2	Achn011661|K01881	1
Jak-STAT signaling pathway	map04630	1	1	.	0	.	0
Lysosome	map04142	0.995872	1	Achn095421|K12385;Achn304421|K12373;Achn355261|K01366	3	Achn141891|K01074;Achn049051|K02154;Achn003291|K12373	3
Measles	map05162	0.870769	1	Achn183111|K04733;Achn109261|K03283;Achn037881|K10144	3	.	0
Fatty acid biosynthesis	map00061	0.704811	1	Achn061451|K09458	1	Achn360631|K09458;Achn209101|K03921;Achn241741|K00208;Achn045511|K09458;Achn284981|K10781	5
Sesquiterpenoid and triterpenoid biosynthesis	map00909	1	1	.	0	.	0
Tight junction	map04530	1	1	.	0	.	0
Basal transcription factors	map03022	0.874642	1	Achn291821|K14649;Achn248111|K03124;Achn159221|K03129;Achn172071|K03122;Achn218591|K03122;Achn220801|K03120	6	Achn120121|K03126	1
RNA polymerase	map03020	0.998061	1	Achn283451|K03011	1	.	0
HIF-1 signaling pathway	map04066	0.862125	1	Achn253651|K07203;Achn196651|K00134;Achn349471|K00134	3	Achn215821|K00844;Achn354501|K01689;Achn242161|K00844;Achn248151|K00844;Achn069811|K04368	5
NF-kappa B signaling pathway	map04064	0.870769	1	Achn183111|K04733;Achn013091|K10577;Achn118401|K04728	3	.	0
Biosynthesis of ansamycins	map01051	1	1	.	0	.	0
Histidine metabolism	map00340	0.684747	1	Achn202031|K00128;Achn022321|K00128	2	Achn342861|K01590;Achn123411|K00128	2
Betalain biosynthesis	map00965	1	1	.	0	.	0
Mucin type O-Glycan biosynthesis	map00512	1	1	.	0	.	0
Herpes simplex infection	map05168	0.996694	1	Achn284541|K03875;Achn159221|K03129;Achn049291|K11674;Achn214911|K12891;Achn026781|K03875;Achn284871|K03875;Achn267351|K12890;Achn220801|K03120;Achn263211|K03875	9	Achn055291|K15414	1
Epstein-Barr virus infection	map05169	0.9587	1	Achn284541|K03875;Achn362271|K03032;Achn248111|K03124;Achn279591|K03028;Achn109261|K03283;Achn109971|K03063;Achn296781|K03063;Achn026781|K03875;Achn284871|K03875;Achn220801|K03120;Achn283451|K03011;Achn263211|K03875	12	Achn113101|K06627;Achn227571|K03030;Achn199791|K06627;Achn263101|K06627;Achn314081|K03063;Achn314071|K03063;Achn265181|K06627;Achn227601|K03030;Achn104951|K06627;Achn159111|K06627	10
Influenza A	map05164	0.994627	1	Achn183111|K04733;Achn109261|K03283	2	Achn069811|K04368	1
HTLV-I infection	map05166	0.763838	1	Achn279631|K05863;Achn378621|K05863;Achn183151|K15040;Achn114331|K08054;Achn118401|K04728;Achn220801|K03120	6	Achn274771|K03363;Achn350861|K02537;Achn260371|K08057;Achn304721|K08057;Achn217861|K15040;Achn196431|K02537;Achn373181|K15040;Achn112011|K03351;Achn073211|K06620;Achn068491|K02324;Achn370561|K08057	11
Hepatitis C	map05160	1	1	.	0	.	0
Synthesis and degradation of ketone bodies	map00072	0.621336	1	Achn179251|K01640;Achn072171|K00626	2	.	0
Nicotinate and nicotinamide metabolism	map00760	0.640309	1	Achn248251|K00858;Achn199941|K00858;Achn389531|K00278;Achn195741|K03426;Achn013151|K00763	5	.	0
Arginine and proline metabolism	map00330	0.61264	1	Achn193311|K00318;Achn202031|K00128;Achn090001|K00819;Achn339741|K00318;Achn022321|K00128;Achn089741|K01425	6	Achn185381|K01611;Achn174801|K01940;Achn123411|K00128;Achn067671|K01426;Achn174331|K14682;Achn081251|K00472;Achn156761|K01425	7
RNA transport	map03013	0.999999	1	Achn295641|K03260;Achn037541|K09291;Achn171101|K07562;Achn093451|K13171;Achn307081|K12160;Achn013091|K10577;Achn216431|K14004	7	Achn190181|K13137;Achn119131|K14319;Achn319901|K00784;Achn286951|K14293;Achn320841|K14319	5
Ribosome	map03010	1	1	.	0	Achn374041|K02876;Achn217411|K02990;Achn053371|K02964;Achn094031|K02892;Achn200911|K02899;Achn139841|K02871;Achn135911|K02881;Achn133981|K02968;Achn124971|K02914;Achn320651|K02881	10
RNA degradation	map03018	0.999748	1	Achn138551|K10643;Achn142161|K12619;Achn060561|K10643;Achn306761|K12581;Achn301111|K12581	5	Achn354501|K01689;Achn202811|K10643;Achn304051|K03654;Achn178331|K12603;Achn262111|K12581	5
Spliceosome	map03040	0.999995	1	Achn325481|K12823;Achn102641|K12823;Achn350041|K12900;Achn109261|K03283;Achn365651|K12900;Achn214911|K12891;Achn185471|K12900;Achn238971|K12872;Achn267351|K12890;Achn390961|K12818;Achn364911|K12858;Achn169821|K12858;Achn184071|K12849;Achn214351|K12834;Achn222171|K12818	15	Achn343161|K11088;Achn291221|K11095;Achn054081|K11098;Achn003721|K11098;Achn116191|K11092	5
Legionellosis	map05134	0.790508	1	Achn037361|K13525;Achn367271|K09414;Achn107431|K13525;Achn154091|K13525;Achn109261|K03283;Achn338111|K09414	6	Achn198551|K08517	1
Base excision repair	map03410	0.80541	1	Achn200491|K10798;Achn265231|K03648	2	Achn359611|K10798;Achn304081|K03575;Achn068491|K02324	3
Tuberculosis	map05152	0.908503	1	Achn123991|K08064;Achn183111|K04733;Achn059051|K08064;Achn059531|K02183	4	Achn168631|K02183;Achn049051|K02154	2
Vibrio cholerae infection	map05110	0.987054	1	Achn035191|K10949;Achn377321|K10949	2	Achn049051|K02154	1
Phosphonate and phosphinate metabolism	map00440	0.706677	1	Achn143861|K00993	1	Achn232951|K00993	1
Vasopressin-regulated water reabsorption	map04962	0.694931	1	Achn105491|K07904	1	Achn262271|K12462;Achn352481|K12462;Achn071631|K12462;Achn341151|K12462	4
Endocrine and other factor-regulated calcium reabsorption	map04961	0.997668	1	Achn105491|K07904	1	.	0
Aldosterone-regulated sodium reabsorption	map04960	1	1	.	0	.	0
Collecting duct acid secretion	map04966	0.946829	1	.	0	Achn049051|K02154	1
Cardiac muscle contraction	map04260	1	1	.	0	.	0
Synaptic vesicle cycle	map04721	0.763366	1	Achn030981|K08486;Achn059081|K08486;Achn288451|K15015;Achn166121|K15015;Achn030991|K08486	5	Achn104471|K15293;Achn121631|K08486;Achn091701|K08486;Achn049051|K02154;Achn233131|K08486;Achn121721|K15293	6
Cell cycle - Caulobacter	map04112	0.791215	1	.	0	Achn068561|K03531;Achn098471|K01358;Achn149421|K03531	3
Glutamatergic synapse	map04724	0.765643	1	Achn327081|K01115;Achn164521|K01115;Achn089741|K01425	3	Achn130541|K14990;Achn156761|K01425	2
Nitrogen metabolism	map00910	0.870769	1	Achn072791|K03522;Achn089741|K01425	2	Achn156761|K01425	1
Ubiquitin mediated proteolysis	map04120	0.99624	1	Achn390341|K10575;Achn284541|K03875;Achn340921|K10590;Achn233341|K10260;Achn037881|K10144;Achn289871|K06689;Achn064701|K10581;Achn026781|K03875;Achn284871|K03875;Achn013091|K10577;Achn263211|K03875	11	Achn274771|K03363;Achn116291|K04649;Achn134811|K04506;Achn052631|K03362;Achn203281|K03364;Achn112011|K03351;Achn305431|K04506;Achn248221|K06688;Achn346831|K06688	9
Dopaminergic synapse	map04728	0.806955	1	Achn059531|K02183	1	Achn129001|K11584;Achn126741|K11584;Achn280191|K11584;Achn350881|K11584;Achn168631|K02183;Achn341671|K11584	6
TGF-beta signaling pathway	map04350	1	1	.	0	.	0
Zeatin biosynthesis	map00908	0.971379	1	.	0	Achn242351|K00279;Achn049141|K00279	2
Indole alkaloid biosynthesis	map00901	1	1	.	0	.	0
Terpenoid backbone biosynthesis	map00900	0.874642	1	Achn333651|K15889;Achn072171|K00626;Achn371261|K00021	3	Achn079821|K13789;Achn076071|K11778;Achn152231|K13789;Achn219941|K00869	4
Monoterpenoid biosynthesis	map00902	0.666912	1	Achn017301|K15095	1	.	0
p53 signaling pathway	map04115	0.704811	1	Achn037881|K10144;Achn118401|K04728	2	Achn134811|K04506;Achn095441|K05868;Achn305431|K04506;Achn146481|K05868	4
T cell receptor signaling pathway	map04660	0.722709	1	.	0	Achn069811|K04368	1
Apoptosis	map04210	0.829511	1	Achn183111|K04733;Achn118401|K04728	2	.	0
D-Alanine metabolism	map00473	1	1	.	0	.	0
2-Oxocarboxylic acid metabolism	map01210	0.990173	1	Achn048931|K11818;Achn028781|K11818	2	Achn028761|K11818;Achn039391|K00928;Achn174331|K14682;Achn309571|K00052	4
Photosynthesis - antenna proteins	map00196	1	1	.	0	.	0
C5-Branched dibasic acid metabolism	map00660	1	1	.	0	.	0
Oxidative phosphorylation	map00190	0.999997	1	Achn109151|K01507;Achn365791|K01535	2	Achn218981|K01535;Achn109761|K01535;Achn049051|K02154	3
African trypanosomiasis	map05143	1	1	.	0	.	0
Various types of N-glycan biosynthesis	map00513	0.98505	1	Achn032671|K14413;Achn090201|K01230;Achn253131|K00736	3	.	0
N-Glycan biosynthesis	map00510	0.997051	1	Achn090201|K01230;Achn253131|K00736	2	Achn068531|K00779	1
Valine, leucine and isoleucine biosynthesis	map00290	0.938497	1	.	0	Achn044781|K01754;Achn309571|K00052	2
Acute myeloid leukemia	map05221	0.666205	1	Achn253651|K07203	1	Achn069811|K04368	1
Glycosaminoglycan biosynthesis - keratan sulfate	map00533	1	1	.	0	.	0
Protein export	map03060	0.999587	1	.	0	Achn004681|K13280;Achn376401|K09647	2
Pentose phosphate pathway	map00030	0.782493	1	Achn282911|K01623;Achn356551|K01623;Achn089281|K00036;Achn067501|K01623;Achn387211|K03841;Achn189251|K00033	6	Achn141711|K00948;Achn075191|K01623;Achn373661|K01807	3
Caffeine metabolism	map00232	1	1	.	0	.	0
Lysine biosynthesis	map00300	0.954574	1	.	0	Achn108161|K12524;Achn039391|K00928	2
Glyoxylate and dicarboxylate metabolism	map00630	0.945434	1	Achn116461|K01638;Achn324411|K00122;Achn224611|K00600;Achn072171|K00626;Achn084821|K00830	5	Achn151331|K00600	1
Protein processing in endoplasmic reticulum	map04141	0.843145	1	Achn015991|K13993;Achn390341|K10575;Achn172011|K13993;Achn172581|K13993;Achn146451|K04079;Achn281451|K10661;Achn037361|K13525;Achn079561|K04079;Achn107431|K13525;Achn154091|K13525;Achn093511|K13993;Achn280211|K14016;Achn109261|K03283;Achn331111|K13993;Achn309411|K13993;Achn090201|K01230;Achn052541|K09580;Achn043791|K04079;Achn289871|K06689;Achn027451|K13993;Achn141131|K13993;Achn361321|K04079;Ach…	32	Achn251451|K14003;Achn058861|K04079;Achn283581|K09580;Achn260371|K08057;Achn304721|K08057;Achn160941|K10976;Achn208031|K04523;Achn134071|K10666;Achn038961|K13250;Achn370561|K08057	10
Regulation of autophagy	map04140	0.987054	1	Achn388551|K08339;Achn069841|K08333	2	Achn031261|K08332	1
Endocytosis	map04144	0.973206	1	Achn327081|K01115;Achn105491|K07904;Achn155081|K12483;Achn109261|K03283;Achn152831|K00889;Achn164521|K01115;Achn176801|K12486;Achn111121|K12184;Achn320401|K12486	9	Achn271101|K12489;Achn333511|K12483;Achn212731|K12193;Achn305061|K00889;Achn162351|K12191;Achn264761|K00889;Achn117091|K00889;Achn173791|K00889;Achn341531|K12483;Achn117331|K00889;Achn180561|K00889	11
Hypertrophic cardiomyopathy (HCM)	map05410	1	1	.	0	.	0
Cytosolic DNA-sensing pathway	map04623	1	1	.	0	.	0
Proteasome	map03050	0.965022	1	Achn362271|K03032;Achn279591|K03028;Achn109971|K03063;Achn296781|K03063;Achn223191|K06700;Achn315121|K06699	6	Achn227571|K03030;Achn314081|K03063;Achn314071|K03063;Achn227601|K03030	4
Rheumatoid arthritis	map05323	0.871619	1	.	0	Achn210461|K14379;Achn049051|K02154	2
Nonribosomal peptide structures	map01054	1	1	.	0	.	0
Notch signaling pathway	map04330	1	1	.	0	.	0
Selenocompound metabolism	map00450	0.720004	1	Achn000631|K11717	1	Achn256141|K00549;Achn058821|K00549;Achn058831|K00549;Achn074551|K08247	4
Lipopolysaccharide biosynthesis	map00540	0.889184	1	.	0	Achn296361|K01627	1
Protein digestion and absorption	map04974	1	1	.	0	.	0
Fat digestion and absorption	map04975	1	1	.	0	.	0
Biosynthesis of terpenoids and steroids	map01062	1	1	.	0	.	0
Two-component system	map02020	0.638998	1	Achn072171|K00626	1	Achn169651|K00990;Achn284861|K00990	2
Long-term potentiation	map04720	0.638998	1	Achn059531|K02183	1	Achn168631|K02183;Achn069811|K04368	2
Sulfur metabolism	map00920	0.743572	1	Achn105361|K00640;Achn112091|K01082;Achn142561|K00640	3	Achn016391|K01738;Achn163411|K01082	2
Nucleotide excision repair	map03420	0.994243	1	.	0	Achn048781|K07466;Achn194621|K07466;Achn084291|K10739;Achn076421|K10755;Achn068491|K02324;Achn185031|K10739;Achn228641|K10739	7
Biosynthesis of siderophore group nonribosomal peptides	map01053	1	1	.	0	.	0
Long-term depression	map04730	0.769167	1	.	0	Achn069811|K04368	1
Ribosome biogenesis in eukaryotes	map03008	0.974746	1	Achn300241|K14566;Achn116421|K07178;Achn294411|K14573;Achn142161|K12619;Achn174751|K07178;Achn219761|K14571;Achn171101|K07562;Achn219771|K14571;Achn012121|K14574;Achn329261|K14574;Achn274061|K14567	11	Achn344181|K11129;Achn118031|K03685	2
Riboflavin metabolism	map00740	0.738044	1	Achn204401|K14652;Achn270341|K14652	2	Achn210461|K14379	1
Alanine, aspartate and glutamate metabolism	map00250	0.760445	1	Achn389531|K00278;Achn084821|K00830;Achn089741|K01425	3	Achn191731|K01580;Achn174801|K01940;Achn061301|K13566;Achn174951|K00827;Achn156761|K01425	5
Tetracycline biosynthesis	map00253	1	1	.	0	.	0
Glycosylphosphatidylinositol(GPI)-anchor biosynthesis	map00563	0.985311	1	.	0	Achn221611|K03857	1
Glycerolipid metabolism	map00561	0.731594	1	Achn058111|K09480;Achn202031|K00128;Achn073611|K09480;Achn198671|K00679;Achn240651|K00901;Achn022321|K00128;Achn019591|K13506	7	Achn200651|K00679;Achn123411|K00128;Achn197231|K13508;Achn241271|K13523	4
Ether lipid metabolism	map00565	0.903966	1	Achn327081|K01115;Achn164521|K01115;Achn143861|K00993	3	Achn017571|K01114;Achn232951|K00993	2
Glycerophospholipid metabolism	map00564	0.977299	1	Achn327081|K01115;Achn115871|K06128;Achn047641|K01126;Achn164521|K01115;Achn387441|K14156;Achn240651|K00901;Achn143861|K00993;Achn019591|K13506;Achn038551|K08730	9	Achn017571|K01114;Achn232951|K00993;Achn320411|K05929;Achn197231|K13508;Achn112691|K00006;Achn241271|K13523	6
Insulin signaling pathway	map04910	0.590768	1	Achn253651|K07203;Achn067411|K07195;Achn059531|K02183;Achn299361|K07195;Achn388731|K07204;Achn360711|K07195;Achn387211|K03841	7	Achn215821|K00844;Achn242161|K00844;Achn248151|K00844;Achn168631|K02183;Achn069811|K04368;Achn380931|K00688;Achn181141|K00688	7
Fluorobenzoate degradation	map00364	1	1	.	0	.	0
Chlorocyclohexane and chlorobenzene degradation	map00361	1	1	.	0	.	0
Hippo signaling pathway	map04390	0.911524	1	.	0	Achn356971|K06685;Achn023201|K06685;Achn052631|K03362	3
Butanoate metabolism	map00650	0.844507	1	Achn179251|K01640;Achn059481|K01692;Achn072171|K00626	3	Achn191731|K01580	1
Non-homologous end-joining	map03450	1	1	.	0	.	0
Adipocytokine signaling pathway	map04920	0.704811	1	Achn253651|K07203;Achn316921|K01897;Achn177771|K01897	3	Achn064851|K01897;Achn383811|K07297;Achn233331|K01897	3
Isoflavonoid biosynthesis	map00943	1	1	.	0	.	0
Anthocyanin biosynthesis	map00942	1	1	.	0	.	0
Citrate cycle (TCA cycle)	map00020	0.891602	1	Achn272691|K00627;Achn041831|K01610;Achn070521|K01900;Achn147791|K01610	4	Achn168921|K01648;Achn372031|K00627;Achn359121|K01648;Achn310951|K00627;Achn059411|K01648;Achn059451|K01648	6
Lipoic acid metabolism	map00785	0.769167	1	.	0	Achn014651|K03801	1
TNF signaling pathway	map04668	0.807848	1	.	0	Achn069811|K04368	1
Leishmaniasis	map05140	0.666912	1	Achn183111|K04733	1	.	0
Amoebiasis	map05146	0.866864	1	.	0	Achn263381|K13963	1
Wnt signaling pathway	map04310	0.778239	1	Achn022511|K04507;Achn090171|K04507	2	Achn146291|K04392;Achn289861|K04392;Achn279571|K04392;Achn134811|K04506;Achn052631|K03362;Achn019391|K04392;Achn305431|K04506;Achn094611|K04392;Achn186821|K04392	9
Pyruvate metabolism	map00620	0.634054	1	Achn111661|K01759;Achn272691|K00627;Achn080451|K00873;Achn202031|K00128;Achn116461|K01638;Achn041831|K01610;Achn251961|K00873;Achn072171|K00626;Achn022321|K00128;Achn147791|K01610	10	Achn086341|K00873;Achn188341|K00873;Achn123411|K00128;Achn011911|K00873;Achn372031|K00627;Achn310951|K00627;Achn011921|K00873	7
Xylene degradation	map00622	1	1	.	0	.	0
Toluene degradation	map00623	1	1	.	0	.	0
Homologous recombination	map03440	0.673874	1	.	0	Achn048781|K07466;Achn156081|K03553;Achn194621|K07466;Achn006471|K10875;Achn037121|K10875;Achn084291|K10739;Achn240231|K04482;Achn185031|K10739;Achn228641|K10739	9
mRNA surveillance pathway	map03015	1	1	Achn161141|K03265;Achn102761|K14376;Achn093451|K13171;Achn326491|K14397;Achn146931|K00565	5	Achn388121|K06965;Achn014171|K14411;Achn129001|K11584;Achn126741|K11584;Achn280191|K11584;Achn350881|K11584;Achn341671|K11584	7
ErbB signaling pathway	map04012	0.706677	1	Achn253651|K07203	1	Achn069811|K04368	1
Circadian rhythm	map04710	0.994145	1	.	0	Achn052631|K03362	1
mTOR signaling pathway	map04150	0.954311	1	Achn253651|K07203;Achn388731|K07204	2	Achn333581|K08272	1
