# Supplementary material for: Transcriptional Analysis on Resistant and Susceptible Kiwifruit Genotypes Activating Different Plant-Immunity Processes against Pseudomonas syringae pv. actinidiae
Source: Int J Mol Sci. 2022 Jul 11;23(14):7643. doi: 10.3390/ijms23147643 (PMC9322148; doi:10.3390/ijms23147643)
Supplement: Supplementary file 1 [file ijms-23-07643-s001.zip › Table S4 MH_Psa VS MH_Control_kegg.xls]

## Sheet: M_Psa VS M_Control_kegg
Name	Map	p	q	Up Gene	Up Count	Down Gene	Down Count
Metabolic pathways	map01100	1.41661e-06	0.000402317	Achn151521|K00218;Achn213231|K00079;Achn102291|K00422;Achn318241|K08726;Achn023231|K09458;Achn217211|K01177;Achn370961|K00140;Achn293881|K00318;Achn167821|K14157;Achn129831|K08678;Achn144431|K16055;Achn179321|K01464;Achn343611|K09753;Achn335191|K00232;Achn222921|K01937;Achn132811|K08232;Achn248251|K00858;Achn353001|K13600;Achn277681|K00451;Achn101601|K01190;Achn219621|K01920;Achn276691|K09834;Ach…	116	Achn221611|K03857;Achn194091|K01653;Achn119791|K05857;Achn294361|K00993;Achn330551|K05280;Achn104081|K16055;Achn099571|K02321;Achn016391|K01738;Achn322621|K00913;Achn023181|K05894;Achn094831|K01176;Achn038131|K00602;Achn352551|K08903;Achn297351|K00766;Achn226691|K04712;Achn100811|K01115;Achn195531|K00430;Achn238881|K03147;Achn200051|K03542;Achn215821|K00844;Achn207361|K09755;Achn388721|K00827;Ach…	178
Antigen processing and presentation	map04612	3.22919e-06	0.000458545	Achn146451|K04079;Achn123991|K08064;Achn079561|K04079;Achn115691|K09489;Achn029561|K08064;Achn119361|K09489;Achn059051|K08064;Achn109261|K03283;Achn361321|K04079;Achn068911|K04079;Achn220531|K08064	11	Achn375901|K08057;Achn260371|K08057;Achn304721|K08057;Achn243411|K08059;Achn015901|K08057;Achn368481|K08057;Achn370561|K08057	7
Starch and sucrose metabolism	map00500	1.01624e-05	0.000962039	Achn217211|K01177;Achn129831|K08678;Achn144431|K16055;Achn122851|K16055;Achn088131|K01051;Achn090661|K01177;Achn149581|K00700;Achn156701|K16055;Achn319701|K01193;Achn230631|K16055;Achn197251|K00975	11	Achn104081|K16055;Achn094831|K01176;Achn215821|K00844;Achn215611|K08679;Achn182041|K16055;Achn164351|K01051;Achn269061|K01177;Achn173631|K01051;Achn213731|K05350;Achn240191|K01051;Achn242161|K00844;Achn161101|K01210;Achn248151|K00844;Achn064531|K00770;Achn151341|K08679;Achn273461|K01188;Achn182571|K16055;Achn161931|K00012;Achn187791|K01179;Achn141771|K01177;Achn240981|K15920;Achn338541|K13648;Ach…	39
Biosynthesis of unsaturated fatty acids	map01040	1.70796e-05	0.00121265	Achn335191|K00232;Achn168711|K07513;Achn230541|K00232;Achn196471|K10251;Achn063621|K10256;Achn385301|K00232;Achn023741|K10256;Achn214711|K07513	8	Achn152531|K10257;Achn360231|K10257;Achn209101|K03921;Achn140851|K10257;Achn248741|K03921;Achn067351|K10703	6
Galactose metabolism	map00052	0.000107702	0.00611747	Achn101601|K01190;Achn101611|K01190;Achn038161|K06617;Achn062461|K00850;Achn022781|K06617;Achn064211|K06617;Achn383841|K06617;Achn319701|K01193;Achn025811|K04618	9	Achn385141|K06617;Achn215821|K00844;Achn223171|K04618;Achn242161|K00844;Achn248361|K06617;Achn248151|K00844;Achn049311|K04618;Achn049301|K04618	8
Estrogen signaling pathway	map04915	0.000308383	0.0145968	Achn146451|K04079;Achn034421|K09571;Achn079561|K04079;Achn109261|K03283;Achn361321|K04079;Achn358101|K04368;Achn068911|K04079	7	Achn168631|K02183	1
Biosynthesis of secondary metabolites	map01110	0.000559725	0.0227089	Achn151521|K00218;Achn102291|K00422;Achn293881|K00318;Achn167821|K14157;Achn343611|K09753;Achn353001|K13600;Achn256851|K15095;Achn276691|K09834;Achn093931|K01858;Achn258021|K00966;Achn277841|K00167;Achn118151|K00517;Achn168711|K07513;Achn023561|K03403;Achn162341|K12448;Achn159721|K04124;Achn055411|K09588;Achn231381|K15397;Achn048931|K11818;Achn303851|K00430;Achn092161|K15813;Achn157331|K00430;Ach…	58	Achn194091|K01653;Achn330551|K05280;Achn038131|K00602;Achn297351|K00766;Achn195531|K00430;Achn215821|K00844;Achn207361|K09755;Achn374091|K15397;Achn346601|K01057;Achn050311|K05280;Achn338311|K08242;Achn322471|K15397;Achn040371|K03841;Achn340661|K00764;Achn076071|K11778;Achn354501|K01689;Achn350501|K05917;Achn213731|K05350;Achn237531|K01658;Achn231891|K09832;Achn242161|K00844;Achn308471|K01836;Ach…	96
Gap junction	map04540	0.00115969	0.0411691	Achn263561|K07375;Achn358101|K04368	2	Achn380991|K07375;Achn095821|K07375;Achn132681|K07375;Achn285981|K07375;Achn132281|K07375;Achn285971|K07375	6
Retrograde endocannabinoid signaling	map04723	0.0018054	0.0569705	Achn050291|K13806;Achn288451|K15015;Achn166121|K15015	3	Achn096291|K15015;Achn266721|K13700	2
Plant hormone signal transduction	map04075	0.00320096	0.0826429	Achn334501|K14516;Achn321001|K14488;Achn290761|K14432;Achn172751|K14497;Achn131571|K14432;Achn050151|K14497;Achn026271|K14432;Achn211521|K12126;Achn269761|K14498;Achn212131|K14497;Achn076641|K12126;Achn155701|K14497;Achn305211|K14432;Achn189921|K12126;Achn372661|K14491;Achn239261|K14494;Achn018431|K14514;Achn279821|K14432;Achn357721|K14493;Achn233651|K14432;Achn259581|K14493;Achn056811|K14490;Ach…	30	Achn134451|K14491;Achn128851|K14494;Achn032421|K14496;Achn360591|K13464;Achn347991|K13946;Achn192321|K14492;Achn096741|K14491;Achn125551|K14484;Achn152931|K14500;Achn180501|K13946;Achn219661|K14490;Achn364941|K14494;Achn298741|K14505;Achn198231|K14492;Achn315591|K14499;Achn380051|K14492;Achn380491|K14500;Achn363951|K14505;Achn313881|K14491;Achn061431|K13464;Achn093521|K14500;Achn125891|K14505;Ach…	27
PPAR signaling pathway	map03320	0.00315246	0.0826429	Achn335191|K00232;Achn081191|K08770;Achn168711|K07513;Achn189141|K01897;Achn230541|K00232;Achn310081|K00864;Achn385301|K00232;Achn214711|K07513;Achn130621|K00864	9	Achn184411|K08770;Achn233331|K01897	2
Fatty acid metabolism	map00071	0.00412113	0.0975334	Achn335191|K00232;Achn168711|K07513;Achn189141|K01897;Achn230541|K00232;Achn318731|K00121;Achn072171|K00626;Achn385301|K00232;Achn214711|K07513;Achn236041|K10527	9	Achn123411|K00128;Achn241251|K00128;Achn266851|K00121;Achn263081|K00128;Achn233331|K01897	5
Amino sugar and nucleotide sugar metabolism	map00520	0.00495536	0.108256	Achn129831|K08678;Achn258021|K00966;Achn162341|K12448;Achn137621|K00966;Achn313501|K12446;Achn197251|K00975	6	Achn215821|K00844;Achn215611|K08679;Achn242161|K00844;Achn308471|K01836;Achn238061|K01183;Achn248151|K00844;Achn064531|K00770;Achn151341|K08679;Achn161931|K00012;Achn053211|K01711;Achn240981|K15920;Achn338541|K13648;Achn256791|K02377;Achn274331|K08678;Achn093021|K12451;Achn087691|K01810;Achn055281|K00966;Achn161941|K00012;Achn003291|K12373;Achn377591|K08679;Achn258291|K12449;Achn248621|K00975;Ach…	24
Pathogenic Escherichia coli infection	map05130	0.00585743	0.110901	Achn263561|K07375	1	Achn380991|K07375;Achn095821|K07375;Achn132681|K07375;Achn285981|K07375;Achn154131|K11294;Achn132281|K07375;Achn285971|K07375	7
Limonene and pinene degradation	map00903	0.0056867	0.110901	Achn118151|K00517;Achn280501|K00517;Achn267931|K00517;Achn267921|K00517;Achn116531|K00517	5	Achn123411|K00128;Achn241251|K00128;Achn122211|K00517;Achn263081|K00128	4
Pentose and glucuronate interconversions	map00040	0.00635607	0.111447	Achn299991|K01728;Achn210361|K01728;Achn088131|K01051;Achn326121|K01728;Achn042251|K01728;Achn209711|K01805	6	Achn164351|K01051;Achn173631|K01051;Achn240191|K01051;Achn123411|K00128;Achn202401|K01728;Achn161931|K00012;Achn066581|K01728;Achn241251|K00128;Achn351951|K01728;Achn161941|K00012;Achn064831|K01051;Achn031541|K01051;Achn263081|K00128;Achn074031|K01728;Achn065151|K01051	15
Phagosome	map04145	0.00667111	0.111447	Achn263561|K07375	1	Achn318651|K08488;Achn298481|K10956;Achn375901|K08057;Achn380991|K07375;Achn260371|K08057;Achn095821|K07375;Achn304721|K08057;Achn255151|K10956;Achn132681|K07375;Achn019391|K04392;Achn285981|K07375;Achn015901|K08057;Achn049051|K02154;Achn368481|K08057;Achn094611|K04392;Achn132281|K07375;Achn186821|K04392;Achn370561|K08057;Achn285971|K07375	19
Photosynthesis	map00195	0.00726217	0.114581	.	0	Achn352551|K08903;Achn200051|K03542;Achn333111|K08901;Achn119351|K02692;Achn262661|K03542;Achn357201|K02636;Achn323581|K08906;Achn356861|K08901;Achn127221|K08903;Achn050901|K02695;Achn288671|K02639	11
Progesterone-mediated oocyte maturation	map04914	0.00909892	0.123052	Achn146451|K04079;Achn079561|K04079;Achn361321|K04079;Achn358101|K04368;Achn068911|K04079	5	Achn199791|K06627;Achn263101|K06627;Achn203281|K03364;Achn095441|K05868;Achn265181|K06627;Achn112011|K03351;Achn159111|K06627	7
alpha-Linolenic acid metabolism	map00592	0.00875708	0.123052	Achn335191|K00232;Achn168711|K07513;Achn230541|K00232;Achn385301|K00232;Achn214711|K07513;Achn236041|K10527	6	Achn023181|K05894;Achn123601|K00454;Achn123621|K00454;Achn261301|K00454;Achn123641|K00454	5
Linoleic acid metabolism	map00591	0.00840421	0.123052	Achn220011|K15718	1	Achn123601|K00454;Achn123621|K00454;Achn261301|K00454;Achn123641|K00454	4
Bisphenol degradation	map00363	0.00989758	0.127769	Achn118151|K00517;Achn280501|K00517;Achn267931|K00517;Achn267921|K00517;Achn116531|K00517	5	Achn122211|K00517	1
Nicotine addiction	map05033	0.0132382	0.150386	Achn288451|K15015;Achn166121|K15015	2	Achn096291|K15015	1
Flavone and flavonol biosynthesis	map00944	0.0132382	0.150386	Achn179761|K05280	1	Achn330551|K05280;Achn050311|K05280	2
Morphine addiction	map05032	0.0132382	0.150386	Achn288451|K15015;Achn166121|K15015	2	Achn096291|K15015	1
Aminobenzoate degradation	map00627	0.0167433	0.179613	Achn118151|K00517;Achn280501|K00517;Achn267931|K00517;Achn267921|K00517;Achn116531|K00517	5	Achn122211|K00517;Achn067671|K01426	2
Polycyclic aromatic hydrocarbon degradation	map00624	0.0177084	0.179613	Achn118151|K00517;Achn280501|K00517;Achn267931|K00517;Achn267921|K00517;Achn116531|K00517	5	Achn122211|K00517	1
Fructose and mannose metabolism	map00051	0.0174776	0.179613	Achn227871|K00895;Achn258021|K00966;Achn062461|K00850;Achn137621|K00966;Achn209711|K01805;Achn387211|K03841	6	Achn215821|K00844;Achn040371|K03841;Achn242161|K00844;Achn248151|K00844;Achn053211|K01711;Achn256791|K02377;Achn055281|K00966;Achn187601|K03841;Achn040361|K03841	9
Carotenoid biosynthesis	map00906	0.0197813	0.187263	Achn232251|K09843;Achn260601|K09843;Achn188121|K15746	3	Achn106371|K15747;Achn227471|K09843;Achn098281|K09843;Achn198281|K06443;Achn061261|K06444;Achn106381|K15747	6
Sulfur metabolism	map00920	0.0197813	0.187263	Achn245091|K01739;Achn112091|K01082	2	Achn016391|K01738;Achn150431|K05907;Achn105361|K00640;Achn095891|K13811;Achn111641|K05907;Achn186601|K13811;Achn276041|K01760	7
NOD-like receptor signaling pathway	map04621	0.0236748	0.216892	Achn146451|K04079;Achn079561|K04079;Achn361321|K04079;Achn068911|K04079	4	Achn053461|K08727	1
Neurotrophin signaling pathway	map04722	0.0277381	0.246176	Achn366031|K04733;Achn358101|K04368	2	Achn352481|K12462;Achn019391|K04392;Achn168631|K02183;Achn094611|K04392;Achn186821|K04392;Achn217781|K04733;Achn389721|K03083	7
Toll-like receptor signaling pathway	map04620	0.0289393	0.249054	Achn366031|K04733;Achn358101|K04368	2	Achn019391|K04392;Achn094611|K04392;Achn186821|K04392;Achn217781|K04733	4
Circadian rhythm - plant	map04712	0.0306573	0.253266	Achn319931|K10143;Achn211521|K12126;Achn371551|K12133;Achn076641|K12126;Achn189921|K12126;Achn087501|K12118;Achn245401|K12135;Achn346391|K12130	8	Achn122031|K12127;Achn032491|K16241;Achn137821|K12127	3
Chemokine signaling pathway	map04062	0.0312123	0.253266	Achn358101|K04368	1	Achn019391|K04392;Achn094611|K04392;Achn186821|K04392;Achn389721|K03083	4
Primary immunodeficiency	map05340	0.0377115	0.289461	Achn265231|K03648;Achn212691|K10603	2	.	0
Basal cell carcinoma	map05217	0.0377115	0.289461	.	0	Achn216721|K06228;Achn389721|K03083	2
Pertussis	map05133	0.0400935	0.299646	Achn366031|K04733	1	Achn168631|K02183;Achn352771|K05765;Achn053461|K08727;Achn217781|K04733	4
Glycolysis / Gluconeogenesis	map00010	0.0446618	0.317636	Achn062461|K00850;Achn041831|K01610;Achn318731|K00121;Achn087901|K01610;Achn251961|K00873;Achn387211|K03841	6	Achn215821|K00844;Achn040371|K03841;Achn354501|K01689;Achn242161|K00844;Achn123411|K00128;Achn248151|K00844;Achn241251|K00128;Achn004911|K15634;Achn036401|K01568;Achn087691|K01810;Achn226721|K15634;Achn266851|K00121;Achn263081|K00128;Achn102931|K00382;Achn187601|K03841;Achn310951|K00627;Achn361211|K15634;Achn040361|K03841	18
Tuberculosis	map05152	0.0447375	0.317636	Achn366031|K04733;Achn123991|K08064;Achn029561|K08064;Achn059051|K08064;Achn030961|K04718;Achn220531|K08064	6	Achn041171|K04077;Achn321131|K04077;Achn168631|K02183;Achn049051|K02154;Achn217781|K04733	5
Microbial metabolism in diverse environments	map01120	0.046598	0.322777	Achn318241|K08726;Achn277681|K00451;Achn116461|K01638;Achn118151|K00517;Achn168711|K07513;Achn340271|K00485;Achn062461|K00850;Achn280501|K00517;Achn041831|K01610;Achn318731|K00121;Achn011201|K00264;Achn267931|K00517;Achn087901|K01610;Achn251961|K00873;Achn164371|K00814;Achn072171|K00626;Achn267921|K00517;Achn237551|K14465;Achn214711|K07513;Achn046221|K16839;Achn112091|K01082;Achn089741|K01425;Ach…	26	Achn016391|K01738;Achn215821|K00844;Achn346601|K01057;Achn040371|K03841;Achn354501|K01689;Achn242161|K00844;Achn374161|K01602;Achn155981|K01733;Achn123411|K00128;Achn248151|K00844;Achn150431|K05907;Achn241251|K00128;Achn122211|K00517;Achn105361|K00640;Achn004911|K15634;Achn095891|K13811;Achn111641|K05907;Achn087691|K01810;Achn151331|K00600;Achn384181|K01620;Achn226721|K15634;Achn067671|K01426;Ach…	33
Stilbenoid, diarylheptanoid and gingerol biosynthesis	map00945	0.0532723	0.360222	Achn118151|K00517;Achn280501|K00517;Achn267931|K00517;Achn267921|K00517;Achn116531|K00517	5	Achn040951|K09754;Achn122211|K00517	2
Cutin, suberine and wax biosynthesis	map00073	0.0568397	0.375406	Achn358481|K15402;Achn184001|K15406;Achn283311|K15406;Achn208561|K15406	4	Achn354071|K15403;Achn336411|K15398;Achn014271|K15400;Achn195921|K15398;Achn114941|K15403	5
DNA replication	map03030	0.0627088	0.395762	Achn222881|K02542	1	Achn048781|K07466;Achn099571|K02321;Achn063381|K02684;Achn194621|K07466;Achn168191|K07466;Achn229701|K02210;Achn091231|K02320;Achn353311|K02685;Achn068491|K02324;Achn228641|K10739	10
Vitamin B6 metabolism	map00750	0.0620164	0.395762	Achn060421|K08681;Achn082061|K08681	2	Achn155981|K01733;Achn167151|K13248;Achn303541|K06215	3
Valine, leucine and isoleucine degradation	map00280	0.0642977	0.396968	Achn370961|K00140;Achn277841|K00167;Achn168711|K07513;Achn060111|K00253;Achn273631|K01969;Achn072171|K00626;Achn263201|K00166;Achn214711|K07513	8	Achn123411|K00128;Achn241251|K00128;Achn263081|K00128;Achn102931|K00382	4
Insulin signaling pathway	map04910	0.0715471	0.425108	Achn351151|K07195;Achn358101|K04368;Achn004151|K07195;Achn360711|K07195;Achn387211|K03841	5	Achn215821|K00844;Achn040371|K03841;Achn242161|K00844;Achn248151|K00844;Achn108451|K07195;Achn168631|K02183;Achn238811|K00688;Achn187601|K03841;Achn040361|K03841;Achn389721|K03083	10
B cell receptor signaling pathway	map04662	0.0750671	0.425108	Achn358101|K04368	1	Achn019391|K04392;Achn094611|K04392;Achn186821|K04392;Achn389721|K03083	4
Osteoclast differentiation	map04380	0.0750671	0.425108	Achn358101|K04368	1	Achn210461|K14379;Achn019391|K04392;Achn094611|K04392;Achn186821|K04392	4
Steroid biosynthesis	map00100	0.0750671	0.425108	.	0	Achn338311|K08242;Achn350501|K05917;Achn231891|K09832;Achn220901|K05917;Achn095671|K08242	5
Ascorbate and aldarate metabolism	map00053	0.0769909	0.425108	Achn132811|K08232;Achn216311|K00469;Achn346051|K00103;Achn050681|K00469	4	Achn123411|K00128;Achn230561|K00423;Achn161931|K00012;Achn241251|K00128;Achn161941|K00012;Achn310731|K00469;Achn263081|K00128	7
Benzoate degradation	map00362	0.0778366	0.425108	Achn168711|K07513;Achn072171|K00626;Achn214711|K07513	3	.	0
Chloroalkane and chloroalkene degradation	map00625	0.0825353	0.442264	Achn318241|K08726;Achn318731|K00121	2	Achn123411|K00128;Achn241251|K00128;Achn184181|K08726;Achn266851|K00121;Achn263081|K00128	5
Carbohydrate digestion and absorption	map04973	0.0884035	0.445841	.	0	Achn094831|K01176;Achn215821|K00844;Achn242161|K00844;Achn248151|K00844	4
VEGF signaling pathway	map04370	0.0894821	0.445841	Achn358101|K04368;Achn030961|K04718	2	Achn019391|K04392;Achn094611|K04392;Achn186821|K04392	3
Fc epsilon RI signaling pathway	map04664	0.0884035	0.445841	Achn358101|K04368	1	Achn019391|K04392;Achn094611|K04392;Achn186821|K04392	3
Biotin metabolism	map00780	0.0894821	0.445841	Achn023231|K09458;Achn061451|K09458;Achn360631|K09458	3	Achn241741|K00208;Achn045511|K09458	2
Purine metabolism	map00230	0.102355	0.489859	Achn236751|K03017;Achn010551|K00759;Achn251961|K00873;Achn046221|K16839;Achn051721|K00088	5	Achn099571|K02321;Achn038131|K00602;Achn112321|K00893;Achn340661|K00764;Achn372151|K00893;Achn063381|K02684;Achn224781|K01487;Achn160001|K00759;Achn116451|K00939;Achn329691|K00759;Achn095891|K13811;Achn080921|K00942;Achn050271|K00940;Achn299931|K00939;Achn186601|K13811;Achn002751|K00759;Achn091231|K02320;Achn353311|K02685;Achn068491|K02324;Achn185071|K14641	20
Riboflavin metabolism	map00740	0.105216	0.489859	Achn204401|K14652;Achn266371|K00794;Achn031201|K00861	3	Achn210461|K14379;Achn009361|K00793	2
Phenylpropanoid biosynthesis	map00940	0.10497	0.489859	Achn343611|K09753;Achn303851|K00430;Achn312631|K12355;Achn157331|K00430;Achn118461|K09753;Achn062751|K00430	6	Achn195531|K00430;Achn207361|K09755;Achn213731|K05350;Achn323941|K00430;Achn040951|K09754;Achn273461|K01188;Achn228581|K01904;Achn024241|K01188;Achn358421|K12355;Achn076151|K00430;Achn197971|K00430;Achn111691|K00430	12
Flavonoid biosynthesis	map00941	0.100119	0.489859	Achn179761|K05280	1	Achn330551|K05280;Achn050311|K05280;Achn221841|K13081;Achn040951|K09754;Achn206541|K13081	5
D-Alanine metabolism	map00473	0.116817	0.535098	Achn174981|K01921	1	.	0
Tyrosine metabolism	map00350	0.119401	0.538253	Achn102291|K00422;Achn277681|K00451;Achn353551|K00457;Achn318731|K00121;Achn344901|K00422	5	Achn226891|K00422;Achn266851|K00121	2
Inositol phosphate metabolism	map00562	0.123583	0.548397	Achn370961|K00140;Achn093931|K01858;Achn216311|K00469;Achn050681|K00469;Achn154671|K05857	5	Achn119791|K05857;Achn322621|K00913;Achn017571|K01114;Achn088001|K00913;Achn138901|K05857;Achn084571|K00913;Achn310731|K00469;Achn173791|K00889;Achn180561|K00889	9
Melanogenesis	map04916	0.128416	0.561081	Achn358101|K04368	1	Achn168631|K02183;Achn389721|K03083	2
Chemical carcinogenesis	map05204	0.131191	0.564517	Achn090591|K00799;Achn213231|K00079;Achn010311|K00799;Achn318731|K00121;Achn137751|K00799;Achn351281|K00799;Achn225091|K00799	7	Achn208871|K00799;Achn193831|K00799;Achn266851|K00121;Achn203671|K00799	4
Fatty acid elongation	map00062	0.134265	0.569122	Achn231381|K15397;Achn196471|K10251	2	Achn374091|K15397;Achn322471|K15397;Achn172321|K15397;Achn310371|K15397;Achn030011|K15397;Achn104701|K15397;Achn067351|K10703	7
Focal adhesion	map04510	0.140382	0.583844	Achn358101|K04368	1	Achn019391|K04392;Achn094611|K04392;Achn186821|K04392;Achn389721|K03083	4
Metabolism of xenobiotics by cytochrome P450	map00980	0.141849	0.583844	Achn090591|K00799;Achn213231|K00079;Achn010311|K00799;Achn318731|K00121;Achn137751|K00799;Achn351281|K00799;Achn225091|K00799	7	Achn208871|K00799;Achn193831|K00799;Achn266851|K00121;Achn203671|K00799	4
Streptomycin biosynthesis	map00521	0.150438	0.585266	Achn093931|K01858	1	Achn215821|K00844;Achn242161|K00844;Achn248151|K00844	3
Monoterpenoid biosynthesis	map00902	0.148727	0.585266	Achn256851|K15095;Achn018401|K15095	2	.	0
Leishmaniasis	map05140	0.148727	0.585266	Achn366031|K04733	1	Achn217781|K04733	1
Proximal tubule bicarbonate reclamation	map04964	0.148727	0.585266	Achn148201|K13576;Achn089741|K01425	2	.	0
Retinol metabolism	map00830	0.157078	0.602841	Achn223941|K11157;Achn318731|K00121	2	Achn266851|K00121	1
Glycerolipid metabolism	map00561	0.160031	0.605983	Achn383731|K03715;Achn138191|K00901;Achn002501|K13519;Achn310081|K00864;Achn130621|K00864;Achn377971|K13508;Achn138201|K00901	7	Achn200651|K00679;Achn123411|K00128;Achn241251|K00128;Achn263081|K00128;Achn064791|K13508	5
Hepatitis B	map05161	0.163357	0.610438	Achn185251|K11594;Achn358101|K04368	2	Achn259911|K11594;Achn199791|K06627;Achn263101|K06627;Achn265181|K06627;Achn159111|K06627	5
Thiamine metabolism	map00730	0.198755	0.614952	Achn242531|K01662	1	Achn238881|K03147;Achn380651|K03147;Achn185131|K01662	3
Diterpenoid biosynthesis	map00904	0.174017	0.614952	Achn159721|K04124;Achn213921|K04125	2	Achn337931|K04125;Achn010121|K04123	2
Measles	map05162	0.223028	0.614952	Achn366031|K04733;Achn109261|K03283;Achn037881|K10144	3	Achn217781|K04733;Achn389721|K03083	2
Fatty acid biosynthesis	map00061	0.196126	0.614952	Achn023231|K09458;Achn061451|K09458;Achn360631|K09458	3	Achn209101|K03921;Achn241741|K00208;Achn248741|K03921;Achn045511|K09458	4
MAPK signaling pathway	map04010	0.20108	0.614952	Achn109261|K03283;Achn358101|K04368	2	Achn019391|K04392;Achn094611|K04392;Achn186821|K04392	3
Natural killer cell mediated cytotoxicity	map04650	0.174017	0.614952	Achn358101|K04368	1	Achn019391|K04392;Achn094611|K04392;Achn186821|K04392	3
Circadian entrainment	map04713	0.220005	0.614952	.	0	Achn168631|K02183	1
Ubiquinone and other terpenoid-quinone biosynthesis	map00130	0.199547	0.614952	Achn276691|K09834;Achn353551|K00457;Achn061471|K09833	3	Achn350011|K12501;Achn122581|K03183;Achn228581|K01904	3
Cholinergic synapse	map04725	0.220005	0.614952	Achn358101|K04368	1	.	0
Drug metabolism - cytochrome P450	map00982	0.188777	0.614952	Achn090591|K00799;Achn010311|K00799;Achn340271|K00485;Achn318731|K00121;Achn137751|K00799;Achn351281|K00799;Achn225091|K00799	7	Achn208871|K00799;Achn193831|K00799;Achn266851|K00121;Achn203671|K00799	4
Gastric acid secretion	map04971	0.220005	0.614952	.	0	Achn168631|K02183	1
Phosphatidylinositol signaling system	map04070	0.17643	0.614952	Achn138191|K00901;Achn138201|K00901;Achn154671|K05857	3	Achn119791|K05857;Achn322621|K00913;Achn088001|K00913;Achn138901|K05857;Achn168631|K02183;Achn084571|K00913;Achn173791|K00889;Achn180561|K00889	8
Salivary secretion	map04970	0.220005	0.614952	.	0	Achn168631|K02183	1
Serotonergic synapse	map04726	0.220005	0.614952	Achn358101|K04368	1	.	0
Leukocyte transendothelial migration	map04670	0.187464	0.614952	.	0	Achn019391|K04392;Achn094611|K04392;Achn186821|K04392	3
GnRH signaling pathway	map04912	0.179918	0.614952	Achn164521|K01115;Achn358101|K04368	2	Achn100811|K01115;Achn168631|K02183;Achn093011|K01115	3
Methane metabolism	map00680	0.187944	0.614952	Achn340271|K00485;Achn062461|K00850;Achn318731|K00121;Achn387211|K03841	4	Achn040371|K03841;Achn354501|K01689;Achn004911|K15634;Achn151331|K00600;Achn226721|K15634;Achn266851|K00121;Achn187601|K03841;Achn361211|K15634;Achn040361|K03841	9
Butirosin and neomycin biosynthesis	map00524	0.187464	0.614952	.	0	Achn215821|K00844;Achn242161|K00844;Achn248151|K00844	3
T cell receptor signaling pathway	map04660	0.192731	0.614952	Achn358101|K04368	1	Achn389721|K03083	1
Sesquiterpenoid and triterpenoid biosynthesis	map00909	0.220005	0.614952	Achn092161|K15813	1	.	0
Nitrogen metabolism	map00910	0.223028	0.614952	Achn011201|K00264;Achn089741|K01425;Achn045991|K00264	3	Achn120231|K01674;Achn150451|K00605	2
Axon guidance	map04360	0.20108	0.614952	.	0	Achn019391|K04392;Achn352771|K05765;Achn094611|K04392;Achn186821|K04392;Achn389721|K03083	5
Other glycan degradation	map00511	0.198755	0.614952	Achn101601|K01190;Achn101611|K01190	2	Achn003291|K12373;Achn018971|K01227	2
Pentose phosphate pathway	map00030	0.222746	0.614952	Achn062461|K00850;Achn387211|K03841;Achn189251|K00033	3	Achn346601|K01057;Achn040371|K03841;Achn087691|K01810;Achn373661|K01807;Achn274471|K01807;Achn187601|K03841;Achn040361|K03841	7
Calcium signaling pathway	map04020	0.213413	0.614952	Achn279631|K05863;Achn030961|K04718;Achn154671|K05857	3	Achn119791|K05857;Achn138901|K05857;Achn168631|K02183;Achn373181|K15040	4
Olfactory transduction	map04740	0.220005	0.614952	.	0	Achn168631|K02183	1
Phototransduction	map04744	0.220005	0.614952	.	0	Achn168631|K02183	1
Naphthalene degradation	map00626	0.238082	0.635802	Achn318731|K00121	1	Achn266851|K00121	1
Styrene degradation	map00643	0.238082	0.635802	Achn277681|K00451	1	Achn067671|K01426	1
Fc gamma R-mediated phagocytosis	map04666	0.241784	0.635802	Achn164521|K01115;Achn358101|K04368;Achn030961|K04718	3	Achn100811|K01115;Achn019391|K04392;Achn352771|K05765;Achn093011|K01115;Achn173791|K00889;Achn094611|K04392;Achn186821|K04392;Achn180561|K00889	8
Phenylalanine, tyrosine and tryptophan biosynthesis	map00400	0.24022	0.635802	Achn219731|K13832	1	Achn297351|K00766;Achn237531|K01658;Achn141311|K01657;Achn111631|K05359;Achn360131|K01817;Achn005121|K05359;Achn200631|K05359	7
C5-Branched dibasic acid metabolism	map00660	0.238082	0.635802	.	0	Achn194091|K01653;Achn194101|K01653	2
Bile secretion	map04976	0.249528	0.650147	Achn115131|K05658;Achn371261|K00021	2	Achn234451|K05658;Achn360661|K05658;Achn066601|K05658;Achn381881|K05658;Achn381471|K05658	5
Cell cycle	map04110	0.265506	0.685487	Achn284541|K03875;Achn222881|K02542;Achn004301|K06670	3	Achn127061|K02608;Achn274771|K03363;Achn021761|K04728;Achn199791|K06627;Achn263101|K06627;Achn229701|K02210;Achn203281|K03364;Achn095441|K05868;Achn265181|K06627;Achn307041|K06628;Achn112011|K03351;Achn389721|K03083;Achn159111|K06627;Achn172841|K02213	14
beta-Alanine metabolism	map00410	0.279978	0.707177	Achn370961|K00140;Achn179321|K01464;Achn371061|K01431	3	Achn123411|K00128;Achn241251|K00128;Achn263081|K00128	3
Vascular smooth muscle contraction	map04270	0.283867	0.707177	Achn358101|K04368	1	Achn168631|K02183	1
TNF signaling pathway	map04668	0.283867	0.707177	Achn358101|K04368	1	Achn097101|K17065	1
Sphingolipid metabolism	map00600	0.279978	0.707177	Achn101601|K01190;Achn101611|K01190;Achn093551|K12349;Achn030961|K04718	4	Achn226691|K04712;Achn371451|K04713	2
Ether lipid metabolism	map00565	0.287325	0.709567	Achn164521|K01115;Achn002501|K13519	2	Achn294361|K00993;Achn100811|K01115;Achn017571|K01114;Achn232951|K00993;Achn093011|K01115	5
One carbon pool by folate	map00670	0.305611	0.741825	.	0	Achn038131|K00602;Achn072521|K00603;Achn151331|K00600;Achn150451|K00605	4
Arachidonic acid metabolism	map00590	0.305611	0.741825	Achn213231|K00079;Achn318241|K08726;Achn094631|K05309	3	Achn184181|K08726	1
Polyketide sugar unit biosynthesis	map00523	0.311151	0.74258	.	0	Achn093021|K12451	1
Dorso-ventral axis formation	map04320	0.311151	0.74258	Achn358101|K04368	1	.	0
Glycerophospholipid metabolism	map00564	0.322063	0.762216	Achn374421|K08730;Achn138191|K00901;Achn164521|K01115;Achn002501|K13519;Achn387441|K14156;Achn377971|K13508;Achn138201|K00901;Achn176071|K01613;Achn038551|K08730	9	Achn294361|K00993;Achn100811|K01115;Achn017571|K01114;Achn232951|K00993;Achn320411|K05929;Achn115871|K06128;Achn093011|K01115;Achn064791|K13508;Achn065641|K06130	9
Degradation of aromatic compounds	map01220	0.329365	0.772496	Achn318731|K00121	1	Achn266851|K00121	1
Protein processing in endoplasmic reticulum	map04141	0.331847	0.772496	Achn172011|K13993;Achn146451|K04079;Achn079561|K04079;Achn109261|K03283;Achn331111|K13993;Achn362691|K08852;Achn309411|K13993;Achn027451|K13993;Achn141131|K13993;Achn361321|K04079;Achn239181|K13993;Achn068911|K04079;Achn172021|K13993;Achn027461|K13993;Achn117761|K09518;Achn294321|K14016	16	Achn298481|K10956;Achn375901|K08057;Achn132911|K09486;Achn064601|K10661;Achn267821|K09561;Achn260371|K08057;Achn304721|K08057;Achn064571|K09517;Achn163711|K10666;Achn351461|K09523;Achn079061|K06689;Achn229291|K09517;Achn255151|K10956;Achn052821|K09584;Achn023981|K07953;Achn052541|K09580;Achn174581|K13250;Achn015901|K08057;Achn368481|K08057;Achn370561|K08057	20
Epithelial cell signaling in Helicobacter pylori infection	map05120	0.340634	0.786503	.	0	Achn019391|K04392;Achn049051|K02154;Achn094611|K04392;Achn053461|K08727;Achn186821|K04392	5
Apoptosis	map04210	0.35254	0.800971	Achn366031|K04733	1	Achn021761|K04728;Achn217781|K04733	2
Drug metabolism - other enzymes	map00983	0.35254	0.800971	Achn179321|K01464;Achn371061|K01431;Achn051721|K00088	3	.	0
Shigellosis	map05131	0.361321	0.807993	.	0	Achn019391|K04392;Achn094611|K04392;Achn053461|K08727;Achn186821|K04392	4
Renal cell carcinoma	map05211	0.361321	0.807993	Achn358101|K04368	1	Achn019391|K04392;Achn094611|K04392;Achn186821|K04392	3
D-Glutamine and D-glutamate metabolism	map00471	0.39166	0.817879	Achn089741|K01425	1	.	0
Homologous recombination	map03440	0.383832	0.817879	.	0	Achn048781|K07466;Achn156081|K03553;Achn194621|K07466;Achn168191|K07466;Achn006471|K10875;Achn381321|K10879;Achn148101|K10875;Achn228641|K10739	8
Histidine metabolism	map00340	0.389189	0.817879	.	0	Achn123411|K00128;Achn072521|K00603;Achn241251|K00128;Achn263081|K00128	4
Influenza A	map05164	0.386139	0.817879	Achn366031|K04733;Achn109261|K03283;Achn358101|K04368	3	Achn351461|K09523;Achn018871|K15046;Achn217781|K04733;Achn389721|K03083	4
Vitamin digestion and absorption	map04977	0.39166	0.817879	.	0	Achn154291|K14617	1
Cyanoamino acid metabolism	map00460	0.389189	0.817879	.	0	Achn213731|K05350;Achn273461|K01188;Achn024241|K01188;Achn151331|K00600	4
Selenocompound metabolism	map00450	0.389312	0.817879	Achn245091|K01739	1	Achn095891|K13811;Achn186601|K13811;Achn276041|K01760;Achn264531|K00384	4
Isoquinoline alkaloid biosynthesis	map00950	0.386013	0.817879	Achn102291|K00422;Achn344901|K00422	2	Achn226891|K00422	1
Two-component system	map02020	0.386013	0.817879	Achn016841|K00990;Achn072171|K00626	2	Achn284861|K00990	1
Lysine degradation	map00310	0.409947	0.849816	Achn167821|K14157;Achn240591|K14157;Achn072171|K00626	3	Achn123411|K00128;Achn241251|K00128;Achn263081|K00128	3
GABAergic synapse	map04727	0.413599	0.851175	Achn288451|K15015;Achn148201|K13576;Achn166121|K15015;Achn089741|K01425	4	Achn096291|K15015	1
Glucosinolate biosynthesis	map00966	0.417409	0.852836	Achn048931|K11818;Achn028771|K11818	2	.	0
Tryptophan metabolism	map00380	0.421048	0.854126	Achn048931|K11818;Achn072171|K00626;Achn028771|K11818	3	Achn123411|K00128;Achn358361|K11816;Achn241251|K00128;Achn067671|K01426;Achn263081|K00128	5
Vibrio cholerae infection	map05110	0.431747	0.869618	Achn267941|K10949;Achn204361|K07937;Achn122721|K07937	3	Achn298481|K10956;Achn255151|K10956;Achn049051|K02154	3
Glutamatergic synapse	map04724	0.437734	0.872426	Achn164521|K01115;Achn148201|K13576;Achn089741|K01425	3	Achn100811|K01115;Achn093011|K01115	2
Pyrimidine metabolism	map00240	0.439285	0.872426	Achn179321|K01464;Achn222921|K01937;Achn376801|K16904;Achn371061|K01431;Achn236751|K03017;Achn086671|K09903	6	Achn099571|K02321;Achn112321|K00893;Achn372151|K00893;Achn063381|K02684;Achn050271|K00940;Achn264531|K00384;Achn091231|K02320;Achn353311|K02685;Achn068491|K02324;Achn185071|K14641	10
Carbon fixation in photosynthetic organisms	map00710	0.469738	0.916719	Achn041831|K01610;Achn087901|K01610;Achn251961|K00873;Achn164371|K00814;Achn387211|K03841	5	Achn040371|K03841;Achn374161|K01602;Achn373661|K01807;Achn274471|K01807;Achn187601|K03841;Achn040361|K03841	6
Adherens junction	map04520	0.471271	0.916719	.	0	Achn019391|K04392;Achn311501|K06085;Achn094611|K04392;Achn186821|K04392	4
Plant-pathogen interaction	map04626	0.466923	0.916719	Achn146451|K04079;Achn079561|K04079;Achn256721|K05391;Achn199871|K13448;Achn136421|K13448;Achn235431|K13448;Achn361321|K04079;Achn358101|K04368;Achn310081|K00864;Achn052291|K13447;Achn162021|K05391;Achn014601|K13448;Achn068911|K04079;Achn377831|K13412;Achn130621|K00864	15	Achn215711|K13448;Achn360591|K13464;Achn228021|K13456;Achn305391|K05391;Achn030401|K13448;Achn213151|K13447;Achn081951|K05391;Achn287511|K13448;Achn168631|K02183;Achn376371|K13420;Achn061431|K13464;Achn207461|K13412;Achn132821|K13425;Achn265951|K13448;Achn240451|K13464	15
Arginine and proline metabolism	map00330	0.477267	0.922067	Achn293881|K00318;Achn217821|K00294;Achn089741|K01425	3	Achn123411|K00128;Achn241251|K00128;Achn067671|K01426;Achn174331|K14682;Achn323621|K00472;Achn263081|K00128;Achn276271|K00472	7
Porphyrin and chlorophyll metabolism	map00860	0.496098	0.938935	Achn151521|K00218;Achn353001|K13600;Achn023561|K03403;Achn023551|K03403	4	Achn289501|K00218;Achn114241|K01845	2
ErbB signaling pathway	map04012	0.499222	0.938935	Achn358101|K04368	1	Achn389721|K03083	1
HTLV-I infection	map05166	0.491459	0.938935	Achn279631|K05863;Achn173511|K15305	2	Achn274771|K03363;Achn021761|K04728;Achn375901|K08057;Achn260371|K08057;Achn304721|K08057;Achn015901|K08057;Achn373181|K15040;Achn368481|K08057;Achn112011|K03351;Achn068491|K02324;Achn370561|K08057;Achn389721|K03083	12
Phosphonate and phosphinate metabolism	map00440	0.499222	0.938935	.	0	Achn294361|K00993;Achn232951|K00993	2
Alanine, aspartate and glutamate metabolism	map00250	0.505059	0.943663	Achn217821|K00294;Achn011201|K00264;Achn164371|K00814;Achn089741|K01425;Achn045991|K00264	5	Achn388721|K00827;Achn340661|K00764	2
Amyotrophic lateral sclerosis (ALS)	map05014	0.513915	0.953933	.	0	Achn019391|K04392;Achn094611|K04392;Achn186821|K04392	3
Steroid hormone biosynthesis	map00140	0.52558	0.954899	Achn196471|K10251	1	.	0
Terpenoid backbone biosynthesis	map00900	0.524246	0.954899	Achn072171|K00626;Achn362031|K14066;Achn242531|K01662;Achn371261|K00021	4	Achn076071|K11778;Achn152231|K13789;Achn185131|K01662	3
Phenylalanine metabolism	map00360	0.531041	0.954899	Achn353551|K00457;Achn303851|K00430;Achn157331|K00430;Achn062751|K00430	4	Achn195531|K00430;Achn323941|K00430;Achn228581|K01904;Achn067671|K01426;Achn076151|K00430;Achn197971|K00430;Achn111691|K00430	7
p53 signaling pathway	map04115	0.531247	0.954899	Achn319931|K10143;Achn037881|K10144	2	Achn021761|K04728;Achn111101|K10133;Achn095441|K05868	3
Nicotinate and nicotinamide metabolism	map00760	0.523664	0.954899	Achn248251|K00858;Achn199941|K00858;Achn195741|K03426	3	Achn139821|K00858	1
Alcoholism	map05034	0.543148	0.959024	Achn358101|K04368;Achn288101|K11407;Achn040671|K11254	3	Achn080021|K11251;Achn168631|K02183;Achn108321|K11254;Achn191971|K11251	4
Brassinosteroid biosynthesis	map00905	0.543672	0.959024	Achn055411|K09588	1	Achn115371|K12638;Achn198771|K12638	2
Cell cycle - Caulobacter	map04112	0.543672	0.959024	.	0	Achn068561|K03531;Achn149421|K03531;Achn200211|K03531	3
Synaptic vesicle cycle	map04721	0.552676	0.964471	Achn058911|K08486;Achn288451|K15015;Achn166121|K15015	3	Achn104471|K15293;Achn121631|K08486;Achn091701|K08486;Achn127691|K15293;Achn096291|K15015;Achn049051|K02154	6
Propanoate metabolism	map00640	0.553552	0.964471	Achn370961|K00140;Achn072171|K00626	2	Achn123411|K00128;Achn241251|K00128;Achn263081|K00128	3
Melanoma	map05218	0.581055	0.965028	Achn358101|K04368	1	.	0
Legionellosis	map05134	0.577568	0.965028	Achn109261|K03283;Achn204361|K07937;Achn122721|K07937	3	Achn041171|K04077;Achn321131|K04077;Achn023981|K07953	3
Salmonella infection	map05132	0.572344	0.965028	.	0	Achn019391|K04392;Achn094611|K04392;Achn186821|K04392	3
Glioma	map05214	0.573284	0.965028	Achn358101|K04368	1	Achn168631|K02183	1
Pantothenate and CoA biosynthesis	map00770	0.573437	0.965028	Achn179321|K01464;Achn371061|K01431	2	Achn194091|K01653;Achn194101|K01653	2
Valine, leucine and isoleucine biosynthesis	map00290	0.572344	0.965028	.	0	Achn194091|K01653;Achn194101|K01653;Achn044781|K01754	3
Other types of O-glycan biosynthesis	map00514	0.581055	0.965028	.	0	Achn375721|K09667	1
RIG-I-like receptor signaling pathway	map04622	0.573284	0.965028	Achn185251|K11594	1	Achn259911|K11594	1
Regulation of actin cytoskeleton	map04810	0.615298	0.999154	Achn358101|K04368	1	Achn019391|K04392;Achn352771|K05765;Achn173791|K00889;Achn094611|K04392;Achn186821|K04392;Achn180561|K00889	6
Pyruvate metabolism	map00620	0.605838	0.999154	Achn111661|K01759;Achn116461|K01638;Achn041831|K01610;Achn087901|K01610;Achn251961|K00873;Achn072171|K00626	6	Achn123411|K00128;Achn241251|K00128;Achn263081|K00128;Achn102931|K00382;Achn276641|K01759;Achn310951|K00627	6
ABC transporters	map02010	0.615731	0.999154	Achn115131|K05658	1	Achn234451|K05658;Achn360661|K05658;Achn066601|K05658;Achn381881|K05658;Achn381471|K05658	5
Peroxisome	map04146	0.619194	0.999154	Achn163431|K13347;Achn318241|K08726;Achn335191|K00232;Achn168711|K07513;Achn189141|K01897;Achn230541|K00232;Achn289441|K13348;Achn385301|K00232;Achn214711|K07513;Achn195741|K03426	10	Achn184181|K08726;Achn233331|K01897	2
Biosynthesis of amino acids	map01230	0.61473	0.999154	Achn062461|K00850;Achn011201|K00264;Achn251961|K00873;Achn219731|K13832;Achn164371|K00814;Achn245091|K01739;Achn045991|K00264	7	Achn194091|K01653;Achn016391|K01738;Achn297351|K00766;Achn354501|K01689;Achn237531|K01658;Achn155981|K01733;Achn141311|K01657;Achn111631|K05359;Achn105361|K00640;Achn004911|K15634;Achn360131|K01817;Achn151331|K00600;Achn384181|K01620;Achn226721|K15634;Achn005121|K05359;Achn194101|K01653;Achn174331|K14682;Achn200631|K05359;Achn373661|K01807;Achn175881|K10206;Achn276041|K01760;Achn274471|K01807;Ach…	24
Glyoxylate and dicarboxylate metabolism	map00630	0.926195	1	Achn116461|K01638;Achn072171|K00626	2	Achn374161|K01602;Achn151331|K00600	2
Taurine and hypotaurine metabolism	map00430	1	1	.	0	.	0
Wnt signaling pathway	map04310	0.985594	1	.	0	Achn019391|K04392;Achn094611|K04392;Achn186821|K04392;Achn389721|K03083	4
Glycosaminoglycan biosynthesis - heparan sulfate / heparin	map00534	1	1	.	0	.	0
Glycosaminoglycan biosynthesis - chondroitin sulfate / dermatan sulfate	map00532	1	1	.	0	.	0
Glycosaminoglycan degradation	map00531	0.745294	1	.	0	Achn003291|K12373	1
RNA polymerase	map03020	0.985532	1	Achn236751|K03017	1	.	0
Dopaminergic synapse	map04728	0.956237	1	Achn341671|K11584	1	Achn168631|K02183;Achn389721|K03083	2
Basal transcription factors	map03022	0.999283	1	Achn218591|K03122	1	.	0
Mismatch repair	map03430	0.656403	1	Achn362731|K08739	1	Achn048781|K07466;Achn194621|K07466;Achn168191|K07466;Achn228641|K10739	4
Caffeine metabolism	map00232	1	1	.	0	.	0
Hippo signaling pathway	map04390	0.892174	1	.	0	Achn167541|K06685;Achn389721|K03083	2
PI3K-Akt signaling pathway	map04151	0.768468	1	Achn146451|K04079;Achn079561|K04079;Achn361321|K04079;Achn358101|K04368;Achn068911|K04079;Achn341671|K11584	6	Achn019391|K04392;Achn094611|K04392;Achn186821|K04392;Achn389721|K03083	4
mTOR signaling pathway	map04150	1	1	.	0	.	0
Lipoic acid metabolism	map00785	1	1	.	0	.	0
Circadian rhythm	map04710	1	1	.	0	.	0
Aminoacyl-tRNA biosynthesis	map00970	0.999934	1	.	0	Achn373051|K01889	1
Toluene degradation	map00623	1	1	.	0	.	0
Xylene degradation	map00622	1	1	.	0	.	0
Caprolactam degradation	map00930	1	1	.	0	.	0
Lipopolysaccharide biosynthesis	map00540	1	1	.	0	.	0
Ubiquitin mediated proteolysis	map04120	0.97358	1	Achn284541|K03875;Achn319931|K10143;Achn233341|K10260;Achn037881|K10144;Achn212691|K10603;Achn064701|K10581;Achn135201|K10688	7	Achn274771|K03363;Achn267821|K09561;Achn174611|K04649;Achn079061|K06689;Achn203281|K03364;Achn112011|K03351;Achn248221|K06688;Achn346831|K06688	8
Sulfur relay system	map04122	0.879336	1	.	0	Achn136091|K03639	1
Acute myeloid leukemia	map05221	0.801426	1	Achn358101|K04368	1	.	0
Isoflavonoid biosynthesis	map00943	1	1	.	0	.	0
Tropane, piperidine and pyridine alkaloid biosynthesis	map00960	1	1	.	0	.	0
Collecting duct acid secretion	map04966	0.863329	1	.	0	Achn049051|K02154	1
Aldosterone-regulated sodium reabsorption	map04960	1	1	.	0	.	0
Endocrine and other factor-regulated calcium reabsorption	map04961	1	1	.	0	.	0
Butanoate metabolism	map00650	0.776537	1	Achn072171|K00626	1	Achn194091|K01653;Achn194101|K01653	2
Tetracycline biosynthesis	map00253	1	1	.	0	.	0
Base excision repair	map03410	0.952025	1	Achn265231|K03648	1	Achn068491|K02324	1
Folate biosynthesis	map00790	0.768405	1	.	0	Achn034391|K01495;Achn136091|K03639	2
Notch signaling pathway	map04330	1	1	.	0	.	0
Peptidoglycan biosynthesis	map00550	0.711542	1	Achn174981|K01921	1	.	0
Epstein-Barr virus infection	map05169	0.999788	1	Achn284541|K03875;Achn109261|K03283;Achn236751|K03017	3	Achn199791|K06627;Achn263101|K06627;Achn265181|K06627;Achn389721|K03083;Achn159111|K06627	5
Herpes simplex infection	map05168	0.995518	1	Achn284541|K03875;Achn214911|K12891;Achn083271|K12890	3	Achn055291|K15414;Achn160081|K15414;Achn212151|K15414	3
Hepatitis C	map05160	0.905952	1	.	0	Achn389721|K03083	1
Amphetamine addiction	map05031	0.745294	1	.	0	Achn168631|K02183	1
Pancreatic secretion	map04972	0.739552	1	.	0	Achn019391|K04392;Achn094611|K04392;Achn186821|K04392	3
Carbon fixation pathways in prokaryotes	map00720	0.946812	1	Achn072171|K00626;Achn237551|K14465	2	.	0
Mineral absorption	map04978	0.675212	1	.	0	Achn175541|K07213;Achn129771|K07213;Achn004241|K07213	3
Fat digestion and absorption	map04975	1	1	.	0	.	0
Protein digestion and absorption	map04974	1	1	.	0	.	0
Anthocyanin biosynthesis	map00942	1	1	.	0	.	0
Novobiocin biosynthesis	map00401	1	1	.	0	.	0
NF-kappa B signaling pathway	map04064	0.651322	1	Achn366031|K04733	1	Achn021761|K04728;Achn217781|K04733	2
HIF-1 signaling pathway	map04066	0.88296	1	Achn358101|K04368	1	Achn215821|K00844;Achn354501|K01689;Achn242161|K00844;Achn248151|K00844	4
Fanconi anemia pathway	map03460	0.811953	1	.	0	Achn048781|K07466;Achn194621|K07466;Achn168191|K07466;Achn386321|K10895;Achn228641|K10739	5
Synthesis and degradation of ketone bodies	map00072	0.775102	1	Achn072171|K00626	1	.	0
Cardiac muscle contraction	map04260	0.863329	1	.	0	Achn097421|K02265	1
Proteasome	map03050	1	1	.	0	.	0
Endocytosis	map04144	0.996728	1	Achn109261|K03283;Achn354131|K12483;Achn164521|K01115;Achn176801|K12486	4	Achn100811|K01115;Achn212731|K12193;Achn093011|K01115;Achn173791|K00889;Achn268401|K12486;Achn180561|K00889	6
Lysosome	map04142	0.989042	1	Achn095421|K12385	1	Achn168071|K01366;Achn049051|K02154;Achn003291|K12373	3
African trypanosomiasis	map05143	1	1	.	0	.	0
Chronic myeloid leukemia	map05220	0.745294	1	Achn358101|K04368	1	.	0
Indole alkaloid biosynthesis	map00901	1	1	.	0	.	0
Toxoplasmosis	map05145	0.72684	1	Achn366031|K04733;Achn109261|K03283;Achn377831|K13412	3	Achn207461|K13412;Achn217781|K04733	2
Hypertrophic cardiomyopathy (HCM)	map05410	1	1	.	0	.	0
Zeatin biosynthesis	map00908	0.881022	1	Achn112681|K00279	1	Achn271931|K10760	1
Citrate cycle (TCA cycle)	map00020	0.989042	1	Achn041831|K01610;Achn087901|K01610	2	Achn102931|K00382;Achn310951|K00627	2
Amoebiasis	map05146	0.745294	1	.	0	Achn026181|K13963	1
Betalain biosynthesis	map00965	1	1	.	0	.	0
Cysteine and methionine metabolism	map00270	0.840943	1	Achn178791|K01244;Achn245091|K01739	2	Achn016391|K01738;Achn185261|K00558;Achn241571|K00558;Achn105361|K00640;Achn297461|K01243;Achn276041|K01760	6
TGF-beta signaling pathway	map04350	1	1	.	0	.	0
Vasopressin-regulated water reabsorption	map04962	0.920065	1	.	0	Achn352481|K12462;Achn177091|K10418	2
Type II diabetes mellitus	map04930	0.703369	1	Achn251961|K00873	1	Achn215821|K00844;Achn242161|K00844;Achn248151|K00844	3
Biosynthesis of siderophore group nonribosomal peptides	map01053	1	1	.	0	.	0
Biosynthesis of ansamycins	map01051	1	1	.	0	.	0
Nonribosomal peptide structures	map01054	1	1	.	0	.	0
Glycosaminoglycan biosynthesis - keratan sulfate	map00533	1	1	.	0	.	0
Hedgehog signaling pathway	map04340	0.722355	1	.	0	Achn216721|K06228;Achn389721|K03083	2
Glycine, serine and threonine metabolism	map00260	0.659124	1	.	0	Achn388721|K00827;Achn155981|K01733;Achn004911|K15634;Achn151331|K00600;Achn384181|K01620;Achn226721|K15634;Achn102931|K00382;Achn044781|K01754;Achn361211|K15634;Achn150451|K00605	10
2-Oxocarboxylic acid metabolism	map01210	0.878088	1	Achn048931|K11818;Achn164371|K00814;Achn028771|K11818	3	Achn194091|K01653;Achn194101|K01653;Achn174331|K14682	3
Steroid degradation	map00984	1	1	.	0	.	0
Lysine biosynthesis	map00300	0.965322	1	.	0	Achn175881|K10206	1
Photosynthesis - antenna proteins	map00196	1	1	.	0	.	0
Biosynthesis of terpenoids and steroids	map01062	1	1	.	0	.	0
Oxidative phosphorylation	map00190	0.979726	1	Achn164301|K01535;Achn365791|K01535	2	Achn352051|K01507;Achn097421|K02265;Achn333841|K02260;Achn049051|K02154;Achn308201|K01535;Achn309531|K01507	6
Glutathione metabolism	map00480	0.685737	1	Achn090591|K00799;Achn219621|K01920;Achn010311|K00799;Achn137751|K00799;Achn351281|K00799;Achn225091|K00799;Achn189251|K00033	7	Achn208871|K00799;Achn193831|K00799;Achn203671|K00799	3
Non-homologous end-joining	map03450	1	1	.	0	.	0
Ribosome biogenesis in eukaryotes	map03008	0.990274	1	Achn300241|K14566;Achn094491|K12619;Achn389201|K12619	3	Achn100691|K14558;Achn118031|K03685;Achn355071|K11129;Achn363681|K03685	4
Protein export	map03060	0.651882	1	.	0	Achn146351|K03100;Achn298481|K10956;Achn255151|K10956;Achn312331|K03100;Achn004681|K13280;Achn376401|K09647	6
N-Glycan biosynthesis	map00510	0.998956	1	.	0	Achn152871|K03849	1
Various types of N-glycan biosynthesis	map00513	0.995857	1	Achn015281|K03714	1	.	0
Mucin type O-Glycan biosynthesis	map00512	1	1	.	0	.	0
SNARE interactions in vesicular transport	map04130	0.955018	1	Achn058911|K08486	1	Achn318651|K08488;Achn121631|K08486;Achn091701|K08486	3
Long-term depression	map04730	0.630052	1	Achn358101|K04368	1	.	0
Jak-STAT signaling pathway	map04630	1	1	.	0	.	0
Long-term potentiation	map04720	0.668809	1	Achn358101|K04368	1	Achn168631|K02183	1
Glycosphingolipid biosynthesis - globo series	map00603	0.745294	1	.	0	Achn003291|K12373	1
Regulation of autophagy	map04140	0.787734	1	Achn069841|K08333	1	Achn111191|K08332;Achn031261|K08332;Achn159631|K08332	3
Geraniol degradation	map00281	1	1	.	0	.	0
RNA degradation	map03018	0.986405	1	Achn113591|K10643;Achn094491|K12619;Achn389201|K12619	3	Achn359721|K12608;Achn041171|K04077;Achn354501|K01689;Achn321131|K04077;Achn044771|K13126;Achn304051|K03654	6
Cytosolic DNA-sensing pathway	map04623	1	1	.	0	.	0
Ribosome	map03010	0.999882	1	Achn086651|K02896;Achn171901|K02941	2	Achn245601|K02931;Achn181211|K02988;Achn114021|K02970;Achn374041|K02876;Achn311941|K02988;Achn139841|K02871;Achn135911|K02881;Achn000451|K02876;Achn141541|K02884;Achn001101|K02904;Achn320651|K02881	11
RNA transport	map03013	1	1	.	0	Achn044771|K13126;Achn119131|K14319;Achn319901|K00784;Achn320841|K14319	4
Chlorocyclohexane and chlorobenzene degradation	map00361	1	1	.	0	.	0
mRNA surveillance pathway	map03015	0.999988	1	Achn161141|K03265;Achn326491|K14397;Achn341671|K11584;Achn341731|K14376	4	Achn014171|K14411;Achn044771|K13126;Achn038181|K14411;Achn341121|K14411	4
Fluorobenzoate degradation	map00364	1	1	.	0	.	0
Rheumatoid arthritis	map05323	0.696559	1	.	0	Achn210461|K14379;Achn049051|K02154	2
Systemic lupus erythematosus	map05322	0.739706	1	Achn040671|K11254	1	Achn080021|K11251;Achn108321|K11254;Achn191971|K11251	3
Nucleotide excision repair	map03420	0.980299	1	.	0	Achn048781|K07466;Achn194621|K07466;Achn168191|K07466;Achn068491|K02324;Achn228641|K10739	5
Spliceosome	map03040	0.999998	1	Achn188891|K12869;Achn102641|K12823;Achn350041|K12900;Achn109261|K03283;Achn214911|K12891;Achn083271|K12890	6	Achn215061|K12818;Achn054081|K11098;Achn003721|K11098;Achn080151|K12741	4
Glycosylphosphatidylinositol(GPI)-anchor biosynthesis	map00563	0.942882	1	.	0	Achn221611|K03857	1
Tight junction	map04530	1	1	.	0	.	0
Adipocytokine signaling pathway	map04920	0.961025	1	Achn189141|K01897	1	Achn233331|K01897	1
Glycosphingolipid biosynthesis - ganglio series	map00604	0.745294	1	.	0	Achn003291|K12373	1
