# Supplementary material for: Transcriptional Analysis on Resistant and Susceptible Kiwifruit Genotypes Activating Different Plant-Immunity Processes against Pseudomonas syringae pv. actinidiae
Source: Int J Mol Sci. 2022 Jul 11;23(14):7643. doi: 10.3390/ijms23147643 (PMC9322148; doi:10.3390/ijms23147643)
Supplement: Supplementary file 1 [file ijms-23-07643-s001.zip › Table S5 q-PCR primers.xls]

## Sheet: Sheet1
Gene ID	Forward primer (5'-3')	Reverse primers (5'-3')
Actin	GCTTACAGAGGCACCACTCAACC	CCGGAATCCAGCACAATACCAG
Achn163791	CTGTGCACTATATCCTGAAGACTCT	CTGTGACCTAAATCAAACTCGG
Achn162021	GCGACAGAAAAACAACATGTAA	CATTTGTAGATACCGTACCGAT
Achn256721	TCTCATTGCCTACTTCATTGC	GGGAGTTGCTGGAAATGACTG
Achn115641	TAGTTTAGACCCATCATCGCCC	GCCACCCCTTATCGTTCCTTTT
Achn113351	GCTTCGTCAATTCAACCAACCC	CCCCTCTTCCACTATCACATTA
